# Supplementary material for: Quantitative Proteomics Reveals Protein–Protein Interactions with Fibroblast Growth Factor 12 as a Component of the Voltage-Gated Sodium Channel 1.2 (Nav1.2) Macromolecular Complex in Mammalian Brain
Source: Mol Cell Proteomics. 2015 Feb 27;14(5):1288–300. doi: 10.1074/mcp.M114.040055 (PMC4424400; doi:10.1074/mcp.M114.040055)
Supplement: Supplemental Data [file supp_M114.040055_mcp.M114.040055-6.xls]

## Sheet: One hit wonders & PTMs removed
													Raw abundance
													Nav IP											IgG IP
#	Retention time (min)	Charge	m/z	Measured mass	Mass error (u)	Mass error (ppm)	Score	Sequence	Accession	Gene	Protein	Species	Xnav_1	Xnav_2	Xnav_3	Ynav_1	Ynav_2	Ynav_3	Ynav_4	Znav_1	Znav_2	Znav_3	Znav_4	Xcontrol_1	Xcontrol_2	Xcontrol_3	Xcontrol_4	Ycontrol_1	Ycontrol_2	Ycontrol_3	Ycontrol_4	Zcontrol_1	Zcontrol_2	Zcontrol_3	Zcontrol_4	Modifications
14794	66.4942	2	806.432	1610.85	-0.00145914	-0.905819	99.92	LTDPIPTTETSIAPR	Q3UHJ0	AAK1	AAK1	MOUSE	2502.07	826.071	1933.95	3371.21	2797.96	2257.57	4602.89	4087.52	7559.34	7224.64	7895.25	1069.01	822.279	666.162	839.081	1189.75	3195.31	1388.49	1634.56	1313	1980.58	961.195	668.644
15211	68.8392	3	576.649	1726.93	0.000481037	0.278551	98.51	ILSDVTHSAVFGVPASK	Q3UHJ0	AAK1	AAK1	MOUSE	3182.27	1912.56	3326.23	2316.76	2301.71	2723.9	4262.37	8207.59	8875.61	7122.23	6467.73	1223.92	881.757	730.787	1038.62	658.302	914.059	690.822	755.366	3140.75	2306.26	2927.36	3380.77
16518	91.1782	2	741.869	1481.72	0.000730335	0.492896	99.84	EYLPIGGLADFCK	P00507	AAK1	AATM	RAT	609.74	734.527	481.131	1318.67	2532.98	1214.16	1199.15	3400.82	2591.76	4939.01	2245.54	2041.76	2268.99	1823.58	2200.26	1704.22	1874.84	1663.34	1383.27	876.285	1619.76	1928.76	1646.65	C+57.02
17158	31.7953	2	784.407	1566.8	-2.90472e-05	-0.0185392	99.95	AQATPSQPLQSSQPK	Q3UHJ0	AAK1	AAK1	MOUSE	4675.67	3040.44	4357.65	7180.33	6395.94	5784.75	5222.88	4045.76	5779.24	5468.23	6045.52	1062.52	1254.33	1173.25	1069.71	1121.71	796.424	948.439	942.62	1574.56	1521.69	1668.24	1504.62
19077	72.9694	3	924.838	2771.49	0.000460361	0.166106	99.95	RATVQPLPQATGPSNQPSLLASVSQPK	P0C1X8	AAK1	AAK1	RAT	1875.93	1793.94	2942.6	4018.2	3501.13	3713.05	4563.87	5361.29	6632.79	4936.34	6010.38	677.539	338.532	976.399	877.131	693.78	531.387	359.663	702.47	1031.24	1013.44	1031.33	903.504
27892	35.1283	2	697.886	1393.76	0.000479169	0.343797	97.92	VQTTPPPTIQGQK	Q3UHJ0	AAK1	AAK1	MOUSE	2462.26	1416.34	2364.37	3601.54	3653.86	3009.59	4346.36	4099.44	4505.82	4343.29	3766.1	325.381	520.977	448.919	352.696	278.358	216.541	251.932	202.152	110.541	339.416	728.813	628.169
32806	15.5479	2	531.264	1060.51	-0.000506116	-0.477236	99.86	SATTTPSGSPR	Q3UHJ0	AAK1	AAK1	MOUSE	801.757	761.835	505.936	2929.16	986.165	1002.64	2780.08	643.754	1949.93	2947.27	284.926	1025.51	292.325	889.24	522.11	607.908	320.134	616.369	632.535	207.218	863.227	703.691	438.895
36153	14.8651	2	531.264	1060.51	-0.000547915	-0.51665	99.7	SATTTPSGSPR	Q3UHJ0	AAK1	AAK1	MOUSE	269.981	334.23	313.536	1496.89	2998.28	4020.95	1278.44	586.803	484.337	2683.8	138.08	261.193	247.055	514.44	607.355	262.55	62.4947	228.816	292.553	10.9892	566.168	346.713	880.828
36609	15.8613	2	531.264	1060.51	-0.000845598	-0.797346	97.5	SATTTPSGSPR	Q3UHJ0	AAK1	AAK1	MOUSE	553.768	739.417	661.257	703.269	280.095	428.848	1750.19	423.857	2259.64	996.953	171.471	623.447	136.178	487.828	229.792	419.459	488.554	387.022	397.658	272.395	553.932	839.8	515.16
40367	16.6807	2	531.265	1060.51	-0.000263546	-0.248508	97.99	SATTTPSGSPR	Q3UHJ0	AAK1	AAK1	MOUSE	1611.15	1207.29	1024.81	968.134	1059.81	772.254	1074.35	4192.77	965.999	826.689	838.194	865.76	202.508	1398.86	1380.53	561.658	254.274	860.361	1042.01	777.134	1317.23	1179.83	4104.86
56480	14.2663	2	531.265	1060.51	-0.000336212	-0.317027	99.33	SATTTPSGSPR	Q3UHJ0	AAK1	AAK1	MOUSE	3.3248	0.532732	137.333	29.1419	231.755	108.417	242.234	286.859	1109.08	156.284	5624.31	41.8538	86.7338	89.6923	162.987	19.4183	68.9905	43.4839	54.3144	17.0359	152.96	51.6979	11.6114
20489	94.2541	2	837.957	1673.9	0.000242652	0.144962	99.55	TPIGSFLGSLASQPATK	Q8QZT1	ACAT1	THIL	MOUSE	968.058	1292.5	908.478	1087.58	582.294	867.953	806.943	3458	3115.01	3307.95	3412.05	3170.11	3056.85	4144.9	3592.29	1918.22	2567.72	1925.88	1494.8	2467.31	2594.71	1970.52	2362.8
20915	112.297	3	815.102	2442.28	6.63412e-05	0.0271636	99.85	IAAFADAAVDPIDFPLAPAYAVPK	Q8QZT1	ACAT1	THIL	MOUSE	1535.68	663.836	651.936	655.745	535.668	460.694	1000.21	3146.91	3343.43	2013.65	2601.21	3204.48	2675.76	2022.08	1838.55	816.491	587.92	1101.91	1256.93	904.981	363.693	705.577	1010.12
23247	112.297	2	1222.15	2442.28	5.94964e-06	0.0024361	99.91	IAAFADAAVDPIDFPLAPAYAVPK	Q8QZT1	ACAT1	THIL	MOUSE	520.543	1551.83	1081.82	2495.6	1258.56	2036.48	913.332	3934.2	2652.61	2974.62	4236.94	3565.58	5075.19	5415.22	7238.28	1704.13	2187.76	1053.59	959.984	3694.39	2968.05	2247.65	1747.6
1349	24.5063	2	599.765	1197.52	0.000914066	0.763302	99.96	DSYVGDEAQSK	P68136	Acta1	ACTS	RAT	126926	87489.3	120909	164872	174028	193430	239526	237240	198408	212970	212443	178543	103063	140960	150784	212928	200551	225769	202855	126113	164103	171718	185470
1898	60.5622	2	599.856	1197.7	-4.3248e-05	-0.0361093	99.94	AVFPSIVGRPR	P68136	Acta1	ACTS	RAT	7942.62	27950.8	25453.1	28684.2	28746	30338	11878.5	19285.1	30413.9	26815.6	46763.4	13219.3	10717	27517.5	25482.9	37678.5	26499.4	39074.1	24599.3	29315.5	24910.5	36172.1	18224.7
2144	52.9014	2	581.313	1160.61	2.54967e-05	0.0219684	99.91	EITALAPSTMK	P68136	Acta1	ACTS	RAT	6025.23	10153.2	8279.72	9508.23	9440.88	10669.9	12710.9	26110.1	28430.8	22989.8	25615.5	12852.1	10357.7	10725.5	9718.74	30884.6	24395.3	28031.3	29018.5	15725.9	18685.7	23471.6	19331
2754	65.6656	2	473.279	944.544	-0.000714421	-0.756365	97.96	AVFPSIVGR	P68136	Acta1	ACTS	RAT	6376.26	3448.06	5786.51	6496.66	6515.17	6235.87	9056.36	12788.4	17358.3	14472.6	14834.2	9356.85	6025.14	8177.78	7226.82	10001.7	10840.1	9515.51	11126.6	6508.7	6787.34	6961.19	7091.13
3616	76.5221	3	654.309	1959.9	0.000829991	0.423485	99.81	YPIEHGIITNWDDMEK	P68136	Acta1	ACTS	RAT	3924.4	1756.02	3563.21	8056.76	8523.46	8623.98	15864.4	35825.6	42840.8	34794.2	28514	12702.6	9753.91	11136	8705.04	18208.7	25438.3	17486.5	18951.5	12032.6	12615.4	17078.2	15472.2
5057	65.2092	3	505.921	1514.74	-0.0012381	-0.817365	99.92	IWHHTFYNELR	P68136	Acta1	ACTS	RAT	7949.47	6041.95	12275.2	20012.1	19644.7	20913.3	9138.46	38909.7	48386.3	31732.3	51286.9	34585.5	14146.4	22734.8	17374.7	27013	5690.14	27008.3	29511.2	18197.9	16540.9	19263.5	17979
5716	41.5767	2	589.31	1176.61	-0.000381024	-0.323833	99.83	EITALAPSTMK	P68136	Acta1	ACTS	RAT	6763.36	5778.99	5968.27	5654.28	4284.69	4854.64	7451.53	6797.34	8508.94	8865.05	8985.76	9799.97	5645.22	7396.88	5913.58	8018.33	9289.23	7314.97	8833.84	3884.14	6172.28	8450.07	6105.22	M+15.99
9667	63.4614	3	505.921	1514.74	-0.00041084	-0.271228	99.92	IWHHTFYNELR	P68136	Acta1	ACTS	RAT	4292.4	1263.27	18.9931	482.88	1088.88	1430.92	20584.2	54466.8	24000.2	38169.5	2172.72	15951.4	23123.9	15463.5	12113.7	702.223	28251.6	2069.15	769.115	248.559	2553.5	2702.27	1735.97
24666	77.1184	2	980.957	1959.9	-0.00403492	-2.05873	99.78	YPIEHGIITNWDDMEK	P68136	Acta1	ACTS	RAT	0	0	166.152	2.04604	1.42077	2.567	0.149921	0.0749426	4.48619	62.7731	2111.2	48.3238	0	274.199	310.996	15.1709	16.2585	79.4934	88.5046	65.3386	1.96241	1723.66	1.99966
25636	50.1565	2	589.31	1176.6	-0.00152905	-1.29954	97.75	EITALAPSTMK	P68136	Acta1	ACTS	RAT	1865.24	1091.36	1840.66	956.386	365.484	703	460.452	1156.22	1972.76	1029.72	1109.84	1237.16	852.527	1027.34	604.536	2628.08	3894.14	2398	5067.16	1514.45	814.053	800.363	2127.88	M+15.99
1338	82.3088	2	895.95	1789.89	0.000293595	0.16403	99.96	SYELPDGQVITIGNER	Q8BFZ3	ACTBL2	ACTBL	MOUSE	40613	42393.6	43443.8	72647.4	65029.2	87124.9	106701	128664	125767	153225	122639	73202.8	62577.2	89257.3	58235.8	112120	156191	90104.6	108984	59949.8	59145.8	107200	73755.7
1705	43.2874	2	400.771	799.528	-0.000330114	-0.412886	99.53	RGILTLK	Q8BFZ3	ACTBL2	ACTBL	MOUSE	17742.3	14497.1	17715.2	15283.8	18747	16998.2	21567.7	23236.3	25380.6	23830.9	24122	29534	12463.4	25404.1	17131.7	11462.8	13778.4	12047.4	11991.5	12627.3	15267.6	31884.8	20114.5
3196	95.0306	3	1061.88	3182.61	-0.000317046	-0.0996185	99.96	TTGIVMDSGDGVTHTVPIYEGYALPHAILR	Q8BFZ3	ACTBL2	ACTBL	MOUSE	8001.31	23076.8	11806.9	56955.8	27162.1	55117.2	22163.7	76925.3	59770.6	91500.4	92922.4	27431.1	36767.2	63784.3	51184.3	119125	147900	115121	73217.4	77258.9	78049.6	76670.5	65182.2
3733	25.9216	2	462.287	922.56	-0.000400783	-0.434424	99.82	IIAPPERK	Q8BFZ3	ACTBL2	ACTBL	MOUSE	5393.45	6327.87	12334.8	24235.4	20387.2	27813.3	11273.8	17213.5	16337.3	19591.9	17490.6	12406	14807.6	19793	19874.7	34523.7	24006.4	32574.7	22699.5	25234.6	27688.3	31853.7	22411.7
4207	25.1513	2	389.181	776.348	-0.000404589	-0.521144	99.66	CDVDIR	Q8BFZ3	ACTBL2	ACTBL	MOUSE	13443.9	8229.96	10681.1	15584.1	16154.1	17651.3	22020.3	26605.9	20350.5	19411.7	12475.7	19078.4	13052.9	13484.6	15310.2	18803.5	19142.8	20658.5	20896.8	12423.3	17374.1	15149.8	21470.1	C+57.02
4305	74.605	2	499.746	997.478	-0.000870542	-0.872743	99.48	DLTDYLMK	Q8BFZ3	ACTBL2	ACTBL	MOUSE	3818.15	1893.37	3806.56	3458.37	4107.69	4805.62	9059.61	14443.8	13439.8	13027.1	10586.5	6703.15	6273.19	4783.45	4968.22	9169.91	12901	8501.03	10107.5	6132.71	6179.09	7069.42	8520.17
8553	21.2487	2	453.229	904.443	-0.000399944	-0.442199	99.82	CDVDIRK	Q8BFZ3	ACTBL2	ACTBL	MOUSE	5771.68	5993.76	7062.44	23631.5	21817.7	19564.9	15292.9	13842.1	23051.2	24059.1	22985.2	9376.09	26470.6	15551.8	27291.5	35105.2	40071.5	35867.7	26668.2	18673.1	31439.7	25487.3	27503.1	C+57.02
8841	90.628	3	1067.21	3198.6	-0.000116404	-0.0363922	99.96	TTGIVMDSGDGVTHTVPIYEGYALPHAILR	Q8BFZ3	ACTBL2	ACTBL	MOUSE	1607.77	7607.96	3859.11	18149	9787.44	18739.2	5870.3	11198.4	11279.2	16474.6	16680.3	8880.91	9930.03	18293.8	15420.2	22204.2	31324.1	22886.7	14455.9	18833.7	17786.4	19724.6	12440.2	M+15.99
12447	86.4547	3	910.774	2729.3	0.0010848	0.397463	97.57	TTGIVMDSGDGVTHTVPIYEGYALPH	Q8BFZ3	ACTBL2	ACTBL	MOUSE	1017.54	1484.41	1388.22	1958.75	409.916	2804.63	3906.06	8649.45	7163.3	8307.75	8236.41	3163.62	3644.26	4222.68	3479.77	9785.55	11191.2	8195.64	8941.69	4956.43	5595.66	5603.88	5150.04
17749	82.3856	3	597.635	1789.88	-0.000765773	-0.427833	98.07	SYELPDGQVITIGNER	Q8BFZ3	ACTBL2	ACTBL	MOUSE	2002.58	177.018	545.501	347.793	332.849	425.367	3310.7	1116.82	2177.42	2812.54	1014.16	3344.94	498.12	1153.74	107.924	746.516	3359.61	582.203	1435.04	271.159	323.476	758.303	382.431
904	45.3582	2	566.766	1131.52	-0.00139708	-1.2347	99.95	GYSFTTTAER	P63260	ACTG1	ACTG	MOUSE	35829.6	28596.6	37404	44697	49601.3	50834	76441.2	80939.2	96741.5	81449	74061.1	68782.3	45683.8	48591.2	40388.4	65245.1	76962.8	67044.6	71416.9	35270.1	42945.3	44306	46012.4
1685	41.3572	3	506.239	1515.7	-0.000159706	-0.105368	99.94	QEYDESGPSIVHR	P63260	ACTG1	ACTG	MOUSE	52932.5	36279.8	33389.8	26986.3	25241	26339.7	62001.4	59364	67567.5	68505.2	45242.4	72079.6	31047.6	33998.5	21380.1	42737.9	57181.5	40702.3	59675.7	13218.3	29837.3	35778.8	40829.8		C+57.02
3546	41.2822	2	758.855	1515.7	0.000464149	0.306229	99.96	QEYDESGPSIVHR	P63260	ACTG1	ACTG	MOUSE	8652.44	16216.7	24044.4	30542	22308.6	24578.5	11752.3	26842.5	28168.8	31955.2	47070.8	22837.7	21647.2	37591.7	24449.8	40049.2	36318	37394.3	25855.9	26818.7	29580.6	48193.2	25816.8
4048	68.3823	2	977.536	1953.06	0.000372553	0.190754	99.96	VAPEEHPVLLTEAPLNPK	P63260	ACTG1	ACTG	MOUSE	6499	31673.2	21377.7	32329.9	17908	23100	12392.4	14710.4	36001.2	31874.6	25148	11982.4	9743.04	37965.9	23818.3	32591.1	53093.4	20747.7	11731.3	21252.5	19149.7	45181.9	13220.5
7126	109.557	3	1077.83	3230.45	-8.19882e-05	-0.0253798	99.95	CPEALFQPSFLGMESCGIHETTFNSIMK	P63260	ACTG1	ACTG	MOUSE	2595.77	3117	3012.19	11731.9	6133.18	10999	9026.62	36843.6	34551	29695.8	32696.9	14183.3	17562.4	15758.7	17530	46588.2	52830.4	44134.7	42651.7	32667.2	39971.5	32343.1	35123.6	C+57.02	C+57.02
7146	87.8496	2	1108.04	2214.06	0.000263538	0.119029	99.96	DLYANTVLSGGTTMYPGIADR	P63260	ACTG1	ACTG	MOUSE	2798.82	5745.59	5960.9	11117.8	3396.81	11199.1	7471.33	25944	19058.1	18487.6	24281.9	7779.49	10102.5	11605.6	11676.8	29645.6	27272.1	25914.7	23940.7	17147.9	19724.2	20304.1	15783
10889	108.972	2	1275.59	2549.17	0.000510548	0.20028	99.96	LCYVALDFEQEMATAASSSSLEK	P63260	ACTG1	ACTG	MOUSE	1929.89	4227.6	4134.35	11306.9	7790.33	9907.03	4678.4	19082.8	13477.1	13670.5	17645.7	4960.21	10045.3	8414.73	12001.7	19311.8	19107.3	18090.5	16553.6	15618	18030	12687.8	13750.2	C+57.02
11888	80.4667	2	1116.04	2230.06	-0.000216181	-0.0969396	99.96	DLYANTVLSGGTTMYPGIADR	P63260	ACTG1	ACTG	MOUSE	1820.04	6360.23	5170.46	8191.34	7748.04	9187.72	8484.83	11677	8789.12	0	10118.1	5829.74	7166	9202.3	7529.99	12997.9	16274.7	11557	10494.6	6449.73	8122.32	12181.1	7868.46	M+15.99
13281	108.901	3	850.729	2549.17	-9.98283e-05	-0.0391611	99.94	LCYVALDFEQEMATAASSSSLEK	P63260	ACTG1	ACTG	MOUSE	2626.17	1269.79	1643.01	2995.57	2106.42	2858.67	4898.33	8396.22	7882.65	6889.66	5934.37	5619.39	4226.95	2621.16	2829.86	6977.91	8499.28	6742.99	7610.33	4117.65	5255.28	3582.41	5737.37	C+57.02
18347	110.662	3	936.442	2806.31	0.00152474	0.543328	98.64	EKLCYVALDFEQEMATAASSSSLEK	P63260	ACTG1	ACTG	MOUSE	365.572	397.863	553.462	2475.34	1415.34	2085.91	2673.6	3105.3	3787.73	2527.72	3532.89	1964.78	2378.02	2193.08	2623.88	5453.58	5891.31	4905.32	4807.03	3313.61	3427.35	2899.02	3878.16	C+57.02	C+57.02
19043	101.398	3	1083.16	3246.45	0.000529699	0.163163	99.86	CPEALFQPSFLGMESCGIHETTFNSIMK	P63260	ACTG1	ACTG	MOUSE	578.28	581.722	128.924	2911.96	1061.66	2460.08	2184.16	4183.33	4664.05	4469.83	4368.46	3326.94	3539.7	3973.21	4064.85	9918.95	9182.51	8516.29	8408.45	6536.98	7703.18	7325.92	7724.19	C+57.02
20461	108.459	3	1083.16	3246.45	-0.000876068	-0.269854	99.86	CPEALFQPSFLGMESCGIHETTFNSIMK	P63260	ACTG1	ACTG	MOUSE	873.801	371.129	486.234	1669.4	1471.63	1252.14	2145.71	7341.93	10055.2	9873.1	8723.03	4676.49	2670.11	3845.33	2696.95	15902	22783.8	13922.2	17874.6	8915.86	6976.95	10119.5	10131.4	C+57.02
23484	36.7427	2	822.903	1643.79	0.00092406	0.562152	99.52	QEYDESGPSIVHRK	P63260	ACTG1	ACTG	MOUSE	194.544	588.449	1962.71	7085.3	5389.37	3637.77	1143.08	949.877	1374.45	1132.87	2972.73	755.872	1172.78	4353.13	2902.17	4179.28	2456.75	3960.9	1559.21	4563.95	4974.06	6291.16	3119.4
29335	154.873	3	1085.21	3252.6	0.00023606	0.0725759	99.95	MTQIMFETFNTPAMYVAIQAVLSLYASGR	P63260	ACTG1	ACTG	MOUSE	663.513	651.484	1213.3	198.159	258.937	106.329	266.648	4238.19	3057.23	2447.98	2756.85	120.932	422.174	254.315	288.837	399.65	598.144	616.464	1035.3	29.4183	564.49	459.574	206.278
31124	154.56	3	1090.54	3268.59	-0.00176234	-0.539173	99.92	MTQIMFETFNTPAMYVAIQAVLSLYASGR	P63260	ACTG1	ACTG	MOUSE	1047.57	1003.45	2064.04	102.428	267.22	198.004	362.279	3421.15	4386.39	4231.95	2967.51	634.398	193.79	449.007	396.596	1179.25	2229.28	1196.74	1709.94	245.353	923.648	640.698	669.734	M+15.99
7328	88.4595	3	845.434	2533.28	-9.65786e-05	-0.0381239	99.92	DQLQTFSEEHPVLLTEAPLNPR	P61164	ACTR1A	ACTZ	MOUSE	8834.54	6400.69	7104.33	8224.82	3431.37	9273.2	9758.28	21707.9	21240.5	22716.6	18599.2	10603.4	8542.53	10622.6	7985.38	10750.7	14416.4	10197.4	11059.5	11532.8	12475.2	12018.3	12534.3
5966	112.297	2	842.469	1682.92	-0.000523292	-0.310942	99.96	TLFSNIVLSGGSTLFK	Q8R5C5	ACTR1B	ACTY	MOUSE	6481.46	8164.12	6275.23	10071.3	7535.52	11152.3	10501.6	25540.2	23745.1	23529.2	24845.9	9174.47	8852.35	9612.18	10102.1	9583.4	14379.8	10518	10748.3	13479.1	12150.5	15060.4	13895
6737	46.4644	2	502.264	1002.51	-0.000853827	-0.851686	99.82	AGFAGDQIPK	Q8R5C5	ACTR1B	ACTY	MOUSE	2099.62	1821.97	1430.08	2548.26	2981.17	2547.46	4469.7	6277.82	8611.84	5860.77	6115.63	3051.63	2342.74	2949.91	2185.02	2532.13	2967.88	2252.55	2582.64	2737.8	2703.87	3870.91	3193.2
8279	87.6149	3	865.11	2592.31	-0.000338893	-0.13073	99.77	DQLQTFSEEHPVLLTEAPLNPSK	Q8R5C5	ACTR1B	ACTY	MOUSE	4993.7	4055.6	5229.53	5605.28	1802.23	6645.92	7580.23	19159.8	17952.1	17037	15995.4	7420.4	5218.1	7144.29	5699.34	7483.07	10221.5	6870.51	8264.12	8406.4	10936.5	10528.5	9690.28
11372	85.5519	2	894.96	1787.91	0.000511842	0.28628	99.93	VQYTLPDGSTLDVGPAR	Q8R5C5	ACTR1B	ACTY	MOUSE	3892.14	5399.63	5394.96	3914.74	3248.67	4840.86	6920.43	13705.2	12905.9	17832.8	13868	4898.5	3750.72	9528.78	4667.28	5383.49	9063.22	5449.17	4945.56	7434.33	6757.33	14779.7	7449.85
17001	59.577	3	467.564	1399.67	-0.00130053	-0.929165	97.04	YCFPNYVGRPK	Q8R5C5	ACTR1B	ACTY	MOUSE	1373.97	836.669	970.317	1053.79	1093.26	1215.18	2182.22	3782.15	3935.76	2720.38	2822.88	1852.74	886.205	1458.13	1443.82	1049.87	1044.63	952.707	1428.21	1373.69	1551.57	1499.87	1988.81	C+57.02
19950	112.297	3	561.982	1682.92	-0.000554894	-0.32972	99.92	TLFSNIVLSGGSTLFK	Q8R5C5	ACTR1B	ACTY	MOUSE	844.013	328.384	427.074	513.01	543.209	660.891	1100.72	2503.25	2609.83	1989.96	1767.44	1075.68	564.779	484.337	570.46	477.399	836.863	582.459	883.394	735.043	641.942	712.622	1188.07
20342	65.363	3	703.677	2108.01	-0.00113493	-0.53839	96.74	ACYLSINPQKDEALETEK	Q8R5C5	ACTR1B	ACTY	MOUSE	954.843	422.972	857.813	2061.34	2109.79	1742.83	2390.48	2943.54	5242.67	3973.08	3665.09	1193.18	806.401	845.495	881.003	801.266	948.357	1006.31	1005.41	1826.93	2145.85	2061.91	1966.7	C+57.02
27585	120.874	3	700.718	2099.13	0.000708044	0.337304	96.97	LYSTWIGGSILASLDTFKK	Q8R5C5	ACTR1B	ACTY	MOUSE	486.149	557.026	747.951	587.819	495.386	1269.25	1570.02	155.636	7320.1	6137.2	5127.14	625.118	547.712	369.423	292.04	959.454	860.861	708.949	1093.95	759.145	732.574	1229.21	1819.89
41185	119.224	3	700.717	2099.13	0.000128636	0.0612807	98.35	LYSTWIGGSILASLDTFKK	Q8R5C5	ACTR1B	ACTY	MOUSE	0	0.11422	0.0184471	0	0	0	0.277203	5371.6	27.2039	0	0	0	0	0	0	0	5.77553	0	8.90565	0	3.39363	0.0745178	0
28287	132.218	2	705.393	1408.77	0.000939965	0.667223	99.95	DITYFIQQLLR	Q99JY9	ACTR3	ARP3	MOUSE	130.275	72.8778	0	375.921	332.813	740.499	520.885	2203.23	2162.01	1989.55	1861	571.572	1103.99	1043.34	1180.24	992.277	296.288	1289.94	1152.81	799.474	287.196	952.253	856.105
40923	101.824	3	1020.2	3057.57	-0.00066665	-0.218033	98.58	TLTGTVIDSGDGVTHVIPVAEGYVIGSCIK	Q99JY9	ACTR3	ARP3	MOUSE	156.757	120.893	167.113	699.16	602.895	691.16	235.932	4159.37	2284.09	2269.58	2889.43	800.551	1032.03	843.844	1244.5	430.289	299.873	317.311	594.683	784.914	963.393	787.324	1218.2	C+57.02
13582	27.2119	2	476.242	950.47	-0.00052332	-0.55059	99.58	AAQEEYIK	P05065	Aldoa	ALDOA	RAT	338.575	276.216	320.917	1386.53	1431.85	1762.57	1866.3	8663.4	6089.01	5382.61	7534.84	5092.35	6335.75	6146.03	7549.17	1316.12	830.601	1416.14	982.514	5004.98	1784.73	1219.34	1679.43
13994	80.5434	3	697.711	2090.11	-0.00131429	-0.628814	96.26	IGEHTPSSLAIMENANVLAR	P05065	Aldoa	ALDOA	RAT	117.209	29.0597	85.2552	118.296	164.663	229.86	113.086	16643.7	13831	17951.8	12887.9	4781.11	3796.63	3957.62	3620.75	376.983	667.871	561.138	336.415	241.147	436.815	822.296	961.755
17661	50.5658	2	522.787	1043.56	-0.000921306	-0.882848	99.81	QLLLTADDR	P05065	Aldoa	ALDOA	RAT	1279.45	444.382	882.486	69.8499	138.334	118.632	86.0824	3460.16	3511.13	2697.47	3732.11	2812.36	2480.51	2479.5	2076.79	378.664	415.835	272.372	373.081	31.0677	189.197	22.3251	92.0462
18569	29.092	2	401.245	800.475	-0.000465091	-0.581018	98.12	ALQASALK	P05065	Aldoa	ALDOA	RAT	1192.5	690.439	678.632	425.64	416.003	494.829	1032.21	6090.3	7971.91	6723.45	4070.41	5796.27	4329.84	3045.75	2540.99	321.147	901.318	337.889	1042.15	119.272	532.21	346.323	608.812
28066	19.079	2	542.266	1082.52	-0.00134598	-1.24338	96.97	RCQYVTEK	P05065	Aldoa	ALDOA	RAT	59.8533	119.074	133.601	644.933	489.413	520.144	539.373	7173.14	6866.82	6730.93	5419.19	556.015	105.949	3790.52	4191.84	284.212	575.717	374.602	662.12	96.3974	293.715	61.2482	175.197	C+57.02	C+57.02
40884	33.7403	2	745.859	1489.7	0.0015475	1.0388	99.94	LQSIGTENTEENR	P05065	Aldoa	ALDOA	RAT	9.68244	19.1231	10.3207	36.5034	9.12857	2.17211	17.3943	1170.32	2116.02	2142.97	655.016	833.492	495.155	1056.06	2403.33	19.8162	19.1668	0	0	80.5974	39.1901	43.2045	61.5693
10192	73.4237	2	735.404	1468.79	0.000113733	0.0774329	99.95	ILVNSQYTASVFK	Q9DBE8	ALG2	ALG2	MOUSE	1716.21	1394.6	1788.49	2073.77	1442.75	1857.02	3110.77	3682.4	4555.21	3371	3902.89	5158.31	3608.33	5163.59	3636.96	3354.64	4635.06	3013.97	3102.65	3498.8	3331.79	5710.23	4012.12
12278	90.8628	2	569.324	1136.63	-0.00010459	-0.0920176	99.94	QFLFLSINR	Q9DBE8	ALG2	ALG2	MOUSE	856.186	612.623	567.847	883.146	534.443	1336.84	1147.27	2231.89	2178.78	1381.25	1868.15	2191.98	1974.52	2534.84	2202.96	2055.12	2926.01	2291.52	2043.08	1874.23	1928.03	2288.33	2189.16
13437	38.4006	2	386.727	771.439	-1.2055e-05	-0.0156267	99.84	HVTFLR	Q9DBE8	ALG2	ALG2	MOUSE	2923.09	1558.95	1724.44	1681.59	2005.54	2032.86	3229.08	2500.91	3456.94	2974.25	2405.19	6470.49	3925.94	5009.3	3011.59	2870.75	3537.15	2587.99	3388.35	2264.79	3851.32	4767.95	4323.41
14420	102.835	3	641.338	1920.99	0.000789733	0.411107	99.92	VLFYCHFPDLLLTQR	Q9DBE8	ALG2	ALG2	MOUSE	840.093	452.111	461.684	1171.11	1042.27	1799.78	1896.12	3302.02	3706.88	3708.21	2988.18	4144.87	3080.27	3156.71	2857.05	2280.13	2963.01	2539.56	2123.32	2034.34	3007.46	3219.51	3200.84	C+57.02
23779	40.8884	2	597.828	1193.64	0.000186077	0.155891	99.44	NDITPLHVASK	G5E8K5	ANK3	ANK3	MOUSE	1907.38	1903.82	1900.21	1733.89	1129.43	1159.5	2308.74	1519.54	2178.21	2316.61	2464.11	0	0	16.6757	16.9137	0	1.08168	0	14.6105	1179.48	1534.29	2151.91	1261.2
31316	52.1655	2	747.912	1493.81	0.00030021	0.20097	99.61	VGLQAQPVPEETVK	G5E8K5	ANK3	ANK3	MOUSE	958.877	575.932	551.328	1513.07	1358.62	1423.01	1621.67	117.24	384.763	312.3	672.3	0	0	0	0	0	0	0	0	0	28.6702	0	0
42046	37.7313	2	559.279	1116.54	0.00174952	1.56691	95.06	TNDPVESSLR	G5E8K5	ANK3	ANK3	MOUSE	1045.19	458.873	760.971	1405.07	1372.78	1308.25	1072.83	273.45	338.156	268.509	174.807	409.898	454.574	233.792	191.843	56.3856	12.9761	51.3831	88.0378	36.1423	166.073	52.2236	205.766
43263	44.1692	2	660.844	1319.67	0.000934056	0.707794	99.94	YLVQDGAQVEAK	G5E8K5	ANK3	ANK3	MOUSE	735.421	641.236	829.144	1035.43	1313.62	998.582	1800.67	193.445	428.072	251.91	316.586	283.113	4.67135	204.352	66.8343	0	385.06	114.988	0	42.3555	58.7611	65.3578	21.9026
4221	28.0743	2	536.773	1071.53	0.000334095	0.311792	99.86	NADVELQQR	P17426	AP2A1	AP2A1	MOUSE	25336.3	15985.3	24514.3	28700.6	28057.1	29982.2	40902.1	85134.5	77022.7	59197.7	42814.8	17535.6	12156.6	19522.7	20715.5	9915.74	11415	9017.09	7359.64	9544.85	16778.9	18322.7	18139.7
5817	87.0851	2	545.816	1089.62	-8.65696e-05	-0.0794494	99.94	GLAVFISDIR	P17426	AP2A1	AP2A1	MOUSE	4081.61	3405.25	3240.86	5287.17	3524.02	6239.36	8355.71	11862.8	10771.8	11873.6	10857.9	1545.25	1467.19	2375.26	1410.42	1298.84	1805.89	1416.62	1420.09	3155.5	3459.81	4598.08	3707.37
6215	61.9542	2	516.287	1030.56	-0.000149307	-0.144879	97.75	QSAALCLLR	P17426	AP2A1	AP2A1	MOUSE	841.283	751.436	1169.88	1230.94	1499.53	1316.53	1488.72	2761.91	2950.02	3020.49	3081.92	319.402	151.864	265.612	149.45	165.264	45.9636	121.18	215.282	522.312	760.402	831.296	187.216	C+57.02
6290	63.9109	3	491.245	1470.71	-0.00127341	-0.865847	99.03	ACNQLGQFLQHR	P17426	AP2A1	AP2A1	MOUSE	3971.25	2594.41	4350.69	6793.7	6655.12	6730.16	9050.36	11567.7	16523.8	13076.9	13615.5	1668.6	1158.45	1541.7	1502.13	2077.59	1916.46	1991.18	2162.75	3199.27	3460.37	3657	3742.38	C+57.02
6836	109.487	2	924.487	1846.96	0.000888076	0.480832	99.96	VGGYILGEFGNLIAGDPR	P17426	AP2A1	AP2A1	MOUSE	9611.45	8372.82	8902.88	15214.1	12602.8	16054.4	14358.1	32630	28621.6	30271.8	29829.3	4876.9	5814.87	5088.87	4933.03	5478.53	8093.07	6261.74	7125.62	8224.33	9122.3	8120.1	8869.69
8552	95.3421	2	629.364	1256.71	0.000247297	0.196781	99.93	DFLTPPLLSVR	P17426	AP2A1	AP2A1	MOUSE	3246.22	2548.52	1821.49	4516.89	3083.59	5361.96	5172.31	9427.21	9760.66	10560.2	8511.71	1867.88	1536.59	1655.33	1292.59	1632.27	1993.64	1634.37	1258.44	2361.46	2540.47	2156.1	2469.97
12101	80.1608	2	511.318	1020.62	-0.000375255	-0.367673	99.88	ALLLSTYIK	P17426	AP2A1	AP2A1	MOUSE	2270.06	1558.71	1869.85	1931.69	2401.09	3761.41	4232.95	7646.25	5523.65	6487.9	4289.06	1238.32	1408.26	915.535	862.144	874.441	576.791	711.847	473.187	954.4	1220.55	2099.47	2231.09
13402	97.534	3	791.706	2372.1	-0.00575993	-2.4282	97.48	YLALESMCTLASSEFSHEAVK	P17426	AP2A1	AP2A1	MOUSE	3395.62	1783.06	1969.72	4697.24	2611.87	5254.76	7781.32	18739.5	17702.5	15785.6	12922.6	3360.05	2330.72	4198.71	1574.21	5447.15	18771.9	7166.11	4200.18	3240.25	3994.29	4527.81	4843.99	C+57.02
15316	98.9766	2	879.991	1757.97	0.00028995	0.164935	99.95	NSGVLFENQLLQIGVK	P17426	AP2A1	AP2A1	MOUSE	1755.86	1750.76	1213.51	3488.06	2849.09	4241.67	3302.82	7417.09	6397.19	7055.9	5864.45	502.266	679.366	909.916	791.766	906.198	1204.14	795.087	885.069	1102.32	1973.65	1715.2	1531.09
15541	75.827	2	793.878	1585.74	-0.000325327	-0.205157	99.94	IAGDYVSEEVWYR	P17426	AP2A1	AP2A1	MOUSE	2403.3	1748.94	2559.22	3720.54	3243.23	3753.88	5509.25	8018.68	9546.48	8140.51	6148.56	869.811	477.398	1027.7	593.546	216.187	895.887	388.759	145.925	841.368	1310.41	2118.42	1468.21
15700	69.6156	2	515.297	1028.58	-0.000232497	-0.226037	99.94	ALQVGCLLR	P17426	AP2A1	AP2A1	MOUSE	779.321	714.218	809.326	1122.72	804.862	1166.89	1560.56	2047.91	2186.83	1996.24	1714.55	360.898	204.289	352.989	162.132	291.513	227.454	285.258	236.441	554.582	343.211	608.055	563.154	C+57.02
17615	109.412	3	616.66	1846.96	-0.000365538	-0.197914	99.84	VGGYILGEFGNLIAGDPR	P17426	AP2A1	AP2A1	MOUSE	1762.91	477.557	656.944	1170.28	1689.87	1836.1	3285.9	5084.69	5589.85	4379.02	3131.18	805.743	464.787	344.148	235.176	70.151	218.868	20.9227	186.543	485.735	867.885	663.625	1045.22
18780	79.6274	2	629.816	1257.62	-0.000319973	-0.254428	97.94	HLCELLAQQF	P17426	AP2A1	AP2A1	MOUSE	1049.77	733.107	928.124	1721.62	1737.95	2142.88	3926.99	3546.71	3605.71	4073.89	3862.9	857.829	393.223	712.907	387.751	375.739	724.202	486.184	647.011	947.204	811.488	1365.39	1238.78	C+57.02
21814	71.5064	2	649.797	1297.58	-0.000911943	-0.702803	99.9	AADLLYAMCDR	P17426	AP2A1	AP2A1	MOUSE	845.841	348.443	747.868	1465.23	885.371	1355.17	2451.43	3034.01	4048.3	2916.33	3696.6	584.886	342.548	197.657	243.087	523.769	926.744	574.889	766.452	435.863	445.687	745.096	594.22	C+57.02
23379	80.6931	2	554.805	1107.6	-0.000259497	-0.234288	99.79	FINLFPETK	P17426	AP2A1	AP2A1	MOUSE	908.854	607.836	798.819	1151.59	1187.8	1750.82	1980.66	3789.25	3041.13	3965.88	3061.03	138.876	266.945	239.23	188.235	270.224	547.62	286.303	394.56	433.652	653.415	972.732	955.239
28558	29.3809	2	636.818	1271.62	6.70705e-05	0.052744	98.04	GPGAASALDDSRR	P17426	AP2A1	AP2A1	MOUSE	542.859	171.676	1901.65	3958.76	3976.44	3761.9	1512.52	3294.93	4052.76	3762.68	4670.34	501.611	611.029	1050.29	1259.3	1377.37	1049.24	1256.67	636.5	2004.33	2870.48	2634.51	2239.99
29154	150.122	3	890.822	2669.44	0.000455208	0.170525	99.93	NAILFETISLIIHYDSEPNLLVR	P17426	AP2A1	AP2A1	MOUSE	5643.94	5034.92	7964.13	2108.9	3705.13	3708.97	9023.32	7691.45	10228.9	8414.17	14359.5	1575.03	101.273	1391.01	1259.82	831.669	1773.03	1174.13	1529.9	2029.77	3446.37	4923.91	3936.13
29915	59.2796	2	945.508	1889	0.000201613	0.10673	99.96	VLQIVTNRDDVQGYAAK	P17426	AP2A1	AP2A1	MOUSE	34.7472	970.553	1441.11	2047.44	1759.43	2397.1	460.659	2135.91	1411.82	1453.49	4012.46	0	191.456	234.718	229.716	217.426	43.6982	183.846	56.9205	1495.34	987.885	1107.02	485.082
30100	147.616	3	1055.54	3163.6	-0.00124727	-0.394255	98.57	AVEYLTLSSVASTDVLATVLEEMPPFPER	P17426	AP2A1	AP2A1	MOUSE	4119.82	2768.59	3168.3	4387.12	4633.6	2825.92	7294.03	9140.38	9138.56	8101.72	8050.23	1468.26	630.641	1077.75	868.058	1422.33	1321.12	885.572	882.42	4026.14	3553.98	3227.86	3372.15
6572	49.0579	2	600.306	1198.6	-0.000341412	-0.284843	99.95	YGGTFQNVSVK	P17427	AP2A2	AP2A2	MOUSE	3782.66	3829.49	2702.69	4708	4611.79	4646.65	5945.71	11499.6	12941.9	10249.3	11513.7	1904.51	1552.84	1714.24	1531.04	1722.6	1382.21	1448.44	2210.16	3348.6	3447.15	4151.97	4125.12		C+57.02	C+57.02
8912	119.913	3	960.514	2878.52	-0.0013428	-0.466488	99.96	IIGFGSALLEEVDPNPANFVGAGIIHTK	P17427	AP2A2	AP2A2	MOUSE	9500.91	6823.74	7260.26	13788	11747.4	16502.7	18392	43105.9	39732.9	40518.4	40419.3	4700.37	3962.24	4886.89	4820.36	4885.5	6458.71	4050.36	5026.13	11419.8	10985.7	11097.2	12381.4
10197	60.0291	2	531.292	1060.57	-0.000191313	-0.180387	99.94	TTQIGCLLR	P17427	AP2A2	AP2A2	MOUSE	2694.75	1796.37	2161.34	2108.9	2082.71	2516.49	2986.72	4246.78	5821.13	4560.57	4487.01	598.565	410.946	459.653	528.152	443.836	554.385	524.378	671.606	1273.56	1385.88	1591.98	1293.33	C+57.02
10432	83.6073	2	546.808	1091.6	-0.000308729	-0.282822	99.83	FVNLFPEVK	P17427	AP2A2	AP2A2	MOUSE	1413.14	1211.14	1433.33	1773.58	1992.65	1819.55	3545.87	5021.28	5053.57	5344.59	4300.55	493.724	510.998	667.703	388.925	219.037	338.952	204.963	261.492	1515.94	1389.29	2312.61	1746.61
12551	75.1435	2	667.355	1332.7	0.00062917	0.472103	99.95	LTECLETILNK	P17427	AP2A2	AP2A2	MOUSE	2444.59	2355.62	3553.58	2921.39	2863.37	4105.94	6517.16	8144.11	8951.51	8274.63	5963.83	1242.55	1051.76	1146.33	746.726	1016.86	1972.74	926.08	1189.49	1237.57	1328.64	2466.24	2012.68	C+57.02
14470	55.8016	2	624.829	1247.64	0.00042789	0.342959	98.1	ILVAGDTMDSVK	P17427	AP2A2	AP2A2	MOUSE	1492.39	1717.23	2454.63	2163.86	1764.76	2157.83	3281.13	7441.88	8631.09	5408.46	7490.84	820.732	4650.99	775.153	748.67	3172.65	3763.13	2702.08	3032.21	5231.6	1847.35	3256.97	3740.16
17562	67.0151	2	619.858	1237.7	-0.00140023	-1.13131	98.34	THIETVINALK	P17427	AP2A2	AP2A2	MOUSE	1344.7	1739	2304.6	1882.12	1560.43	1740.2	2298.71	4229.42	6360.13	6210	5276.29	355.139	162.027	570.767	275.925	65.6255	90.3007	23.4316	42.6794	1176.01	998.128	1549.97	933.246
20819	103.696	2	900.505	1798.99	0.000351261	0.195254	99.95	NNGVLFENQLLQIGLK	P17427	AP2A2	AP2A2	MOUSE	1022.56	1158.4	697.927	2001.28	1834.27	1980.29	1487.62	6434.22	5524.01	4236.59	5580.12	139.864	0	222.707	287.698	0	310.87	122.707	111.699	1402.47	1351.22	1220.74	1128.52
22260	84.3376	2	569.776	1137.54	-0.000386881	-0.340104	98.31	LCELLSEQF	P17427	AP2A2	AP2A2	MOUSE	822.597	454.951	415.455	747.837	800.411	881.347	1558.55	2052.71	1878.26	1529.41	1410.82	368.359	89.3575	285.7	120.099	152.7	531.04	247.962	299.302	461.192	433.373	584.237	553.07	C+57.02
23454	40.464	2	716.867	1431.72	-0.000994046	-0.694302	99.94	GPSTVTDLEETKR	P17427	AP2A2	AP2A2	MOUSE	285.1	359.291	1463.82	1262.16	1009.37	1220.2	362.258	2251.36	3076.15	2871.24	4498.95	996.898	203.963	1643.83	1211.55	470.101	220.061	163.764	115.4	1146.94	1121.62	2063.18	861.262
28792	134.961	3	839.438	2515.29	0.00308532	1.22663	99.92	LSTVASTDILATVLEEMPPFPER	P17427	AP2A2	AP2A2	MOUSE	1666.94	387.027	490.446	1184.96	1619.09	1631.53	2498.52	8208.06	8392.07	7564.39	5155.1	725.694	228.149	420.583	365.997	302.502	468.054	404.284	631.489	1157.32	1893.57	956.935	798.569
30229	71.1314	2	510.254	1018.49	-0.00101012	-0.991782	99.67	MFIFYGNK	P17427	AP2A2	AP2A2	MOUSE	491.549	409.35	664.197	694.399	589.854	660.694	860.696	2023.29	2952.87	2021.63	2336.78	125.375	163.534	169.594	92.801	45.5639	61.5394	55.8535	0	548.023	443.372	1017.14	605.984
30919	72.0389	2	963.99	1925.97	-0.00144426	-0.74989	99.75	TVFEALQAPACHENLVK	P17427	AP2A2	AP2A2	MOUSE	549.38	688.574	648.392	2826.16	953.805	1578.79	771.514	1591.53	3288.19	2766.43	5934.14	543.397	813.443	253.459	1676.27	134.467	365.656	74.2162	156.942	218.734	371.736	1421.29	152.368	C+57.02
33721	153.892	3	1071.88	3212.63	0.00175926	0.547609	99.8	SNAQQIVAEMLSYLETADYSIREEIVLK	P17427	AP2A2	AP2A2	MOUSE	835.489	941.289	1276.58	498.115	854.448	637.255	862.325	5582.41	3432.2	3149.41	3948.47	524.428	268.954	579.152	157.127	242.612	251.727	195.725	220.684	493.672	567.26	386.175	793.905
36914	134.688	3	867.479	2599.41	0.00168253	0.647272	99.89	NAVLFEAISLIIHHDSEPNLLVR	P17427	AP2A2	AP2A2	MOUSE	907.825	636.631	356.446	111.435	69.4364	296.068	3685.42	445.977	9342.65	19180.4	1857.02	365.726	127.515	844.168	230.405	134.422	991.488	469.317	331.085	57.4497	266.484	514.031	135.546
49569	135.59	2	1258.65	2515.29	0.00228336	0.907794	98.5	LSTVASTDILATVLEEMPPFPER	P17427	AP2A2	AP2A2	MOUSE	171.679	252.605	142.823	250.231	104.22	83.6921	3.97354	1089.76	1452.41	2614.69	245.908	541.001	7.83257	336.046	0	1.85401	412.827	94.2743	18.4239	0	3169.02	401.343	0
3761	62.0329	2	722.893	1443.77	3.9334e-05	0.0272439	97.9	IQPGNPNYTLSLK	Q9DBG3	AP2B1	AP2B1	MOUSE	9582.83	10297.8	13529.6	12861.9	13160.6	12629.9	15599.5	23850.4	30441.7	26200.5	28663.7	5701.35	3558.63	5504.2	5200.7	5497.47	4901.85	5189.48	5644.64	10199.1	10169.4	12071.1	9629.7
5779	50.9288	3	465.937	1394.79	-0.000374458	-0.26847	99.5	LSHANSAVVLSAVK	Q9DBG3	AP2B1	AP2B1	MOUSE	7964.54	4479.71	5261	3840.74	3764.59	3663.01	7202.23	10830.6	11493.5	8137.35	7688.82	3050.25	2164.12	2138.16	1822.3	3021.3	3337.8	2637.03	3440.58	2018.45	3101.48	2899.72	4440.14
6170	44.5293	2	639.345	1276.68	-0.00123211	-0.965092	99.94	LQNNNVYTIAK	Q9DBG3	AP2B1	AP2B1	MOUSE	6104.61	4011.96	6520.16	8325.65	8892.63	8917.89	9945.54	17563.8	24533.1	17310.1	19111.8	4163.98	2518.18	3095.44	2431.48	3449.74	4154.01	3417.86	4256.78	4690.79	5391.64	7081.38	6068
6903	101.398	2	784.954	1567.89	0.00077201	0.492387	99.95	LASQANIAQVLAELK	Q9DBG3	AP2B1	AP2B1	MOUSE	5131.35	3971.29	3669.42	7660.12	7029.22	8263.6	9001.84	19795.5	20230.6	19802.8	19092.3	3729.14	3124.02	3754.37	3190.34	2891.83	3544.94	2763.74	2464.59	5714.85	6386.11	7004.2	6050.88
6977	48.3084	2	614.785	1227.55	-0.000622556	-0.507151	99.61	DCEDPNPLIR	Q9DBG3	AP2B1	AP2B1	MOUSE	5276.39	3375.14	4805.48	6811.4	7087.74	7449.99	10989.5	14069.1	18187.2	13058.5	13248.9	2554.89	2373.34	2009.61	2105.69	2454.44	3036.69	2650.67	2677.87	2578.72	4778.06	4874.54	4365.59	C+57.02
7901	75.6778	2	794.404	1586.79	-0.000167528	-0.105576	99.49	DIPNENELQFQIK	Q9DBG3	AP2B1	AP2B1	MOUSE	8240.66	6616.32	8386.1	7729.42	6997.85	8442.21	13558.1	21292.3	26826.5	22559	19669.3	4256.83	3335.92	4371.95	4190.25	3584.6	5800.25	3429.84	2415.75	5264.25	4539.79	7815.2	6638.38
8020	69.3014	2	678.37	1354.73	-0.00191308	-1.41215	99.94	MEPLNNLQVAVK	Q9DBG3	AP2B1	AP2B1	MOUSE	2677.5	2872.88	3582.19	3785.78	2485.96	3296.58	3875.95	10018.4	10412.9	9126.24	8164.1	2823.47	2623.24	4379.54	3167.93	2510.02	3494.63	2219.53	1561.6	4279.51	3868.84	6809.32	4220.46
8053	50.9288	2	698.401	1394.79	-0.00146478	-1.05018	99.95	LSHANSAVVLSAVK	Q9DBG3	AP2B1	AP2B1	MOUSE	2256.77	2094.3	6156.24	6564.96	4945.55	5907.9	2391.37	8477.95	8830.65	7020.87	13003.3	1169.93	1338.38	2337.74	2233.78	2536.61	2554.49	2539.19	1706.24	4700.04	5361.88	6000.25	3516.85
9607	155.52	3	1196.95	3587.82	0.000925564	0.257974	99.96	IDNADELLESFLEGFHDESTQVQLTLLTAIVK	Q9DBG3	AP2B1	AP2B1	MOUSE	36081.1	40320.1	36910.6	9390.79	12881.1	9537.5	14562.5	36744.3	38883	33923.1	35377.2	5528.14	2786.65	8416.35	6466.86	3266.63	7811.86	4985.98	3814.8	10548.9	8616.01	12651.6	10998.1
9646	114.465	3	798.465	2392.37	0.00114138	0.477092	99.94	KLAPPLVTLLSGEPEVQYVALR	Q9DBG3	AP2B1	AP2B1	MOUSE	6812	4293.84	4393.86	10436.1	7554.64	12241.8	14434.4	24599.5	25437.8	24891.4	23214.7	5012.36	3683.77	4142.27	3704.97	5329.95	6777.75	4361.83	4891.79	8971.77	8716.27	9978.13	10213.6
9709	74.5303	2	430.268	858.521	-0.000616321	-0.717887	99.74	FLELLPK	Q9DBG3	AP2B1	AP2B1	MOUSE	2334.95	1442.01	2150.77	1551.64	1855.35	1889.03	4094.21	5388.95	6033.63	5211.94	4414.86	991.716	861.219	810.921	712.554	725.524	1128.29	661.72	878.517	1384.15	1345.94	1710.75	1871.17
11126	27.4002	2	680.812	1359.61	0.000450685	0.331481	99.95	ECHLNADTVSSK	Q9DBG3	AP2B1	AP2B1	MOUSE	3073.06	2728.88	8923.23	16205.3	16501.4	16223.2	7529.6	15460.3	12526.2	12561.8	24214.8	1728.03	3064.36	4158.11	4967.38	3624.56	2589.83	4360.89	2314.14	10568.5	10865	11370.3	8826.07	C+57.02
11404	61.4043	2	429.219	856.423	-0.00033304	-0.388873	97.9	GYIYWR	Q9DBG3	AP2B1	AP2B1	MOUSE	1764.82	1126.42	1602.47	1457.76	1660.92	1694.39	2710.84	3074.08	4802.95	3754.23	3124.88	710.938	433.509	482.984	341.317	319.865	405.379	416.403	433.017	653.085	761.882	879.818	923.834
11478	96.4283	2	695.884	1389.75	0.000269147	0.193665	99.95	CVSTLLDLIQTK	Q9DBG3	AP2B1	AP2B1	MOUSE	1832.52	1971.13	1553.29	4223.38	2864.25	4646.83	4461.64	6176.56	8137.69	7159.7	8982.6	1330.32	741.369	1467.17	1119.97	1242.64	1766.53	1005.92	1769.08	1247.56	3068.66	2277.06	2867.32	C+57.02
12986	97.1519	2	695.876	1389.74	0.000578796	0.416479	99.93	LVYLYLMNYAK	Q9DBG3	AP2B1	AP2B1	MOUSE	1530.74	1243.64	783.899	1803.99	1011.74	1999.62	2158.5	8928.15	6401.61	5256.88	4801.7	507.79	1067.13	679.513	816.984	1301.72	1766.63	1481.73	1223.47	187.785	671.907	1972.04	2415.1
13884	76.5221	2	631.292	1260.57	0.000122068	0.0968353	99.78	DSDYYNMLLK	Q9DBG3	AP2B1	AP2B1	MOUSE	1696.54	645.279	1467.67	1983.25	1495.76	2331.06	5280.22	6323.4	6388.09	5143.02	5478.29	1236.14	1487	888.796	1617.52	2381.03	6460	2371.98	1029.89	1262.68	1449.15	1642.93	2402.92
14209	122.977	3	755.767	2264.28	0.00193057	0.852622	99.94	LAPPLVTLLSGEPEVQYVALR	Q9DBG3	AP2B1	AP2B1	MOUSE	6111.32	1216.19	2105.05	4250.99	4342.66	4474.36	8246.11	16361.7	18776.4	15995.4	12249.7	2283.98	1258.36	619.796	725.869	2482.13	2212.14	1795.49	2673.09	2909.44	2483.22	2315.37	4009.53
14468	17.6241	2	410.223	818.431	-0.000781404	-0.954757	97.35	TAAVCVAK	Q9DBG3	AP2B1	AP2B1	MOUSE	2443.07	1925.8	1995.51	6980.58	7088.08	6887.93	11268.7	13897.3	12898.8	12101	8908.52	2336.5	232.475	1781.51	1250.68	2807.15	2296.48	2760.62	3781.95	2962.95	3503.57	3822.45	5098.11	C+57.02
15405	76.2885	3	555.28	1662.82	-0.00107146	-0.644365	99.76	ALQHMTDFAIQFNK	Q9DBG3	AP2B1	AP2B1	MOUSE	1767.94	365.467	640.629	1196.81	1449.95	1687.2	3275.51	6567.15	7351.73	5304.5	3159.79	822.345	694.081	829.177	420.464	882.117	1719.17	930.323	1082.02	1329.76	1236.88	1425.24	2288.69
15701	61.6434	3	560.95	1679.83	-0.00150307	-0.894776	99.92	RNVEGQDMLYQSLK	Q9DBG3	AP2B1	AP2B1	MOUSE	1037.47	357.674	954.15	897.361	1072.84	1073.81	1907.15	1735.34	3863.67	3140.48	2623.78	863.455	576.877	518.387	342.617	1142.66	910.017	1080.73	1503.72	1439.44	1762.32	1395.11	1934.96
16057	55.7281	2	711.377	1420.74	0.000377479	0.265692	99.88	ITEYLCEPLRK	Q9DBG3	AP2B1	AP2B1	MOUSE	310.494	1543.23	999.915	3071.3	2283.2	3336.96	1103.63	3217.72	3402.79	3009.83	5822.04	256.305	192.662	535.716	152.758	365.317	198.12	318.984	248.514	1769.05	1108.85	2139.04	1143.89	C+57.02
16431	92.8744	3	734.36	2200.06	9.65486e-05	0.0438845	99.86	LHDINAQMVEDQGFLDSLR	Q9DBG3	AP2B1	AP2B1	MOUSE	1597.27	1260.33	1338.94	1951.17	868.836	1712.1	2283.34	8589.66	7675.41	9422.19	7247.75	554.014	911.981	1383.99	1080.53	1992.56	2758.05	1596.79	2356.5	2345.33	2360.47	2518.5	2537.99
19566	25.638	2	689.804	1377.59	-3.11241e-05	-0.0225931	99.91	DDREAQSICER	Q9DBG3	AP2B1	AP2B1	MOUSE	6079.45	3073.78	2974.09	6278.29	5625.18	7287.32	2976.61	6290.1	5174.11	5316.34	5388.49	2237.17	1061.51	1831.23	2322.87	1250.21	101.85	1012.92	612.902	3318.74	4621.73	4259.86	3278.1	C+57.02
20142	16.1867	2	496.727	991.439	6.24178e-05	0.0629567	99.93	EAQSICER	Q9DBG3	AP2B1	AP2B1	MOUSE	3803.19	3259.01	3099.87	8992.34	7575.39	6922.28	11643.2	15715.9	23683.9	18931.3	9181.29	3262.26	604.41	2411.56	2002.22	1536.09	1373.99	1765.86	2038.06	3734.08	2657.61	4083.14	4894.21	C+57.02
24772	111.623	2	699.909	1397.8	0.00042358	0.303033	99.94	LTNGIWILAELR	Q9DBG3	AP2B1	AP2B1	MOUSE	600.835	703.29	663.427	1157.35	888.027	1299.22	1246.5	3574.79	3415.61	3380.22	3453.93	249.331	126.104	187.636	113.07	290.126	110.546	141.596	262.083	703.882	572.72	668.149	641.346
26246	90.0913	2	751.441	1500.87	0.000382298	0.254718	99.94	VNYVVQEAIVVIR	Q9DBG3	AP2B1	AP2B1	MOUSE	1150.85	1117.59	844.236	1860.97	1209.34	1938.31	2808.86	4167.22	4274.83	4134.15	4409.94	404.248	258.819	360.68	250.838	451.872	1082.36	658.19	383.527	1325.32	1525.01	1637.24	1348.42
28901	61.8771	2	840.922	1679.83	-0.00106055	-0.631345	99.94	RNVEGQDMLYQSLK	Q9DBG3	AP2B1	AP2B1	MOUSE	29.4327	549.915	492.108	1074.12	1053.69	773.572	106.994	0	1485.22	1347.5	3082.3	57.7404	107.72	207.811	158.046	846.141	174.236	663.407	423.551	2241.87	1743.3	2866.07	1441.24
31411	93.3251	2	819.404	1636.79	-0.000770679	-0.470846	99.49	SQPDMAIMAVNSFVK	Q9DBG3	AP2B1	AP2B1	MOUSE	605.506	412.241	244.763	597.253	390.464	510.01	744.134	3134.2	1182.2	2292.82	2233.67	861.995	196.092	306.223	177.728	1015.72	2663.31	1215.87	781.188	1260.74	1430.9	1183.98	1111.08
33285	15.1264	2	496.727	991.439	0.000147545	0.148819	99.4	EAQSICER	Q9DBG3	AP2B1	AP2B1	MOUSE	293.044	210.008	116.559	572.367	1601.73	1760.57	943.889	416.437	305.074	1665.21	1426.64	58.477	55.1744	305.49	305.815	108.939	95.6215	85.6067	131.121	72.217	461.412	280.459	644.924	C+57.02
36267	145.364	2	1358.69	2715.36	0.000287482	0.105873	99.72	NNIDVFYFSCLIPLNVLFVEDGK	Q9DBG3	AP2B1	AP2B1	MOUSE	6432.78	6558.47	5741.2	4641.51	3881.99	4403.02	2881.59	6358.22	11305.8	2527.03	11602.2	6040.27	723.189	4494.66	1732.73	801.134	1303.23	1962.72	985.94	5551.82	1652.02	5752.65	3985.38	C+57.02
37779	15.0248	2	496.727	991.439	-0.000456481	-0.460423	98.92	EAQSICER	Q9DBG3	AP2B1	AP2B1	MOUSE	248.688	162.933	155.72	383.617	991.881	2137.6	1026.74	792.423	326.318	2138.13	2640.38	3.14905	59.7118	205.581	351.943	120.962	121.215	99.907	151.326	46.1392	677.943	327.67	731.344	C+57.02
37904	145.278	3	906.128	2715.36	0.00101101	0.37233	99.7	NNIDVFYFSCLIPLNVLFVEDGK	Q9DBG3	AP2B1	AP2B1	MOUSE	3533.09	1935.01	2688.6	1420.13	2474.6	2244.23	4436.37	5471.32	7717.06	4598.26	4626.64	1254.11	728.724	991.576	643.618	620.977	1039.03	843.659	652.595	1817.17	1348.73	2266.77	2601.89	C+57.02
38389	38.1974	2	716.339	1430.66	-4.12976e-05	-0.0288661	99.84	SLATQDSDNPDLR	Q9DBG3	AP2B1	AP2B1	MOUSE	498.33	183.928	259.653	171.193	149.822	170.479	214.687	1251.51	1311.23	1339.12	1605.41	194.95	132.909	159.198	62.4626	312.788	230.221	449.677	240.606	64.8479	135.923	135.223	183.092
5339	48.9034	2	518.295	1034.58	-0.000838299	-0.810282	99.87	TFITQQGIK	P84091	AP2M1	AP2M1	MOUSE	2605.87	2546.79	2434.47	5074.53	5000.05	5654.34	6801.66	8597.36	10428.3	6811.38	9605.91	2515.07	2134.51	2628.39	2331.26	3240.94	3209.43	3816.02	3669.94	4025.4	5298.43	5717.81	5893.68
7801	22.5208	2	404.743	807.471	-0.000435013	-0.538734	98.05	VNVIHAR	P84091	AP2M1	AP2M1	MOUSE	2447.54	3386.32	4989.47	11023.5	9479.58	10876.1	5240.13	11715.1	12027.1	6117.24	12408.2	4007.12	4464.22	6691.7	6437.03	5865.25	5301.47	5516.82	4986.83	14072.2	12095	12893.3	10174.6
8718	42.2265	2	602.304	1202.59	0.000313971	0.261078	99.93	LNYSDHDVIK	P84091	AP2M1	AP2M1	MOUSE	2772.23	3294.04	4685.3	7317.26	5322.01	4696	3843.86	7343.02	7654.04	9465.53	10484	2972.49	2656.98	3982.06	3655.82	2869.98	3147.71	2986.1	2537.71	6533.93	8168.14	10321.5	6416.92
9197	24.3407	2	413.208	824.402	-0.000374727	-0.454544	99.46	SGIYETR	P84091	AP2M1	AP2M1	MOUSE	18254.5	7525.39	11063.3	11484.6	13638.7	13459.6	26308.2	15767.5	19463.5	17137.8	12474.6	10131.7	5404.37	5787.88	6105.29	4816.2	5224.9	5006.11	6757.28	5992.04	10263.4	9116.28	12967.3
11307	104.856	3	748.726	2243.16	0.00133629	0.595718	95.28	WARPPISMNFEVPFAPSGLK	P84091	AP2M1	AP2M1	MOUSE	1431.72	1038.61	1384.49	3406.75	6440.41	4197.64	4497.71	14652.3	12459.6	13146	12151.1	2216.43	1971.04	1606.03	2121.9	2516.87	4541.17	3389.76	3118.31	5117.5	5134.44	5923.25	6243.26		C+57.02
11846	100.732	2	869.43	1736.84	0.000260483	0.149975	99.41	SISFIPPDGEFELMR	P84091	AP2M1	AP2M1	MOUSE	2135.51	1580.87	1218.42	5758.51	3213.49	6399.9	5285.02	15065.3	12397	13611.7	11039.3	2295.93	3028.28	1791.1	3017.12	4223.91	5232.16	3904.8	2513.78	7593.42	7844.44	7529.37	7951.49
13447	49.5683	2	616.853	1231.69	-0.000343152	-0.278602	99.82	SNFKPSLLAQK	P84091	AP2M1	AP2M1	MOUSE	1064.62	1220.05	2143.73	3437.4	2790.09	3117	1999.03	5090.09	4522.3	3792.22	7284.62	990.766	1179	1735.37	1634.97	2110.29	2210.65	2161.47	1631.72	4488.39	2671.87	5221.15	3214.14
13911	24.4891	2	497.259	992.503	-0.000838121	-0.844451	98.67	VYRDDIGR	P84091	AP2M1	AP2M1	MOUSE	2745.78	2505.34	4393.31	9362.77	9217.72	9489.57	5718.93	6071.74	6354.46	7463.84	7783.45	4193.06	3059.25	4663.97	4859.73	5562.79	5477.86	5861.9	3583.99	8676.57	8925.7	9343.92	6868.07
14623	80.2328	2	893.957	1785.9	6.58952e-05	0.0368975	98.44	ESQISAEIELLPTNDK	P84091	AP2M1	AP2M1	MOUSE	3796.92	3303.58	4669.99	3170.28	2909.33	4010.04	3891.08	7493.7	5158.62	6412.85	4551.98	3734.02	3156.62	4280.86	3288.18	2321.91	4406.22	2780.92	2392.63	1475.99	3630.21	5553.79	3819.84
21391	51.0032	2	586.26	1170.5	-0.000137685	-0.117629	99.83	SYLSGMPECK	P84091	AP2M1	AP2M1	MOUSE	943.075	749.801	574.833	761.223	876.04	817.565	1059.15	2478.15	2495.86	1928.88	2073.61	407.609	448.889	499.365	373.924	731.438	837.33	773.552	824.218	1434.11	2236.15	1904.93	2050.4	C+57.02
22581	80.2328	2	437.263	872.511	-0.000542533	-0.621806	99.14	DIILPFR	P84091	AP2M1	AP2M1	MOUSE	890.019	251.16	392.584	794.336	787.229	1052.11	486.137	2890.18	2205.95	2336.84	1619.63	615.985	513.357	399.081	333.823	433.251	241.847	575.994	55.6204	52.1272	805.366	744.076	1338.93
23618	59.0527	2	925.42	1848.83	0.000735646	0.3979	99.95	QSIAIDDCTFHQCVR	P84091	AP2M1	AP2M1	MOUSE	65.2725	1088.56	1005.98	2473.05	2264.4	2796.61	343	1706.23	480.255	1236.67	3863.8	59.0277	156.941	916.888	777.505	1064.68	129.704	1104.29	134.848	3123.75	2564.04	3122.71	1474.1	C+57.02
35047	150.665	3	1051.55	3151.63	-0.000216969	-0.0688435	99.96	NELFLDVLESVNLLMSPQGQVLSAHVSGR	P84091	AP2M1	AP2M1	MOUSE	3236.24	4629.77	3893.3	5753.86	7095.4	8004.36	8994.86	2761.1	14894.7	18698.4	21585.3	2124.64	965.475	3755.91	4018.2	4484.61	6684.56	6301.82	6736.98	15880.4	19453.2	17483.8	20254.9
53738	46.5436	2	433.231	864.448	-0.00164518	-1.90315	95.78	TSFFHVK	P84091	AP2M1	AP2M1	MOUSE	14.1117	39.3308	112.962	517.643	258.627	322.888	15.9434	753.433	23.4638	18.6775	548.523	19.1199	65.5975	40.5428	206.084	194.664	29.4016	121.473	142.531	493.727	391.034	316.591	392.567
65269	149.337	3	1051.55	3151.63	0.000654917	0.207802	99.95	NELFLDVLESVNLLMSPQGQVLSAHVSGR	P84091	AP2M1	AP2M1	MOUSE	30.4574	2.58067	70.7951	34.4206	35.9773	54.6023	44.5976	6692.5	99.6521	13.2232	64.5872	61.4994	294.119	140.137	758.534	0.930612	0	1.41102	0	3.90704	82.8034	48.3821	842.879
8810	38.3041	2	543.746	1085.48	2.31846e-07	0.000213589	99.94	YDQNYDIR	Q9Z1T1	AP3B1	AP3B1	MOUSE	8133.83	5296.42	7491.58	6344.34	6542.09	6939.94	7519.35	8259.51	9704.17	11596.3	8150.56	192.915	187.075	170.362	92.6525	59.6288	104.018	108.891	42.4282	160.48	222.829	92.8547	205.52
17930	97.7599	2	1056.53	2111.05	-9.73298e-05	-0.0461049	99.95	YAEEQQDLALLSISTFQR	Q9Z1T1	AP3B1	AP3B1	MOUSE	2558.91	3473.16	2764.52	7384.71	5537.66	7919.26	5920.04	10701.4	9199.45	9015.52	9751.74	40.5045	2.47911	62.9546	157.61	541.679	629.439	148.17	113.399	392.841	134.479	103.374	96.0538
37972	74.9115	2	512.813	1023.61	-0.00102661	-1.00293	97.97	LVYVYLVR	Q9Z1T1	AP3B1	AP3B1	MOUSE	538.609	235.336	596.109	140.23	240.762	436.474	667.692	1113.91	923.451	451.16	739.17	0	0	0	0	0	0	0	0	0	0	0	0
7254	50.702	2	713.886	1425.76	-0.000816602	-0.572749	98.1	QLIVPSEQGGALSR	Q9JME5	AP3B2	AP3B2	MOUSE	16990.5	10550.8	12095	10138.9	9511.94	10211.5	12068.4	17935.4	18174.2	15328	17464.5	88.5549	227.948	207.903	64.7697	1360.81	1002.87	1048.57	1297.59	56.7455	170.133	161.016	149.115
9559	60.64	2	544.803	1087.59	0.000160405	0.147487	96.71	PAPILESSFK	Q9JME5	AP3B2	AP3B2	MOUSE	6358.7	4307.7	6264.86	3077.17	3251.45	3483.76	4191.64	5949.97	8408.8	6189.6	6892.16	1252.38	853.298	1419.05	580.627	432.218	848.928	351.969	567.004	93.5261	150.886	220.996	83.1947
9932	93.2475	2	624.882	1247.75	-0.000425723	-0.341193	99.93	LLTQYVLSLAK	Q9JME5	AP3B2	AP3B2	MOUSE	4442.61	3774.8	4522.72	3971.21	3792.94	4688.2	4661.39	10021	9071.69	10322.5	8265.05	89.046	18.7936	272.793	66.5951	157.467	178.443	77.0104	234.97	202.962	89.0455	456.88	188.608
10048	60.4059	2	485.308	968.602	-0.000150327	-0.1552	99.93	LQVINLAAK	Q9JME5	AP3B2	AP3B2	MOUSE	4043.52	2194.6	2857.77	2039.67	2188.28	2199.85	2894.36	4143.11	5755.18	4366.67	4535.02	22.1657	46.5056	9.36291	27.6841	20.9608	17.4584	29.4241	40.8305	22.9254	44.6521	55.6184	124.305
10567	100.588	2	1005.56	2009.11	-0.00255092	-1.26967	99.95	LEVLTNLANETNIPTVLR	Q9JME5	AP3B2	AP3B2	MOUSE	7009.61	7734.43	5774.59	9763.46	9350.32	9881.64	9006.39	19376.5	18019	17657.7	18452.7	76.8369	227.927	206.692	113.206	346.522	233.532	283.377	357.217	70.4158	291.621	99.2096	281.965
10753	70.672	2	580.819	1159.62	-0.000226504	-0.195325	99.93	NASDLFPAVVK	Q9JME5	AP3B2	AP3B2	MOUSE	3363.51	3791.56	5183.53	2657.86	2516.22	2805.45	4621.69	6300.57	7467.26	5962.53	5461.6	134.344	87.069	58.5113	83.8066	20.4559	0.117955	45.9573	16.2634	11.8958	25.9121	123.624	49.0376
12097	28.3827	2	577.25	1152.49	-0.000453956	-0.393893	98.02	VPCGTSDEYR	Q9JME5	AP3B2	AP3B2	MOUSE	11526.5	7569.1	13584.7	11165.9	10687.4	12096.9	14578.9	15415.6	13992.9	15027.6	10888.5	130.369	98.2403	237.228	303.667	0	76.6822	73.9082	1.75442	24.1986	67.022	18.1493	109.776	C+57.02
14053	74.8327	2	1102.54	2203.06	-0.000209055	-0.0948926	99.96	TQFLSPTQNESLLEENPEK	Q9JME5	AP3B2	AP3B2	MOUSE	8094.81	9725.44	14381.3	9314.08	9281.33	9992.78	10006.3	16731.4	14448.9	15177.7	14069	0	0	39.3979	61.6866	28.079	58.3512	0	0	0	0	116.169	65.8684
15898	97.9843	2	780.454	1558.89	0.00027947	0.179275	99.94	TLTSGSLVLLTLDAR	Q9JME5	AP3B2	AP3B2	MOUSE	2898.72	2681.45	2108.26	2952.04	3095.8	3868.97	3521.98	7051.31	5675.24	5735.05	6475.03	24.6155	47.2172	0	23.2551	26.4824	0	0	0	27.982	75.6634	33.7665	0
16399	57.019	2	803.439	1604.86	-0.00689391	-4.29562	99.05	LLQMQPAQHGEIIK	Q9JME5	AP3B2	AP3B2	MOUSE	2007.48	8005.42	7377.2	638.838	558.066	588.951	0	992.345	1037.62	905.37	2602.54	6203.84	5325.66	15074.4	12735.3	308.287	186.619	184.602	53.3839	0	35.7413	102.219	0
20464	46.4644	2	577.338	1152.66	-0.000373127	-0.323709	98.22	GLKDPNQLIR	Q9JME5	AP3B2	AP3B2	MOUSE	2114.76	1434.63	2768.57	1748.55	1799.11	1869.34	894.961	1877.03	2276.24	1727.61	3575.29	317.939	106.268	1106.26	403.385	528.056	462.809	257.915	82.9423	285.267	26.6927	754.488	66.3638
22821	44.4539	2	613.279	1224.54	-0.00106377	-0.868709	99.9	EAASDMSPYVR	Q9JME5	AP3B2	AP3B2	MOUSE	661.26	453.686	330.151	1486.81	2097	1797.46	1773.48	2642.41	4202.59	2357.45	2240.74	31.8426	83.4269	6.19822	0	1081.7	1718.33	1152.03	1963.46	44.717	0	0	222.99
22943	80.7741	2	1129.02	2256.03	0.000832828	0.369156	99.96	ATGYQELPDWPEEAPDPSVR	Q9JME5	AP3B2	AP3B2	MOUSE	1942.41	4767.4	4458.94	5805.14	5305.06	5685.03	5595.33	12457	10645.6	8645.6	10957.8	89.2714	71.117	354.867	207.675	562.412	328.655	171.892	255.228	61.0514	82.9335	334.932	126.173
23787	90.9388	2	631.349	1260.68	0.000608123	0.482376	99.94	DFVAATIQAIGR	Q9JME5	AP3B2	AP3B2	MOUSE	1219.44	1007.74	1009.42	1388.18	819.368	1373.02	1427.6	2905.04	2125.56	3227.03	2182.27	174.985	616.958	144.969	133.803	598.402	551.892	478.383	344.928	101.413	236.293	127.418	69.1208
34026	100.449	3	670.713	2009.12	0.000797395	0.396888	99.87	LEVLTNLANETNIPTVLR	Q9JME5	AP3B2	AP3B2	MOUSE	1191.13	111.542	140.305	318.734	730.044	531.225	1242.06	2183.14	1851.8	1650.1	630.343	0	42.5306	25.3701	108.935	30.7001	0	0	0	0	0	0	4.4872
35189	74.8327	3	735.362	2203.06	0.000353263	0.160351	99.91	TQFLSPTQNESLLEENPEK	Q9JME5	AP3B2	AP3B2	MOUSE	1913.26	975.431	1206.08	345.087	341.885	458.486	1626.96	1451.88	2475	2393.32	566.279	117.279	13.6434	12.465	136.043	29.4883	60.0335	80.2987	21.2309	140.27	69.4512	125.616	188.439
56034	131.53	2	719.451	1436.89	0.00136621	0.950811	99.86	VPIIVPIMMLAIK	Q9JME5	AP3B2	AP3B2	MOUSE	0	24.0604	0.000473037	0	1.86328	0	404.361	0	1395.86	380.839	1338.66	0	0	0	0	0	0	0	0	0	0	0	0
2540	85.7814	2	1044.02	2086.02	0.000236631	0.113436	98.11	EQAADTEAAQEVTQLLVER	O54774	AP3D1	AP3D1	MOUSE	41836.5	53396.6	51964.9	337364	280947	355957	369310	200217	179234	211574	200252	25840.9	26336.5	39810.9	29582.8	581016	731593	553689	547012	101375	103368	133928	97169.3
3573	51.4742	2	626.333	1250.65	0.000731367	0.584789	98.1	VTYDIQASLQK	O54774	AP3D1	AP3D1	MOUSE	26731.4	16460.6	22474.5	18196.4	18887.2	20273.2	24918	23467.4	27867.5	25148.6	25143.9	3617.09	1676.85	3305.62	2720.84	1849.65	2502.65	1887.07	2000.86	2329.25	2375.42	3439.06	2867.26
3795	36.9192	2	564.278	1126.54	-0.000173041	-0.153604	99.93	AIFHEEEPR	O54774	AP3D1	AP3D1	MOUSE	28745.1	27167.5	51060	58555.1	55641.8	42259.6	36956.6	46202.4	52328.9	42837.7	63234.7	11945.5	8608	10703.5	8732.52	8148.71	9307.61	8541.93	11814.6	6753.37	9247.28	13697.8	12899.8
4034	58.1403	2	532.311	1062.61	-0.000361553	-0.340251	99.93	LYASILQQK	O54774	AP3D1	AP3D1	MOUSE	9427.71	3969.23	9315.65	9407.06	9215.91	10250.4	11968.2	17399.8	18368.5	14561.4	14871.3	15.8404	37.009	16.69	18.6722	69.8034	0	0	0	271.788	275.768	262.072	351.956
4648	70.4469	2	516.299	1030.58	-0.000340093	-0.330001	99.94	ASCILQLVK	O54774	AP3D1	AP3D1	MOUSE	9251.82	10570.7	13056.3	10064.2	8117.89	10176.5	15665.4	13618.4	14058.8	14792.3	12438.2	164.725	231.251	125.961	249.176	1687.25	2324.5	1814.97	1908.96	248.994	360.597	178.124	426.37	C+57.02
4715	52.0891	2	429.245	856.476	-0.000455225	-0.531509	99.76	NLQDLVR	O54774	AP3D1	AP3D1	MOUSE	10125.8	8470.16	6384.59	6449.34	7206.78	8118.53	13320	14650.7	16720.5	13048.9	11167.6	959.752	796.407	490.34	500.662	835.663	768.953	829.676	838.908	587.494	1089.85	769.07	1116.69
5252	51.4742	2	740.383	1478.75	0.000427343	0.288989	99.94	KQEQANNPFYIK	O54774	AP3D1	AP3D1	MOUSE	14271.8	17672.3	25053.6	27101.7	23962.3	27447.8	14969.4	29817.6	31487.1	28918.2	43765.6	1042.18	794.336	1219.74	1256.87	272.645	215.652	279.648	198.475	445.201	700.473	841.074	394.424
5355	76.9707	3	611.64	1831.9	-0.000250234	-0.136598	97.97	DLILQCLDDKDESIR	O54774	AP3D1	AP3D1	MOUSE	13950.1	4373.72	9183.15	12636.4	13634.2	14848.1	29795.7	31810.8	30394.4	24764	21047.8	729.693	500.731	444.654	305.029	453.177	1661.22	708.67	673.229	117.531	409.525	444.523	799.129	C+57.02
5515	110.738	2	656.869	1311.72	0.000450948	0.343783	99.93	NYLSLAPLFFK	O54774	AP3D1	AP3D1	MOUSE	11162.5	9635.76	9006.28	12879.4	11262.3	15241.2	17179.7	27729.2	29611.6	27734.6	25431.5	114.995	60.0386	85.2214	44.5396	180.876	302.987	117.932	134.957	366.082	273.528	349.208	482.517
5582	51.3968	3	493.924	1478.75	-0.000503725	-0.340642	99.51	KQEQANNPFYIK	O54774	AP3D1	AP3D1	MOUSE	18118.2	10466.2	9562.99	7393.44	8218.2	8686.61	18679.1	20679.9	21420.8	18249.6	12733.8	159.139	152.79	87.1931	21.9041	39.1999	89.7552	44.6374	143.884	216.783	41.6554	111.763	201.621		C+57.02	C+57.02
5797	69.8466	3	548.29	1641.85	0.00103416	0.629876	99.6	ALDIDLDKPLADSEK	O54774	AP3D1	AP3D1	MOUSE	14605.3	7957.13	11665.4	6941.47	7686.94	8435.37	17728.5	20851.4	18972.6	19926.9	14982.6	1135.93	644.902	1061.56	555.096	221.12	327.105	253.541	217.089	421.287	437.832	427.081	697.937
6202	81.0017	2	607.351	1212.69	0.000285971	0.235816	99.94	LFGALTPLEPR	O54774	AP3D1	AP3D1	MOUSE	10561.5	10440.4	10681.7	12126	12566.6	16091.7	20206.9	24870.5	20742.2	25852.3	18729.4	508.85	2189.06	586.932	1071.05	724.369	328.653	391.161	330.672	252.351	342.68	606.327	1412.6
6374	34.4389	3	552.936	1655.79	0.000320603	0.193626	99.95	RRQPEEDEEELAR	O54774	AP3D1	AP3D1	MOUSE	72439.9	48696.8	60127.1	46844.1	64566.1	64793.1	64409.7	53144.8	63313	59399	56914	2881.39	2975.94	4457.29	2404.23	7085.04	6921.53	6827.56	5142.29	3378.23	3728.76	3907.81	3106.3
6892	85.5519	2	745.879	1489.74	-0.00165793	-1.11289	99.95	NMELNVLDSLNTK	O54774	AP3D1	AP3D1	MOUSE	5579.16	6369.14	5569.27	9708.32	8789.89	10349.4	14229.8	22380.6	19132.4	23163.7	18972.1	1264.37	1526.45	2421.06	968.924	3220.8	4910.51	2476.59	1742.3	1325.68	1818.64	2403.86	1811.22
7143	100.324	2	752.922	1503.83	0.000483853	0.321747	98.11	VDGISMSFQNLLAK	O54774	AP3D1	AP3D1	MOUSE	7697.49	6567.78	4598.36	11249.7	11303.3	13793.8	12449.3	21336.9	22695.1	20825.7	19210.3	21.6021	27.2436	7.26133	98.9631	84.0561	49.4797	0	0	353.483	672.749	391.839	464.566
8679	68.2256	2	703.863	1405.71	-0.000108303	-0.0770452	99.95	LLESGDLSMNSIK	O54774	AP3D1	AP3D1	MOUSE	4669.59	3848.12	4933.69	5419.41	4290.28	5527.32	7971.2	10851.7	15117.3	12076.7	11414.5	161.546	150.865	106.852	242.858	323.624	490.733	190.507	225.349	326.941	354.03	472.301	307.552
9132	17.3785	2	546.78	1091.55	-3.85096e-05	-0.0352799	99.95	KGESSVSVDGK	O54774	AP3D1	AP3D1	MOUSE	14533	23534	22445.1	66630.1	64594.1	65988.5	47444.8	79659.7	57806.8	79162.6	77206.2	585.174	433.528	1721.11	1768.74	792.08	816.416	658.034	935.597	3742.8	3797.6	3899.42	3911.76
9194	111.992	3	957.467	2869.38	0.000259719	0.0905141	99.88	DLSSPSQYDTGVALTGLSCFVTPDLAR	O54774	AP3D1	AP3D1	MOUSE	13146.9	6601.57	8761.13	13616.2	8979.3	13363.7	21280.7	24490.6	25819.9	21889.8	17476.4	1851.71	1398.96	1624.4	1096.49	660.376	841.185	635.94	1274.11	823.733	987.545	819.606	1889.18	C+57.02
9358	47.672	2	748.883	1495.75	-0.000751229	-0.502242	99.87	AEGTTYRDELLTK	O54774	AP3D1	AP3D1	MOUSE	1885.9	3805.89	7998.49	9664.02	8618.59	9060.25	3991.07	11226.1	12135.6	11458.6	19361.4	115.553	1.8413	166.763	44.7091	887.396	1130.61	1233.18	789.505	56.2577	0	272.712	40.9963
9493	69.8466	2	821.93	1641.85	0.000223677	0.136235	99.95	ALDIDLDKPLADSEK	O54774	AP3D1	AP3D1	MOUSE	4885.2	15357	13289.5	12080.4	6919.77	8687.38	6960.26	9320.25	7206.95	15698.4	12218	716.26	247.299	444.444	593.84	929.137	754.19	740.66	794.921	368.258	259.494	804.003	223.671
10145	123.857	3	732.064	2193.17	0.00191892	0.874952	99.94	GVPVAEEVSALFAGELNPVAPK	O54774	AP3D1	AP3D1	MOUSE	13975.5	4283.32	6266.34	9370.03	10488.1	12431.2	24381.4	30506.6	34908.7	30502.3	21825.4	193.03	33.5842	55.4857	0	98.7305	70.6752	164.175	146.61	20.6841	11.638	58.4936	55.8475		C+57.02
10809	74.2369	2	498.283	994.552	-0.000540018	-0.542977	99.94	YLGLLAMSK	O54774	AP3D1	AP3D1	MOUSE	2017.26	1768.31	2318.28	2315.26	2580.12	2779.76	4060.56	5747.12	5980.11	4718.4	4992.68	14.6176	0	0	48.7946	0	22.6501	20.0837	0	73.8447	17.1526	30.8819	29.792
12094	49.2058	3	464.259	1389.75	-0.000844981	-0.608007	98.49	SIQGHHVCLLVK	O54774	AP3D1	AP3D1	MOUSE	460.029	773.688	1777.5	4452.66	4212.64	4236.33	662.266	9382.3	1069.34	80.8684	6168.24	16.8553	741.966	32.7403	56.6811	67.5766	50.819	143.306	72.6812	83.694	76.4146	34.6593	194.544	C+57.02
12338	30.8831	2	588.245	1174.48	0.000178988	0.152399	98.27	VDSCASMYSR	O54774	AP3D1	AP3D1	MOUSE	5745.11	3170.55	7595.66	9505.13	6918.82	6777.9	9027.63	17585.5	15183.9	15459.6	10218	73.3706	31.6068	62.7578	45.9254	110.058	87.9728	144.806	129.376	483.96	908.694	695.22	759.024	C+57.02
13574	107.428	3	751.709	2252.11	-0.0052988	-2.35282	99.94	LEDPDPGVQSAAVNVICELAR	O54774	AP3D1	AP3D1	MOUSE	7043.39	3059.65	3543.85	6023.14	6496.04	6744.09	10992.3	9910.41	10630.3	11428.7	8073.31	1163.01	954.167	1255.89	1091.59	2887.21	4815.54	2893.8	1551.72	1458.67	1549.55	1609.74	1220.56	C+57.02
14025	88.3785	3	823.38	2467.12	-6.89798e-05	-0.0279596	99.56	LHFSCSSYLITTPCYSDAFAK	O54774	AP3D1	AP3D1	MOUSE	6215.44	3994.39	4992.49	6983.47	4152.26	8629.4	9627.13	13221.3	15431.7	14525.1	12423.1	1572.34	922.04	1702.46	1433.25	608.926	1307.22	851.851	1188.93	332.656	366.761	342.761	549.849	C+57.02
14519	97.0787	3	806.428	2416.26	-0.000322912	-0.133641	96.04	YQDAPGVEHIPVVQIDLSVPLK	O54774	AP3D1	AP3D1	MOUSE	8152.95	4838.32	4076.49	3819.06	4006.67	5066.93	5247.47	6577.39	10531.7	9366.97	11424.7	6880.11	2724.01	6288.94	2814.5	5781.17	11228.2	6343.67	7434	2797.75	2582.88	4531.64	3929.2
14532	98.402	3	806.441	2416.3	0.000301652	0.124841	99.84	YQDAPGVEHIPVVQIDLSVPLK	O54774	AP3D1	AP3D1	MOUSE	5127.3	2613.59	2007.05	3312.89	2412.42	4484.36	4820.92	15913.4	14619.2	12855.1	12547.6	448.488	161.304	418.352	99.6589	378.493	1165.81	542.038	360.622	107.228	190.516	569.868	108.937
15178	111.915	2	1435.7	2869.38	0.00119029	0.414825	99.96	DLSSPSQYDTGVALTGLSCFVTPDLAR	O54774	AP3D1	AP3D1	MOUSE	3447.34	8986.95	7340.18	25066.4	15666.4	19785.6	7752.49	19302.5	15050.5	18012.7	24022.3	70.1152	66.7094	68.6532	54.0613	159.576	0	0	96.2635	188.722	0	101.609	0	C+57.02
15508	119.374	2	848.91	1695.81	0.000143235	0.0844644	99.95	CSDATLLSSLLEEMK	O54774	AP3D1	AP3D1	MOUSE	4379.67	3357.77	3092.28	7654.38	6182.14	8355.29	7619.54	16771.4	13954.4	13692.2	13437.2	1424.77	464.201	997.818	670.243	189.233	276.088	291.556	212.958	895.211	607.023	770.892	815.176	C+57.02
15565	35.3401	2	672.8	1343.58	0.000836962	0.622932	98.18	QPEEDEEELAR	O54774	AP3D1	AP3D1	MOUSE	8560.3	5296.75	7879.01	6071.58	5936.72	5105.94	9242.7	9498.31	11058.8	9609.56	9186.95	174.187	140.035	185.072	189.343	172.719	340.847	140.367	120.471	195.609	45.1251	118.462	78.6933
16154	34.061	2	750.85	1499.68	-0.000269471	-0.179685	99.75	RQPEEDEEELAR	O54774	AP3D1	AP3D1	MOUSE	10468.6	10803.2	17629.9	20753.4	18743.8	19866.4	10762.8	14892.5	21240	24730.2	25698.6	4421.95	5914.06	5488.61	4506.03	298.479	369.268	326.343	191.19	636.065	329.274	522.512	292.328
16710	95.416	3	858.474	2572.4	-0.000482144	-0.18743	99.71	RYQDAPGVEHIPVVQIDLSVPLK	O54774	AP3D1	AP3D1	MOUSE	4416.68	4900.35	3821.49	9526.4	8019.18	10964	4408.78	11523.5	11144	17343.2	17568.4	120.608	354.961	270.138	414.636	421.886	526.889	462.373	251.363	311.466	469.673	331.19	503.193
16883	60.4059	2	676.323	1350.63	0.000370769	0.274516	98.12	VPGMPMSDQYVK	O54774	AP3D1	AP3D1	MOUSE	1522.1	876.996	1747.15	1650.74	1667.11	2042.42	1741.53	4125.75	5557.18	4285.36	4824.4	287.056	351.882	489.44	336.078	660.332	532.543	524.637	530.812	252.952	259.229	221.438	168.304
18098	79.7047	3	1039.8	3116.38	-0.00144558	-0.463864	99.86	VDIITEEMPENALPSDEDDKDPNDPYR	O54774	AP3D1	AP3D1	MOUSE	1901.77	1955.94	3630.32	5861.49	6077.81	6825.55	5353.74	16266.7	12269.7	13797	11493.2	275.809	464.771	1783.81	408.015	3918.55	3672.83	1279.75	375.461	1291.41	937.73	7138	572.738
20628	60.4839	2	506.28	1010.55	-0.00115963	-1.14753	99.31	YLGLLAMSK	O54774	AP3D1	AP3D1	MOUSE	2430.9	1790.44	2588.71	1495.8	1758.04	1611.27	2094.07	1302.64	3458.3	1795.43	2715	345.547	36.4711	320.894	204.869	215.047	258.652	171.762	90.0662	109.048	0	208.524	33.0065	M+15.99
21195	79.322	2	753.901	1505.79	-0.00320693	-2.12973	99.95	LMTSSTNNWVLIK	O54774	AP3D1	AP3D1	MOUSE	399.851	466.612	508.767	1697.89	1278.94	2035.08	3319.65	6669.89	4136.74	4478.07	4882.64	33.607	0	37.4047	48.9232	43.6259	0	0	0	0	32.107	0	0
22254	121.534	3	707.028	2118.06	0.000452283	0.213537	99.7	DLANDIMTLMSHTKPYIR	O54774	AP3D1	AP3D1	MOUSE	499.844	927.314	1600.34	2821.54	2650.48	3526.78	2975.16	853.429	8822.7	9533.83	10460.6	22.6374	116.464	30.3418	32.2988	42.2466	39.0007	8.34894	11.3102	15.8333	0	42.3886	43.1099
22635	70.8227	2	613.328	1224.64	-0.000357721	-0.292103	99.67	ALDLLYGMVSK	O54774	AP3D1	AP3D1	MOUSE	2090.35	2178.65	3162.34	2145	1685.46	2071.28	3328.09	2511.14	3387.48	2504.55	2813.91	140.297	62.6165	94.9765	48.039	20.686	107.272	56.3238	85.6524	64.8768	0	25.7933	111.813	M+15.99
23570	28.5508	2	628.33	1254.65	0.000157043	0.125169	97.98	SPEKEGVLGVEK	O54774	AP3D1	AP3D1	MOUSE	635.614	665.781	3033.8	7882.78	6452.33	7445.49	3146.31	3140.08	3041.53	3741.74	4288.45	0	0	0.00483244	0.196474	0	43.9659	0	0	760.965	18.0266	3.86986	8.7318
23963	23.2708	2	596.242	1190.47	7.69724e-05	0.0646572	99.94	VDSCASMYSR	O54774	AP3D1	AP3D1	MOUSE	2835.6	2078.38	3522.75	4660.45	5646.89	4175.3	6389.85	3368.01	4372.17	3535.46	3473.89	2.83208	0.688738	8.97192	27.0381	21.1552	16.0672	31.9248	29.7843	63.2818	46.8487	54.9108	60.5957	C+57.02	C+57.02
27223	75.6017	2	983.559	1965.1	-0.000395759	-0.201394	98.69	VTTLPGHIQAVYVQNVVK	O54774	AP3D1	AP3D1	MOUSE	390.883	5798.49	3696.44	4270.12	1178.28	2646.09	1291.87	2188.46	5733.4	5147.72	8180.91	0	0	18.6862	0	0	0	0	0	0	0	87.8917	24.6866
28158	55.2869	2	711.861	1421.71	0.000119076	0.0837559	99.94	LLESGDLSMNSIK	O54774	AP3D1	AP3D1	MOUSE	1547.39	865.328	1406.28	2028.39	1431.54	2087.11	2345.13	2630.89	2999.88	1958.9	2845.99	177.426	1506.81	545.446	214.359	162.122	105.669	204.062	104.533	2.10318	0.744342	22.0193	33.6802	M+15.99
34807	84.3376	2	613.328	1224.64	-0.000584751	-0.477487	99.68	ALDLLYGMVSK	O54774	AP3D1	AP3D1	MOUSE	489.784	162.077	369.782	619.499	600.193	620.629	1846.7	875.838	1485.89	1703.38	1401.1	0	0	0	2.2234	0.0332997	0	0	0.0027083	0	25.9669	20.7525	3.12554	M+15.99
44701	119.299	3	707.028	2118.06	0.000612473	0.289167	99.81	DLANDIMTLMSHTKPYIR	O54774	AP3D1	AP3D1	MOUSE	0	21.6683	0	7.55658	0	3.78913	6.99164	7500.77	31.4205	466.243	57.3226	0	36.461	1.88298	2.23286	0	2.11008	0	0.168228	3.3041	0	6.28228	30.9156
14489	136.323	2	1181.06	2360.1	-0.00256796	-1.08807	99.96	YTNNEAYFDVVEEIDAIIDK	P53676	Ap3m1	AP3M1	RAT	4732.31	7130.38	8254.05	8660.62	6716.12	8331.17	6572.78	31800.6	29290	24561.4	29802	2410.01	856.507	1244.1	1245	981.638	2920.77	2004.84	2765.86	2713.1	4115.35	3843.64	3266.84
14985	66.1825	2	590.377	1178.74	2.0481e-07	0.000173754	97.73	ELIKPPTILR	P53676	Ap3m1	AP3M1	RAT	827.981	3353.98	2607.7	2817.73	2067.11	1934.74	648.072	2045.75	4919.85	4835.19	8402.66	95.5194	60.9959	102.884	187.611	172.983	183.343	267.778	166.467	601.029	553.75	732.784	377.958
24132	34.5136	2	428.199	854.384	-0.000249074	-0.291524	97.85	LDMYGEK	P53676	Ap3m1	AP3M1	RAT	2550.75	1648.7	2529.19	1469.04	1371.69	1401.21	555.593	5174.1	2272.05	4936.51	2341.61	103.717	78.4962	58.3973	30.3126	214.081	221.221	190.456	216.272	65.5418	463.925	492.389	432.564
29266	136.256	3	787.709	2360.11	-0.000679189	-0.287779	99.92	YTNNEAYFDVVEEIDAIIDK	P53676	Ap3m1	AP3M1	RAT	799.481	102.857	372.984	275.941	286.732	175.757	488.299	3997.81	2501.83	1717.46	1062.03	0	0	30.1186	0	0	19.7369	49.4885	112.859	0	72.3371	35.6068	0		C+57.02	C+57.02
53098	136.947	3	787.71	2360.11	0.00173956	0.737069	99.94	YTNNEAYFDVVEEIDAIIDK	P53676	Ap3m1	AP3M1	RAT	738.867	0	106.644	62.4114	134.672	49.4274	868.565	134.992	1979.72	1486.07	47.9071	18.1278	21.0158	0	0	28.3593	54.4368	0.286273	66.5466	0	0	28.5371	24.5355
10206	99.2598	3	947.171	2838.49	0.00480765	1.69374	99.82	TVVNTITGSTNVGDQLPTGQLSVVPWR	Q8R2R9	AP3M2	AP3M2	MOUSE	13580.5	7662.08	7213.01	7448.58	4430.01	9506.77	12394.1	39486.6	39801.3	34279.1	28770.3	1426.78	1366.55	1083.32	679.606	3313.64	3552.94	2056.41	3200.41	1167.61	1381.92	1513.62	1892.06
11210	154.407	3	1050.87	3149.58	0.000369052	0.117175	99.96	DNVVVVYEVLEEMLDNGFPLATESNILK	Q8R2R9	AP3M2	AP3M2	MOUSE	9954.28	7039.2	9152.04	2814	4154.84	5144.86	4084.24	12588.4	11751.4	11393.1	10467.9	803.781	552.967	507.706	533.477	649.92	1220.74	739.807	1083.64	909.677	1060.25	1071.94	821.579
11278	85.0297	2	688.372	1374.73	-0.000370141	-0.269247	97.97	ILSFIPPDGNFR	Q8R2R9	AP3M2	AP3M2	MOUSE	7258.27	6735.69	7555.4	5414.72	4843.33	5967.96	9150.94	19128.1	17964.1	21664.3	17376.6	555.387	487.195	781.905	332.616	821.697	1191.41	320.175	1018.07	1669.38	1575.39	2830.73	1811.07
12045	76.2112	2	775.833	1549.65	-6.94714e-05	-0.0448303	99.94	SVCDYFFEAQER	Q8R2R9	AP3M2	AP3M2	MOUSE	3688.31	3137.27	4442.34	2803.73	2511.14	3067.61	5064.37	10719.4	13265.5	11432.4	11843.3	290.834	199.572	167.467	190.64	182.096	315.889	248.649	358.62	569.222	624.94	923.321	561.027	C+57.02
12107	57.9157	2	695.865	1389.72	-0.00217438	-1.56462	99.91	TIEGVTVTSQMPK	P53678	AP3M2	AP3M2	RAT	3931.18	2225.61	3897.49	2103.14	1975.47	2144.83	2133.79	11170.4	11527	9576.92	10986.3	416.617	96.971	522.798	634.686	524.437	185.932	458.332	583.834	520.878	585.356	685.226	494.533
12426	93.6302	3	705.405	2113.19	5.76989e-05	0.0273041	99.61	LLSYHVSAQNLVAIPVYVK	P53678	AP3M2	AP3M2	RAT	6037.79	4958.2	6591.69	2555.05	1683.04	4477.46	4863.18	16655.6	17047.2	19557.2	15427	679.929	327.119	457.553	473.265	295.828	908.946	505.635	720.284	781.018	962.486	981.054	1202.32
24615	102.407	2	846.925	1691.84	-0.00108063	-0.638731	99.96	LTGMPDLTLSFMNPR	Q8R2R9	AP3M2	AP3M2	MOUSE	396.072	287.72	501.155	801.631	512.151	933.83	577.209	4794.12	3485.72	4028.55	3768.06	135.689	112.001	72.612	58.5721	154.859	75.7604	65.4474	82.4553	185.604	110.751	175.152	192.357
6535	65.9655	2	958.463	1914.91	0.000690067	0.360365	99.96	FYQPYSEDTQQQIIR	Q9DCR2	AP3S1	AP3S1	MOUSE	18282.3	15481.8	19703.6	16947.2	15473.2	16154.3	17654.8	45461.2	64855.1	55670.2	64250	1024.74	480.26	779.932	835.431	1568.44	3067.68	3520.92	3079.43	9837.75	8337.81	11930.6	8573.61
12162	27.8754	2	500.265	998.515	0.000283905	0.284327	99.95	SEAGLAGAPAR	Q9DCR2	AP3S1	AP3S1	MOUSE	8146.01	4684.07	7737.99	5240.65	4620.2	5057.04	6854	10693.5	11353	12151.2	9694.95	189.131	710.522	118.763	311.649	193.628	305.695	195.322	218.735	1356.41	594.134	557.446	639.424
14931	77.2751	2	543.811	1085.61	-0.000827574	-0.762314	99.94	NINIGDISIK	Q9DCR2	AP3S1	AP3S1	MOUSE	1419.51	751.589	1337.03	646.021	913.571	977.476	1510.72	4463.05	4074.35	4452.44	3712.01	0	0	17.3808	0	0	46.5271	0	22.8185	24.1538	0	31.7013	0
21967	95.1086	3	769.706	2306.1	4.79747e-05	0.0208034	99.94	RDENVCNFLEGGLLIGGSDNK	Q9DCR2	AP3S1	AP3S1	MOUSE	2412.12	1431.42	1359.31	2277.77	831.604	2546.36	2306.48	7282.04	8039.76	8516.65	6367.14	978.786	567.06	592.491	302.521	304.519	587.199	449.502	406.054	307.115	269.957	289.526	271.559	C+57.02
3767	65.0661	2	693.872	1385.73	-0.000886829	-0.639973	99.95	FPEEIQQQIVR	Q8BSZ2	AP3S2	AP3S2	MOUSE	16272.4	13127.9	19370	18071.9	18793.2	20303.2	22146.9	31038.2	45507.5	37727.1	42228.1	1530.98	652.887	1657.24	1591.03	1694.35	1803.12	1058.87	1130.41	1680.2	1454.91	2854.46	1761.47
4611	26.092	2	508.262	1014.51	-0.000184359	-0.181722	99.95	SEGGLSAAPAR	Q8BSZ2	AP3S2	AP3S2	MOUSE	33131.5	19951.9	31499	34146	31473.9	37150.6	40791.3	52828.1	55302.3	57050.1	46378	611.754	717.135	492.567	556.531	869.837	90.7471	629.366	934.75	2046.75	2722.32	2861.04	2905.36
4930	70.979	2	533.306	1064.6	-0.000416238	-0.390982	99.75	NINLPEIPR	Q8BSZ2	AP3S2	AP3S2	MOUSE	7468.62	8507.75	11258.4	7212.15	5288.72	6821.26	10076.4	15077.5	20856	15436.3	16298.4	170.843	16.7863	58.1624	48.0363	81.1162	46.7294	63.5054	96.8705	290.775	194.419	385.821	295.173
5196	74.5303	2	557.316	1112.62	-0.000942455	-0.84706	99.84	NINIGDLNIK	Q8BSZ2	AP3S2	AP3S2	MOUSE	8351.08	7444.88	10130.3	6668.93	7334.35	8337.73	10532.9	17516.2	19991.8	18834.1	16655	47.1485	226.928	169.52	279.324	202.499	38.1762	939.982	498.166	826.854	576.45	616.771	709.178
23559	92.7954	3	777.361	2329.06	-0.00232475	-0.998146	99.91	RDDNICNFLEGGSLIGGSDYK	Q8BSZ2	AP3S2	AP3S2	MOUSE	1776.94	1557.14	1622.55	2283.77	720.806	1907.18	2659.4	4599.92	5372.77	5867.81	4700.96	757.68	395.852	977.624	768.188	371.878	548.557	237.446	536.035	218.285	306.694	326.104	171.437	C+57.02
5101	81.1576	2	545.319	1088.62	-0.000313704	-0.288166	99.95	DAVLLVFANK	P61206	Arf3	ARF3	RAT	4600.11	3005.76	3243.16	4473.37	5350.64	6373.1	5882.3	8021.65	8789.85	9876.38	7249.92	9590.63	4264.44	8608.35	5522.69	9373.23	15150.3	9948.73	7591.71	4687.61	4810.92	8164.14	9034.57
5414	64.1301	2	815.89	1629.77	-0.000683027	-0.419095	99.95	QDLPNAMNAAEITDK	P61206	Arf3	ARF3	RAT	1884.56	1299.82	2069.47	4717.85	4289.88	4893.66	4797.72	6841.55	10207.1	8008.22	10444.5	6912.53	6085.64	7048.61	7635.63	18104.2	17630.3	16213.7	16751.8	10640.4	10417.4	13186.3	10815.4
7719	40.2359	2	398.245	794.476	-0.00048163	-0.606223	99.64	LGLHSLR	P61206	Arf3	ARF3	RAT	2850.69	4013.49	3570.84	2852.17	3005.89	3005.8	3527.27	2677.87	2820.35	3540.59	3711.11	4645.66	2748.14	5626.82	4950.02	2590.12	2690.99	2936.45	2402.22	2422.48	3470.59	5760.29	3967.53		C+57.02
11287	86.0786	2	783.383	1564.75	5.4558e-05	0.0348669	99.94	NISFTVWDVGGQDK	P61206	Arf3	ARF3	RAT	1523.67	1115.33	1155.21	3401.58	1245.31	3776.83	5010.75	5076.1	4987.4	6307.74	5045.73	3183.24	2506.5	3836.47	2546.92	3337.14	4916.74	3274.95	3085.77	4077.06	3478.69	5029.13	3541.34
14681	53.7238	2	823.888	1645.76	-0.000631052	-0.383441	99.95	QDLPNAMNAAEITDK	P61206	Arf3	ARF3	RAT	1135.6	1553.87	1240.52	2509.48	2280.56	2441.87	2586.01	2805.62	1938.34	1791.37	2105.44	3204.94	4003.78	3666.92	3495.32	6050.12	3893.31	5898.52	5867.12	3666.61	3807.98	4820.09	3963.67	M+15.99
11057	80.4667	3	813.399	2437.18	-0.000646092	-0.265099	99.58	HYFQNTQGLIFVVDSNDRER	P61751	Arf4	ARF4	RAT	2599.33	3807.77	4208.28	6703.26	5912.79	7973.24	8312.18	16014.5	12882	17717.2	15115.7	16270	11167.3	19418.7	13812.2	12595.5	14304.2	10652.4	9788.19	8354.83	9588.92	14008.5	9876.09
13157	66.7974	2	544.313	1086.61	0.000200694	0.184697	99.91	ILMVGLDAAGK	P61751	Arf4	ARF4	RAT	436.433	284.305	463.877	769.753	717.892	754.585	1067.9	1624.12	2476.93	1807.63	2149.59	1061.17	970.038	682.141	805.229	1582.82	1432.88	1899.68	1461.99	1399.32	1224.32	1568.19	1431.54
24984	105.504	2	1162.12	2322.24	-0.000520639	-0.224197	98.54	LGEIVTTIPTIGFNVETVEYK	P61751	Arf4	ARF4	RAT	462.878	1517.34	1157.04	2802.81	1044.52	3731.76	1665.83	5132.86	3851.78	4023.43	5161.7	1959.38	2337.18	3055.22	3252.36	1509.36	1134.95	1603.64	869.74	4821.55	4344.48	4015.54	3969.53
16996	59.2796	2	805.371	1608.73	0.000271771	0.168936	99.94	LDSTQAGEFLGDNDK	D4A631	ARFGEF1	BIG1	RAT	2733.41	1394.07	2905.73	3097.36	2929.91	3095.36	3568.62	2995.14	2790.12	2489.03	3444.29	491.723	30.6395	185.497	292.152	148.941	148.466	173.153	397.71	121.365	150.031	98.6598	260.154
17936	57.4593	2	878.46	1754.91	0.00132041	0.752409	99.95	QQAPLVSVSPASEEVSK	D4A631	ARFGEF1	BIG1	RAT	2125.76	1686.9	3455.37	4224.48	3716.1	4181.34	4426.97	3879.38	4438.14	3313.51	4680.45	129.607	0.0552602	127.538	98.299	267.577	101.753	131.399	217.319	406.846	288.009	412.823	152.808
18706	69.7677	2	556.311	1110.61	-0.000598252	-0.538671	99.43	FLTSQQLFK	G3X9K3	ARFGEF1	BIG1	MOUSE	1395.71	1431.24	1561.16	1747.09	1364.82	1659.16	2698.12	2179.79	1931.59	2499.4	1289.49	184.885	114.96	225.959	121.323	124.411	270.951	109.482	0.0222334	10.8365	23.6953	78.8835	9.47292
20129	154.407	3	699.093	2094.26	0.000321545	0.153537	99.95	ILSLQLLLSILQNAGPVFR	G3X9K3	ARFGEF1	BIG1	MOUSE	2339.51	901.27	1380.24	598.217	919.025	602.156	701.051	2194.77	2001.27	1770.7	1606.7	0	0	0	10.0624	0	0	12.7209	0	13.463	9.52807	0	0
22019	76.06	2	441.247	880.48	-0.000458378	-0.5206	99.38	LFLEGFR	G3X9K3	ARFGEF1	BIG1	MOUSE	1065.86	530.577	928.153	885.592	792.648	1039.53	1809.09	1182.33	1585.52	1173.36	1089.42	0	0	0	0	0	0	0	0	0	0	0	0
22793	84.7954	2	709.88	1417.75	0.000100842	0.0711282	99.94	EIIEQGIDLFNK	G3X9K3	ARFGEF1	BIG1	MOUSE	894.689	793.464	812.499	1634.76	1867.1	1987.73	2748.12	2425.5	2320.95	1357.65	1971.38	58.4101	56.1378	57.1936	0	36.6456	43.3649	0	31.778	122.363	69.5634	192.077	49.3567
26590	26.4386	2	612.802	1223.59	-0.000340028	-0.277894	99.57	SVDIHDSAQPR	D4A631	ARFGEF1	BIG1	RAT	202.792	140.927	2679.07	5963.07	5671.99	5775.56	2434.34	2784.46	3533.96	3370.49	3361.98	0	17.723	39.1639	5.39105	0	0	0	0	0.0755458	5.96498	3.97701	0
37394	154.407	2	1048.14	2094.26	0.000239109	0.114174	99.96	ILSLQLLLSILQNAGPVFR	G3X9K3	ARFGEF1	BIG1	MOUSE	235.884	644.614	592.578	216.221	276.099	78.5968	219.572	763.886	567.352	1174.36	1331.44	34.9791	58.259	0	0.0197895	7.85205	0	0	0	0	6.33675	0	0
42610	34.9815	2	1053.48	2104.95	0.00241171	1.14573	99.96	LSVSSNDTQESGNSSGPSPGAK	G3X9K3	ARFGEF1	BIG1	MOUSE	2031.3	1473.67	2686.27	4027.72	4215.54	3163.59	3462.53	2350.09	2759.27	2931.32	2830.46	0	0	24.9569	0	0	0	0	0	0	0	0	0
46350	41.2166	2	403.711	805.408	7.18452e-05	0.0892035	98.17	GELANFR	A2A5R2	ARFGEF2	BIG2	MOUSE	956.816	690.505	628.434	380.414	328.266	318.828	566.847	517.606	476.126	495.095	400.35	397.202	192.611	295.656	218.13	89.6786	111.784	62.5096	113.318	51.7638	105.556	174.415	186.659
52207	92.4766	3	828.095	2481.26	-0.00101075	-0.407351	99.8	TLITVAHTDGNYLGNSWHEILK	A2A5R2	ARFGEF2	BIG2	MOUSE	0.0888108	0	0	0	0	29.5927	0	2515.19	0	0	0	0.294304	0	0.500842	0	42.3801	26.5225	11.1973	21.1344	0	5.20994	25.1192	0
6734	27.4606	2	472.282	942.549	-0.000455276	-0.483025	99.86	RVEELVAK	Q5BJT0	Arglu1	ARGL1	RAT	8008.52	4432.91	7340.05	20012.3	21297.5	20915.1	24422.9	5066.67	4119.81	4670.19	4445.44	14543.9	9680.38	9462.14	10179.3	21425.9	23927.3	25369.3	21984.3	3639.47	5495.23	4884.38	6052.54
13488	63.2298	2	515.282	1028.55	-0.000368899	-0.358659	99.61	QLLEELER	Q5BJT0	Arglu1	ARGL1	RAT	779.692	298.408	1257.75	1798.17	2138.91	2275.17	3005.6	461.344	563.392	477.319	785.006	884.663	677.393	853.294	819.996	3369.34	2772.21	2994.21	3911.22	415.022	170.631	285.554	636.281
52643	59.2008	2	360.705	719.396	-0.000611442	-0.849937	98.95	IDIFGR	Q5BJT0	Arglu1	ARGL1	RAT	67.6332	27.9951	72.3087	31.5701	34.0595	0	60.9187	14.7638	21.7823	0	17.2913	86.2142	0	36.0674	13.2035	203.676	180.996	206.684	289.765	0	0	28.9664	0
15140	154.56	3	1076.91	3227.71	0.000165939	0.0514107	99.93	TIFTSPVTPEELLYTDATVIPHLMALLSR	Q9DBR3	ARMC8	ARMC8	MOUSE	6414.25	7160.71	10621.2	14104	16629.1	18239.1	18045	9463.78	11378.2	9558.38	10467.2	277.541	227.843	328.88	380.22	26.7174	33.0378	162.649	100.865	93.9626	118.329	110.62	202.177
23318	102.835	2	1073.06	2144.1	-0.00051895	-0.242036	99.95	VEGAETLAYLIEPDVELQR	Q9DBR3	ARMC8	ARMC8	MOUSE	526.097	873.964	527.85	3612.7	2687.36	4073.07	2501	4039.4	3557.73	4710.81	5259.72	0	0	0	59.3908	0	2.59848	101.795	0	1.98777	0	2.16492	0
27071	103.197	3	715.707	2144.1	-0.00201055	-0.937715	98.46	VEGAETLAYLIEPDVELQR	Q9DBR3	ARMC8	ARMC8	MOUSE	1066.83	180.669	311.757	761.33	761.037	1208.95	4209.16	3132.13	2895.15	5270.02	1346.11	986.325	131.872	539.337	14.8779	27.413	86.7426	0	110.552	12.982	66.4207	0.166015	0.624969
49771	139.707	3	772.772	2315.29	0.00200992	0.868108	98.25	SLLDCHIIPALLQGLLSPDLK	Q9DBR3	ARMC8	ARMC8	MOUSE	336.936	159.654	88.6678	400.235	274.841	586.253	950.207	1058.23	894.304	1758.25	1066.94	22.7121	6.88498	0.691178	7.29217	0	0	0	0.000189275	0	0.840996	33.0847	0	C+57.02
56121	143.196	3	641.341	1921	-0.000111198	-0.0578853	99.78	IASITDHLIAMLADYFK	Q9DBR3	ARMC8	ARMC8	MOUSE	382.974	689.651	517.895	524.385	184.364	403.864	990.089	1401.69	1603.36	197.781	1609.01	0	8.50663	2.63695	0	0	0	0	14.7565	0.108771	0.358129	5.49835	0
8093	62.6359	2	760.355	1518.7	3.63406e-05	0.0239288	99.95	SPDFTNENPLETR	Q8VDN2	ATP1A1	AT1A1	MOUSE	2582.89	1963.86	3026.13	2467.47	2917.74	2735.4	3283.16	7292.05	9752.72	8829.15	8941.82	9889.65	7383.67	9252.68	9029.74	3516.08	3036.87	3029.01	3535.5	2422.2	2042.74	3147.23	2558.77
8538	62.6359	2	631.344	1260.67	0.00179734	1.4257	98.07	IVEIPFNSTNK	Q8VDN2	ATP1A1	AT1A1	MOUSE	2818.91	2020.02	2872.53	2668.67	2657.23	2675.13	3634.59	7418.84	10705.6	8542.54	8181.84	8789.96	6892.55	7902.37	6833.24	3088.74	2984.94	3132.12	3453.06	2398.05	2847.38	2648.37	2947.72
13856	77.7292	2	792.94	1583.87	-0.00182941	-1.15503	99.94	AVFQANQENLPILK	Q8VDN2	ATP1A1	AT1A1	MOUSE	544.301	665.434	912.876	1199.26	1169.9	1410.14	1857.45	5812.25	5574.2	5738.63	4754.06	5945.04	4761.01	6686.57	4913.99	1346.36	1612.5	703.503	257.406	823.066	511.776	1357.65	1010.82		C+57.02	M+15.99
21494	73.4962	2	570.296	1138.58	0.00117395	1.03107	99.94	TSATWFALSR	Q8VDN2	ATP1A1	AT1A1	MOUSE	84.3438	41.2103	247.837	41.1904	121.888	193.059	103.843	1851.12	1800.72	1352.25	1157.15	1681.54	1290.27	1337.08	558.982	155.218	129.848	136.349	174.815	303.435	325.27	151.178	161.302
1746	58.1403	2	618.857	1235.7	0.000464622	0.375999	99.94	LNIPVSQVNPR	P06686	Atp1a2	AT1A2	RAT	14432.9	8549.63	15175.1	11941.8	11496.3	12590.7	13332.1	51313.9	51925.4	41346.4	46249.5	39136.4	38105.9	39938.2	37524.7	15580.9	12571	15068.8	15248.9	10848.2	11728.3	14321.6	11137.7
2788	34.5136	2	810.379	1618.74	0.000291708	0.180207	99.96	VDNSSLTGESEPQTR	P06686	Atp1a2	AT1A2	RAT	42462.3	29055.6	38901.6	39177	40723.7	37326.1	38443.2	97937.2	110194	110839	109934	131744	126774	129093	107901	32998.8	39051.5	37096.8	40472.9	31069.3	39256	38900.9	35581.3
3349	63.3062	2	906.478	1810.94	-0.000855819	-0.472582	99.96	QGAIVAVTGDGVNDSPALK	P06686	Atp1a2	AT1A2	RAT	11762.7	9581.16	14031.3	13889.9	13428.2	14314.2	15500.1	40320.1	51865.7	44868.8	53972.9	42602.3	34629.9	42334.2	45056.6	13292.7	12939.9	11656.8	11397.6	13703	12192.2	19186.5	12662.9
3369	26.714	2	414.235	826.455	-0.000339259	-0.410499	99.84	AAVPDAVGK	P06686	Atp1a2	AT1A2	RAT	12882.1	6595.55	10018.9	10713.7	11853.5	11876.7	15633.7	28107.2	29142.5	27377.4	25060.5	36176.9	34581.5	31988.7	34041.6	13201.8	9609.33	12011	14966.3	8160.16	11885.4	12948.8	13344.2
4197	65.589	2	634.861	1267.71	-5.01023e-05	-0.039522	98.41	NMVPQQALVIR	P06686	Atp1a2	AT1A2	RAT	2441.71	1872.05	2907.59	3050.62	2934.96	2921.96	3509.05	13265.8	18301	15066.1	17660.7	13165.3	9569.59	12324.3	13139	7473.9	7948.57	7279.77	7619.46	5261.82	4932.29	5967.34	5226.71
9261	73.0445	2	910.465	1818.91	-0.000175963	-0.0967408	99.8	DGPNALTPPPTTPEWVK	P06686	Atp1a2	AT1A2	RAT	2157.72	1946.41	3186.14	4719.84	3210.63	3584.67	3939.1	18056.1	21533.4	20819.2	22567.8	13122.9	10609.5	15679	12212.9	1441.6	2642.08	1158.56	1564.51	3124.59	3159.03	3261.81	2567.94		C+57.02
9918	47.3647	2	639.316	1276.62	0.00175501	1.37474	99.95	DTAGDASESALLK	P06686	Atp1a2	AT1A2	RAT	5311.38	8721.13	5572.8	4547.61	4477.08	4070.73	3652.64	8362.91	10293.3	9742.39	10268.3	11295.7	7765.07	8846.59	6657.62	3297.46	6063.28	4167.47	4062.89	10308	4482.8	4464.5	5273.57
10736	25.167	2	543.274	1084.53	1.79821e-05	0.0165805	99.94	ACVVHGSDLK	P06686	Atp1a2	AT1A2	RAT	2282.75	2297.71	4629.91	5672.01	5328.97	6163	3679.66	11946.3	10383.7	11713.5	9130.51	11225	14668.9	16297.4	18431.9	8760.85	7559.22	9545.88	6885.66	8293.02	9216.92	9153.63	8408.75	C+57.02
10814	33.0641	2	503.274	1004.53	0.000141309	0.140671	99.91	CSTILVQGK	P06686	Atp1a2	AT1A2	RAT	2603.51	2200.03	3321.94	1720.97	874.756	783.647	1675.63	4666.74	4785.58	4520.86	4614.06	6643.22	4138.43	5621.33	4616.29	1075.45	1254.83	1272.44	1146.18	1389.88	2211.37	2153.84	1997.7	C+57.02
11636	61.6434	2	451.75	901.486	-0.000567628	-0.629657	99.92	LSLDELGR	P06686	Atp1a2	AT1A2	RAT	1201.58	759.886	1233.83	495.541	626.793	510.737	870.884	2920.52	4006.6	3267.67	2922.69	2914.28	1846.76	2428.36	1898.94	822.611	1156.76	750.044	1176.65	548.202	659.108	757.442	901.31
16191	46.3915	2	544.28	1086.55	-0.000746804	-0.687319	99.65	DHTEIVFAR	P06686	Atp1a2	AT1A2	RAT	1375.48	936.176	978.607	523.858	492.14	563.912	650.691	3234.97	4361.49	3816.99	4081.93	3284.75	1480.11	2525.82	2638.23	1298.91	1142.61	941.892	1168.61	472.993	694.915	752.246	755.86		C+57.02
19988	18.5393	2	487.767	973.519	-0.000333804	-0.342884	97.33	TDKLVNER	P06686	Atp1a2	AT1A2	RAT	1414.18	1309.99	1338.38	4051.06	3283.81	3631.24	2070.06	3361.19	4228.19	4753.94	4242.74	1493.15	3649.27	6970.91	9769.09	3650.61	4006	4603.76	3740	3417.84	3765.46	1910.19	3062
24955	44.3083	2	685.342	1368.67	-0.000923676	-0.674871	99.86	EDSPQSHVLVMK	P06686	Atp1a2	AT1A2	RAT	24.3458	47.962	37.1287	226.338	403.724	271.858	194.52	1963.58	2920.48	1862.36	3936.41	1503.1	1922.85	1272.76	2148.33	879.514	1071.22	985.017	951.582	587.893	1106.33	776.142	840.241
25190	46.4644	2	590.776	1179.54	-0.000548502	-0.465015	99.91	CIELSCGSVR	P06686	Atp1a2	AT1A2	RAT	301.346	194.329	317.703	948.291	1027.24	624.859	1076.87	5881.42	2718.28	2199	1872.67	1442.51	1068.79	1233.39	1153.51	1374.28	1078.94	1200.83	1170.19	673.362	482.121	939.045	892.557	C+57.02
5139	50.6441	3	610.947	1829.82	-0.000214758	-0.117366	99.58	YQLSIHETEDPNDNR	P06687	Atp1a3	AT1A3	RAT	7615.47	3671.11	4611.05	2615.27	2011.9	2241.07	4367.71	15197.5	17396.8	14344.4	13479.3	16063.4	11152.8	12181.4	9887.7	3669.64	5451.75	3629.52	5122.72	1657.13	2906.74	2718.75	2932.58
6700	61.4849	2	579.84	1157.67	-0.000351692	-0.303794	99.93	IATLASGLEVGK	P06687	Atp1a3	AT1A3	RAT	2977.8	2154.56	2703.69	2010.69	2452.62	2057.89	2397.22	8085.42	10842.2	9530.63	10358.6	7228.97	7086.74	6596.53	6527.78	3678.46	3015.76	3624.68	3859.06	3332.53	4625.31	3727.02	3497.37
9534	36.8657	2	771.336	1540.66	0.000466836	0.303011	99.96	SPDCTHDNPLETR	P06687	Atp1a3	AT1A3	RAT	1867.88	3087.23	7209.12	8785.25	7743.31	5678.04	2213.51	11287.5	12249.6	10329.1	18589.4	13423.8	18149.2	28332.4	23990.6	4775.66	4822.91	4351.52	3192.63	5561.06	8097.72	10508.3	6248.81	C+57.02
9544	23.8693	2	437.242	872.47	-0.00179467	-2.057	99.92	GVVVATGDR	P06687	Atp1a3	AT1A3	RAT	18751	9232.7	10886.4	9289.6	15784.4	28712.6	36683.4	30408.9	34456.2	27893.1	21337.9	34815.8	23861	27642.6	31952.4	12843.8	14219.2	13477.1	14785.2	24738.8	30645.7	13518.3	22175.2
9796	44.1692	3	508.236	1521.69	-0.000748086	-0.491616	95.73	YNTDCVQGLTHSK	P06687	Atp1a3	AT1A3	RAT	2005.41	999.662	683.341	656.841	968.984	880.09	2600.61	6436.68	7265.9	5770.22	3827.37	8392.49	4039.23	3710.43	2963.96	1601.27	1958.35	1261.53	2764.93	509.875	1093.88	715.752	1329.04	C+57.02
11448	124.663	3	956.122	2865.34	-0.00464398	-1.62074	99.87	EQPLDEEMKEAFQNAYLELGGLGER	P06687	Atp1a3	AT1A3	RAT	1352.49	226.225	707.729	3050.97	1066.35	1838.5	1957.66	27699.5	15640.7	11586	20822.5	14205.8	13215.5	10256.5	17080.7	5781.56	6428.21	6049.61	5640.99	4568.91	2131.48	4291.01	5256.35
14998	46.6803	2	502.284	1002.55	-0.000735985	-0.73411	99.92	CATILLQGK	P06687	Atp1a3	AT1A3	RAT	1474.48	1075.14	1064.43	1022.93	1150.82	1106.51	1499.81	4155.82	5273.63	4540.37	4263.9	5823.25	3264.99	4017.05	3480.13	755.76	932.715	910.996	1037.2	394.234	602.09	631.191	803.793	C+57.02
15297	29.9242	2	521.775	1041.54	0.000298638	0.286728	97.79	RNPGGWVEK	P06687	Atp1a3	AT1A3	RAT	3554.32	1862.17	3265.92	4573.5	4571.38	4393.85	4764.4	17861.9	20570.9	18694	18575	14167.8	12103.5	16727.9	10862.4	4240.32	4749.06	4268.26	3330.96	1929.9	3450.74	4019.26	3488.68
16081	70.9018	2	1116.5	2230.98	-0.001052	-0.47154	99.96	TVNDLEDSYGQQWTYEQR	P06687	Atp1a3	AT1A3	RAT	1402.73	2456.78	3149.82	2525.42	1662.81	1734.8	2127.69	11488.9	13677	12429.2	15405.2	6493.68	6258.88	10026	7910.77	1219.14	1246.1	871.592	571.858	607.548	875.977	1045.34	877.712
22419	50.6441	2	915.916	1829.82	-0.000313971	-0.171586	99.96	YQLSIHETEDPNDNR	P06687	Atp1a3	AT1A3	RAT	115.646	34.3565	819.809	770.351	486.335	623.487	0	2537.64	2425.18	2091.07	5284.66	1268.5	2504.43	4969.86	4112.06	1350.4	416.752	371.552	453.79	292.818	509.87	997.526	318.523
34646	74.3122	2	858.904	1715.79	-0.000462562	-0.269591	99.94	NITFFSTNCVEGTAR	P06687	Atp1a3	AT1A3	RAT	544.784	387.925	802.791	367.743	114.83	236.151	181.884	1698.24	1623.69	2295.52	1827.43	1262.06	822.782	1547.86	1151.22	0	78.0904	58.4062	25.4699	78.3307	63.1767	192.421	151.766	C+57.02
4084	50.4998	2	610.319	1218.62	-0.000251436	-0.206328	99.82	VAEIPFNSTNK	Q64541	Atp1a4	AT1A4	RAT	7551.71	5590.21	5398.32	4343.52	4069.63	4337.97	5424.18	21687.5	22945.9	18253.6	20471.9	19298.3	14645.5	16579.3	13037.6	6941.36	7797.51	6482.33	7994.91	4434.03	5156.92	5087.01	5983.22
5369	55.882	2	495.803	989.591	-0.000249907	-0.252536	98.5	LIFDNLKK	Q64541	Atp1a4	AT1A4	RAT	1818.94	3361.88	3145.65	2843.06	2730.32	2961.96	1820.23	8339.21	8664.52	7310.06	11762.8	8307.61	7131.43	12782.6	9379.17	3661.56	2682.84	3875.25	2833.21	3030.46	2650.8	4140.17	2536.94
8285	68.6085	2	962.963	1923.91	0.00143905	0.747983	99.95	NLEAVETLGSTSTICSDK	Q64541	Atp1a4	AT1A4	RAT	8202.84	6588.13	8856.25	6829.27	4240.53	4950.23	7410.07	15781.2	17690.2	16371.2	15368.5	16147.7	12910	19192.6	15249.4	8945.18	12242.7	7427.16	6327.36	4627.71	4379.96	7817.36	3782.32	C+57.02
8347	28.0437	2	402.213	802.411	-0.000495613	-0.617654	99.43	IAGLCNR	Q64541	Atp1a4	AT1A4	RAT	3693.11	2049.05	3716.31	4285.37	3884.9	4250.65	5289.87	9648.42	8938.57	9906.9	8144.54	8321.46	9864.94	8804.03	9384.27	2439.41	2545.56	2738.79	1950.31	1577.09	3137.72	3353.27	3544.1	C+57.02
20113	45.5861	2	674.367	1346.72	-0.000920099	-0.683215	99.72	KVAEIPFNSTNK	Q64541	Atp1a4	AT1A4	RAT	43.2636	200.398	492.994	588.038	477.956	402.751	281.385	1488.91	1827.89	1616.39	3351.87	2534.95	2085.79	3657.98	3847.07	632.96	896.352	1196.78	939.877	430.85	398.382	874.707	158.792
30555	125.339	3	822.073	2463.2	0.00250737	1.01794	99.92	QAADMILLDDNFASIVTGVEEGR	Q64541	Atp1a4	AT1A4	RAT	307.76	81.8334	46.4572	48.9214	75.2953	154.754	568.171	4745.64	2002.37	981.458	2052.12	3006.35	80.3748	886.076	1741.89	207.191	193.412	282.038	346.456	228.521	0	257.224	114.699
79856	125.278	2	1232.6	2463.19	-0.000769862	-0.312546	99.96	QAADMILLDDNFASIVTGVEEGR	Q64541	Atp1a4	AT1A4	RAT	14544.5	14799.1	14145.8	15552.2	15200.8	15697.1	10961.7	53612.9	51976.3	53135.9	55764.1	24585	23457.5	31118.1	38963.8	109211	107155	109498	93420.5	33177.5	35780.1	39810.7	38158.6
2636	70.3685	2	745.44	1488.87	-9.65932e-05	-0.064877	99.94	VAPPGLTQIPQIQK	P07340	Atp1b1	AT1B1	RAT	14176.2	27544.7	26451.4	15597.7	11282.4	13325.1	18264	40395.7	45887.1	43737.5	37580.3	38499.9	29995	45182	29739.6	15685.9	23976.9	14805.3	13608.6	14809.7	10817.7	17763.9	12437
3512	40.9547	2	615.786	1229.56	0.00134575	1.0945	99.91	AYGENIGYSEK	P07340	Atp1b1	AT1B1	RAT	13796.2	10139	10106	7027.09	6020.35	6393.98	12520	22944.2	24973.8	27765.3	20436.7	37413.5	20111.4	20519	17968.6	10685.2	13976.1	9865.55	12064.6	5328.45	9731.98	12644.5	12452.5
3800	96.1185	2	670.864	1339.71	0.000673637	0.502822	99.94	SYEAYVLNIIR	P07340	Atp1b1	AT1B1	RAT	7736.69	6469.4	4786.42	7327.82	5313.91	8807.51	9129.42	24200	23575.6	27643.2	21795.3	21637.2	19473.5	24176.2	18879	9614.66	13336.6	9376.39	9460.36	6748.56	7272.15	6438.56	7313.91
25859	70.4469	3	497.296	1488.86	-0.00176676	-1.18665	98.3	VAPPGLTQIPQIQK	P07340	Atp1b1	AT1B1	RAT	359.477	505.647	404.941	145.984	13.0813	103.906	629.085	785.905	1331.13	879.608	414.786	1564.12	920.23	789.267	345.692	139.719	228.027	117.039	178.498	61.1965	32.6276	55.3517	91.248
26213	123.998	3	977.456	2929.35	-0.00062804	-0.214396	99.86	VGNIEYFGMGGFYGFPLQYYPYYGK	P07340	Atp1b1	AT1B1	RAT	781.012	602.714	842.438	711.056	1038.51	1074.87	1597.38	8145.91	10581.5	7691.84	5010.7	5967.77	2937.81	2856.46	4064.9	1451.27	479.364	1748.29	2287.8	609.154	838.215	1941.89	1310.36
40768	39.1027	2	751.348	1500.68	-0.00205482	-1.36925	99.58	AYGENIGYSEKDR	P07340	Atp1b1	AT1B1	RAT	0	110.045	43.8944	39.093	95.4025	53.2881	0	1004.6	1089.2	45.4079	2247.25	3.29306	302.753	382.293	22.4724	35.1094	0	161.396	0	134.29	87.7746	72.9498	167.52
22954	57.9943	2	598.863	1195.71	0.000130028	0.108745	99.9	LATPGLMIRPK	P14231	ATP1B2	AT1B2	MOUSE	32.7609	159.301	330.739	283.357	168.564	323.556	50.7552	1167.08	1580.56	1383.29	2787.83	640.549	871.268	1689.24	1911.35	1087.54	312.219	1180.38	469.517	913.308	843.828	1147.61	566
23724	38.4692	2	773.379	1544.74	0.000973771	0.630378	99.95	INAANIATDDERDK	P14231	ATP1B2	AT1B2	MOUSE	228.458	903.211	1624.59	1951.49	2740.1	1548.41	175.562	4877.56	159.685	100.495	1572.54	1587.03	10864	4983.92	9381.99	394.709	148.4	253.554	184.43	1218.01	3896.71	868.809	1078.35
55078	48.4559	2	611.282	1220.55	-0.000829596	-0.679691	99.69	SCGQVVEEWK	P14231	ATP1B2	AT1B2	MOUSE	0	1.5007	0	30.2889	31.2147	137.485	8.39504	252.672	759.672	409.503	749.645	179.546	43.2176	415.491	358.687	107.589	0	0	117.189	0	97.6011	54.0132	49.795	C+57.02
8881	72.3545	2	787.935	1573.86	-0.000253017	-0.160762	99.95	VDQSILTGESVSVIK	O55143	ATP2A2	AT2A2	MOUSE	2664.35	3112.38	2991.07	4439.04	2883.4	4038.9	5734.51	8398.93	10505	8672.55	9936.91	5199.71	4621.46	5757.61	4148.74	3317.82	5687.47	3712.42	3241.38	2709.78	3220.51	4927.72	2784.29
10187	26.3877	2	517.256	1032.5	-0.00043635	-0.422615	97.36	HTDPVPDPR	O55143	ATP2A2	AT2A2	MOUSE	4838.11	3288.57	5467.01	7127.22	6920.44	7282.13	7298.64	11265.8	10802.8	10987.9	10711.9	9504.06	8900.64	9198.39	9876.69	9734.68	5930	8482.92	9038.76	6270.38	7925.26	9237.84	8515.07
11018	64.841	2	704.851	1407.69	-0.000207928	-0.147709	99.93	IGIFGQDEDVTSK	O55143	ATP2A2	AT2A2	MOUSE	1823.42	1488.11	2430.17	4132.11	3841.94	3649.75	4733.49	4061.57	6166.12	5310.24	6200.65	3453.02	2920.3	3675.6	3275.89	2435.44	2395.74	1327.61	1878.31	2306.01	2385.63	2713.07	2223.66
29429	21.6741	2	488.747	975.48	-0.000700486	-0.718093	99.73	ANACNSVIK	O55143	ATP2A2	AT2A2	MOUSE	1183.65	932.272	1445.3	214.604	982.582	939.297	1954.48	57.2821	2059.43	1225.57	1577.72	1244.86	14.6969	1342.54	443.199	395.423	1407.3	635.806	355.934	1607.51	533.946	2250.38	684.14	C+57.02
31163	37.4218	2	763.858	1525.7	-0.000221238	-0.145008	99.92	SMSVYCTPNKPSR	O55143	ATP2A2	AT2A2	MOUSE	76.357	107.848	410.38	1202.44	960.222	1039	92.2617	1278.68	1063.44	1369.55	2574.55	582.895	1056.64	1047.81	2077.27	1738	845.666	1546.82	779.527	1210.5	2278.42	2846.19	1648.8	C+57.02
12717	75.4494	2	810.911	1619.81	0.000462294	0.285401	99.94	VGEATETALTCLVEK	P18596	Atp2a3	AT2A3	RAT	2868.74	3170.66	2868.2	2764.74	2662.61	4041.23	4999.58	6245.54	7700.6	5476.5	5473.21	4386.01	3056.29	4885.36	4874.87	1928.43	3001.04	1758.79	2348.57	2229.68	2540	5085.45	3522.75	C+57.02
17557	71.2075	2	514.755	1027.5	-0.00135239	-1.31619	99.56	EFTLEFSR	P18596	Atp2a3	AT2A3	RAT	949.732	704.84	1034.08	752.656	636.683	728.818	1316.5	1726.17	2654.6	1993.2	2262.65	1314.32	1052.68	1189	851.424	690.718	1319.82	929.406	920.962	669.636	517.911	848.816	593.043
17577	44.1692	2	734.849	1467.68	0.00252717	1.72188	98.05	TGTLTTNQMSVCR	P18596	Atp2a3	AT2A3	RAT	166.649	215.102	179.002	1148.11	1334.14	1286.65	850.209	1150.02	2364.64	1481.73	2397.03	1517.78	1824.69	1784.56	2084.12	1224.9	1465.1	2029.55	1292.93	2375.55	2442.1	2699.86	2051.84	C+57.02
8580	33.6051	2	596.293	1190.57	0.000437509	0.367478	99.95	MVTGDNINTAR	P11505	Atp2b1	AT2B1	RAT	4797.06	2264.74	3318.75	3466.21	2755.6	4154.19	3537.93	3694.8	8017.57	6112.35	5344.78	7747.95	10050.8	11143.7	9002.83	7196.52	8022.38	8240.45	8742.07	4360.91	5901.02	7018.69	7720.65
10436	90.9388	2	940.978	1879.94	-0.00011178	-0.0594595	99.93	EASDIILTDDNFTSIVK	P11505	Atp2b1	AT2B1	RAT	2395.38	3171.65	2603.12	4334.93	12334.9	4294.09	3138.97	6504.51	5845.62	4749.79	5568.19	7052.94	6368.84	9811.97	7496.04	7485.27	10296.1	8299.92	6633.7	4550.31	4886.85	4847.58	3527.37
22858	52.3926	2	828.895	1655.78	-7.6114e-05	-0.0459688	99.95	TSPNEGLSGNPADLER	P11505	Atp2b1	AT2B1	RAT	885.464	889.843	779.331	667.307	500.623	878.626	987.474	1865.65	1881.39	1351.9	1640.24	2225.8	1667.35	2141.75	1974.21	1691.9	878.514	1683.72	1588.79	688.433	898.476	810.236	839.656
32534	102.407	2	1061.1	2120.18	0.000302003	0.142442	99.95	GGQVIQIPVADITVGDIAQVK	P11505	Atp2b1	AT2B1	RAT	57.0011	441.542	319.4	1170.66	749.831	1049.11	384.762	2063.45	908.81	1048.06	1386.74	1516.87	1950.6	2464.83	2061.2	608.986	613	995.881	346.929	1105.34	744.028	660.117	552.343
37450	20.5809	2	616.3	1230.58	0.000825754	0.671026	98.23	NEKGEIEQER	P11505	Atp2b1	AT2B1	RAT	536.806	944.34	910.707	1855.87	1674.91	1716.26	399.684	10.5951	150.477	177.768	1230.35	153.025	3263.43	3923.35	4002.85	2389.45	841.295	1012.85	620.19	1273.59	1647.72	1577.43	1550.34
24903	61.9542	2	807.404	1612.79	-0.00141109	-0.874934	99.95	TSPVEGLSGNPADLEK	Q64542	Atp2b4	AT2B4	RAT	599.503	817.174	919.333	601.424	793.523	801.564	774.462	1311.12	1366.17	706.229	1273.45	1437.63	1219.29	1614.16	1654.93	1482.96	1345.27	1530.74	1219.87	1019.35	666.312	945.388	797.395
25059	27.4125	2	589.285	1176.55	-0.000784442	-0.666727	99.94	MVTGDNVNTAR	Q64542	Atp2b4	AT2B4	RAT	603.737	317.323	923.231	1079	1234.41	975.074	1242.73	2533.41	1467.86	1224.63	2125.12	2250.13	2383.94	2085.56	2419.32	2354.79	1860.05	3134.64	2540.38	1143.71	1838.73	1930.83	1780.07
1687	57.3145	2	500.793	999.571	5.41462e-05	0.0541695	99.94	VLSIGDGIAR	Q03265	ATP5A1	ATPA	MOUSE	6497.66	4811.19	8256.86	11552.3	11408.4	11569.7	14335.3	13528.5	14644.9	12236.6	13102.7	18368.2	17604.5	18031.4	16333.3	27468.2	18874.9	26538.3	27839.8	13012.3	13977.6	18882.6	15262
2027	54.8405	2	586.319	1170.62	-0.000175586	-0.149993	99.95	VVDALGNAIDGK	Q03265	ATP5A1	ATPA	MOUSE	8038.42	6453.82	6685.72	12388.6	12722.3	14608.3	16381.2	20342.4	21602.9	16725.5	18263.6	23757.2	22939.5	22998.9	20229.4	35101.3	27648.8	33607.1	36459	16549	18568.1	22236.5	21015.3
2423	43.7994	2	408.235	814.455	-0.000135189	-0.165987	99.49	ELIIGDR	Q03265	ATP5A1	ATPA	MOUSE	8040.03	5536.58	7141.01	5464.94	6593.31	5879.15	9083.07	8346.9	10197.8	8045.37	7579.56	20830.3	7851.61	13786.2	7790.73	15350.9	18837.8	12857.6	19615.4	5819.34	7734.45	11791.5	8320.1
2526	60.3318	2	513.801	1025.59	-0.000210926	-0.205664	99.93	AVDSLVPIGR	Q03265	ATP5A1	ATPA	MOUSE	13574.2	5960.12	9030.24	10132.1	11662.3	11773.7	17497	16269.4	22415.8	16718.4	15377.2	18670.9	12360.1	13176.2	11089.4	24493.5	23750.8	23047.1	29207.6	11237.1	12160	13146.5	13778.5
2941	64.9176	2	644.351	1286.69	-0.000289987	-0.225375	99.95	HALIIYDDLSK	Q03265	ATP5A1	ATPA	MOUSE	6789.4	4834.98	7309.6	12098.1	12488.8	12495.2	16353.4	11721.9	18377.8	17092.2	16761.2	21122.7	13852.1	21254.3	19655.6	37104.5	39375.8	36285.4	36531.1	19719.5	19441.2	24712.5	19437.3
3287	72.5764	2	658.875	1315.73	0.000315603	0.239868	99.95	TSIAIDTIINQK	Q03265	ATP5A1	ATPA	MOUSE	8191.06	7221.58	9989.61	16960.3	11957.8	14841	20384.6	20331.9	27498	21725	28243	17737.6	15546.8	21399.5	16489.3	23937.6	37975	25466.5	22988.6	13633.8	15116.1	23759	14129.1
3364	48.4559	2	446.747	891.479	-0.00226481	-2.5405	99.49	LELAQYR	Q03265	ATP5A1	ATPA	MOUSE	2017.7	2061.76	3170.81	4671.41	5013.7	4799.23	5040.01	5959.61	7522.07	5064.2	6008.84	6387.76	6790.79	6548.9	5896.41	12563.8	15425.5	13250.2	13796.5	5601.64	6948.76	8108.96	7366.62
3459	33.7706	2	501.308	1000.6	-0.000799456	-0.798974	99.43	RSTVAQLVK	Q03265	ATP5A1	ATPA	MOUSE	10209.3	6608.84	8690.9	17598.7	13118.4	16182.7	13544.5	7857.64	10765.1	9431.36	13240.1	27378	27682.9	31476.1	33111.8	41400.5	34268.1	43166	45735.4	32748.8	29562.9	37434.5	37184.1
3600	86.0057	2	805.941	1609.87	3.90027e-05	0.0242273	99.94	TGAIVDVPVGDELLGR	P15999	ATP5A1	ATPA	RAT	7151.35	6524.29	6446.36	14782	11993.4	16487.7	25441.6	18574.8	16864.2	21773	17978.9	22962	20578	27747.7	21185.8	21118.8	29014.2	20573.3	19662.4	16249.4	15356.1	20538	14327.1
3673	38.008	2	362.229	722.444	0.000118785	0.164422	99.83	APGIIPR	Q03265	ATP5A1	ATPA	MOUSE	5143.9	3146.84	4160.54	5216.31	4877.84	5067.11	5902.05	4469.97	5723.02	6453.88	4259.57	11716.7	10240.7	6486.23	7823.98	11040.5	11921.7	10762	13621.4	4769.85	8439.35	8517.29	9501.67
3692	66.6518	2	712.34	1422.67	0.000391357	0.275087	99.95	TGTAEMSSILEER	Q03265	ATP5A1	ATPA	MOUSE	3299.49	3161.72	3122.49	7288.94	6761.28	6437.68	8767.97	9301.59	14436.9	11092.7	11881.3	14465.8	10232.6	14453.4	13760.8	14481	18377.1	17260.4	17014.4	14493	15341.8	17964.3	14339.7
4006	62.7881	2	430.755	859.495	-0.000329719	-0.383619	99.34	QMSLLLR	Q03265	ATP5A1	ATPA	MOUSE	1275.9	836.529	1596.03	2138.2	2495.24	2487.66	3240.3	3271.34	4717.98	3474.53	3991.21	4799.28	3230.12	3892.5	4167.21	9487.23	9280.39	8611.74	9313.27	4328.52	4699.63	5258.14	4910.15
4080	69.1438	2	777.373	1552.73	-0.000135053	-0.086978	99.95	EAYPGDVFYLHSR	Q03265	ATP5A1	ATPA	MOUSE	3842.7	12518.6	9560.99	14897.7	10802.7	12601.6	10807.3	7715.96	12353	12806	10393.3	12147.2	9877.51	24116.5	16810	24387.1	37910.8	20398.8	13840.7	14131.5	12304.1	28976.3	10321.5
4124	25.5584	2	510.76	1019.51	-0.00067935	-0.666352	99.89	RLTDADAMK	Q03265	ATP5A1	ATPA	MOUSE	6088.14	4169.56	6533.21	12294	11150.7	14196.2	13861.9	14193.6	14001.4	14151	9359.87	20031.7	19104.3	18599.5	19924.7	54785.2	57679.8	61520.2	55649.6	22091.3	36846.6	34469.2	36018.6
4180	52.1655	2	575.311	1148.61	-0.000195873	-0.170531	99.93	GYLDKLEPSK	Q03265	ATP5A1	ATPA	MOUSE	1199.51	1621.21	1795.83	4433.89	3045.72	5229.89	1962.33	5095.49	2532.24	1060.78	4845.65	6160.95	6577.86	5738.56	6574.61	9270.31	3178.12	9480.55	7693.09	7938.77	6893.83	6961.73	4872.17
4234	95.416	3	790.417	2368.23	0.000454967	0.192113	99.96	FESAFLSHVVSQHQSLLGNIR	P15999	ATP5A1	ATPA	RAT	7158.21	11364.3	7650.68	18210.5	13431	23762.9	14014.1	24572.1	23340.1	33013.6	29572.7	24899.5	24089.8	42674.3	30065.9	52255	87246.6	58664.1	44584.1	27981.2	28676.4	33016.7	28579.1
4782	63.8355	2	788.396	1574.78	-0.00166619	-1.05805	99.94	ILGADTSVDLEETGR	Q03265	ATP5A1	ATPA	MOUSE	2955.16	1792.57	4240.6	7853.24	6422.05	7264.11	6381.46	12168.7	12516.3	14401.9	16779.7	9021.75	11780.9	11112.5	11111.8	29457.9	23411.9	27768.7	26398.5	6118.57	9263.85	11194.1	7997.44
4886	125.792	2	1169.58	2337.16	-0.00513789	-2.19835	99.96	EVAAFAQFGSDLDAATQQLLSR	Q03265	ATP5A1	ATPA	MOUSE	6469.46	8506.97	6796.98	26225.9	27835.8	25537	18995.3	26578.9	27119.7	29489.7	29925.6	22940.1	26140.5	29377.7	38356.7	60254.5	61169.7	61115.2	47258.7	33169.6	34174	34654.9	27718.4
5644	112.831	2	668.843	1335.67	0.000469167	0.35126	99.93	EIVTNFLAGFEP	Q03265	ATP5A1	ATPA	MOUSE	3294.83	2645.33	2209.65	5347.79	4748.09	5760.11	8086.57	8782.37	8114.5	7205.16	6744.19	11197.8	9371.71	9276.73	8098.46	16511.7	19678.2	16022.7	17096	8083.06	7950.66	8412.09	8878.56
8453	109.487	2	789.433	1576.85	0.000823888	0.52249	99.94	LKEIVTNFLAGFEP	Q03265	ATP5A1	ATPA	MOUSE	2719.35	1951.12	1771.08	4192.52	4115.84	4477.81	4978.16	6951.81	6215.99	6391.87	5588.05	7408.89	6517.88	7030.41	6897.81	9738.88	13350.3	8937.49	9773.84	4335.05	5305.44	4533.2	4812.46
9178	98.2599	2	1052.52	2103.03	0.000609017	0.28959	99.96	GMSLNLEPDNVGVVVFGNDK	Q03265	ATP5A1	ATPA	MOUSE	4884.61	5764.8	4255.27	9549.69	6101.83	11891.8	10123.5	15880.3	11216.1	10681.4	12424.6	4801.22	8175.7	9398.71	8854.98	24022.6	28084.2	25527.2	20424.2	9763.05	11688.7	10326.8	11415.4
9209	13.5714	2	541.249	1080.48	-0.00028325	-0.262151	99.91	RFNDGTDEK	Q03265	ATP5A1	ATPA	MOUSE	9672	8875.03	8134.03	33363.1	35287.9	35727.9	25873	18522.5	17129.8	30740.5	29243.7	29370.9	29268.1	41774.8	56499.1	52719.8	36747.6	55921.5	46041.5	45825.3	46427.3	41290.4	50810.7
9861	39.2165	2	423.258	844.502	-0.000147553	-0.174722	99.2	STVAQLVK	Q03265	ATP5A1	ATPA	MOUSE	1893.77	1210.73	947.164	2350.44	1964.43	1897.44	3389.5	3613.54	2868.16	3038.86	2145.04	4369.94	4045.69	3101.44	2789.19	4467.34	5218.33	4049.65	5885.68	1368.64	2591.5	2578.48	3174.17
13124	80.1608	2	883.992	1765.97	1.62222e-05	0.00918602	99.94	RTGAIVDVPVGDELLGR	P15999	ATP5A1	ATPA	RAT	112.662	1730.69	1275.22	2857.92	1536.85	2338.65	784.551	526.589	414.575	425.871	1103.66	2251.23	1350.29	9120.71	4450.55	6152.81	12495.5	3741.66	1990.33	3096.14	2786.39	13034.3	2102.24
13193	47.0829	2	720.338	1438.66	0.00147262	1.02361	99.94	TGTAEMSSILEER	Q03265	ATP5A1	ATPA	MOUSE	4125.97	3150.27	6417.87	2361.57	3241.94	3434.47	1429.98	1817.97	1722.44	1131.74	2583.19	3886.35	2899.84	3713.96	2881.89	1996.1	2005.89	1951.68	1725.79	2018.82	1834.13	2449.37	2554.95	M+15.99
15361	113.576	2	1155.08	2308.15	-0.000483667	-0.209547	99.96	QGQYSPMAIEEQVAVIYAGVR	Q03265	ATP5A1	ATPA	MOUSE	795.389	1672.49	1323.28	4193.5	3697.2	3724.61	2748.54	5702.03	5717.78	6756.81	7563.31	4852.14	4946.81	7667.73	9217.49	10673.6	12913.3	10288.2	7707.59	10246.7	10335.1	10989.8	9362.9
18486	113.576	3	770.392	2308.15	0.000918177	0.397798	99.95	QGQYSPMAIEEQVAVIYAGVR	Q03265	ATP5A1	ATPA	MOUSE	718.542	163.04	413.337	1072.48	1057.31	1376	2523.78	3694.47	3190.38	3079.13	2008.75	3766.68	2618.73	2335.89	2194.64	3459.23	4711.2	3226.74	4247.09	2189.5	2795.48	2070.07	3491.37
29291	90.2515	2	1060.52	2119.02	-0.000142784	-0.067382	99.85	GMSLNLEPDNVGVVVFGNDK	Q03265	ATP5A1	ATPA	MOUSE	84.3493	208.026	67.5035	792.248	814.134	571.95	323.049	967.72	611.459	415.901	870.06	1222.48	1885.29	2318.34	2274.07	3415.66	4681.42	3265.54	2442.14	1971.37	2613.46	2151.98	2161.71	M+15.99
35308	58.9738	2	848.965	1695.92	0.000212519	0.125312	99.88	VVDALGNAIDGKGPVGSK	P15999	ATP5A1	ATPA	RAT	0	0	42.4708	506.332	590.972	536.429	0	109.56	69.0561	65.897	0	0	188.317	386.517	628.349	901.508	338.128	1470.83	621.701	551.815	608.266	294.077	324.089
43501	108.972	3	775.723	2324.15	0.000921144	0.396336	98.36	QGQYSPMAIEEQVAVIYAGVR	Q03265	ATP5A1	ATPA	MOUSE	200.53	27.2551	100.904	432.403	541.984	416.123	1143.9	550.864	666.932	223.041	189.822	1928.31	840.01	857.887	498.084	557.283	1242.26	499.055	768.29	569.024	848.059	495.142	1044.82	M+15.99
62438	77.8071	2	664.358	1326.7	6.61061e-05	0.0498274	98.06	LYCIYVAIGQK	Q03265	ATP5A1	ATPA	MOUSE	30.5001	304.266	330.429	37.8854	87.4957	0	38.3907	165.038	288.685	145.63	234.401	385.465	33.3625	752.083	316.382	134.886	139.594	245.579	26.9785	195.585	136.332	483.449	103.312	C+57.02
5903	78.1142	2	718.381	1434.75	0.000557492	0.388565	99.96	FTQAGSEVSALLGR	P10719	Atp5b	ATPB	RAT	1547.33	1485.28	2227.94	4297.71	4156.01	2939.4	5044.69	10257.8	11679.2	11450.4	8738.09	7695.56	5907.88	9396.47	6642.23	6887.54	5636.93	5373.17	19254.1	2760.27	3295.23	5129.85	2596.09
8008	91.9329	2	994.52	1987.03	-0.000380102	-0.191292	99.94	AIAELGIYPAVDPLDSTSR	P10719	Atp5b	ATPB	RAT	2729.42	3048.97	3528	8249.76	4328.53	7853.19	7194.65	20417.1	21313.7	23631.9	21229.8	16592.2	14874	22158.6	16327.6	10507.4	13541.2	10051.1	9348.02	5267.06	5788.49	6038.56	5877.34
9380	59.577	2	631.824	1261.63	0.00022936	0.181796	99.86	TIAMDGTEGLVR	P10719	Atp5b	ATPB	RAT	958.989	785.435	1113.08	2046.66	2063.58	2267.53	2044.42	5533.4	6283.57	4354.23	5238.62	3839.36	3473.38	3291.8	3471.97	5497.32	4233.76	4948.01	5232.44	2004.09	1797.45	3061.51	2169.71
10160	66.5726	2	693.358	1384.7	-8.97204e-05	-0.064794	99.89	IMNVIGEPIDER	P10719	Atp5b	ATPB	RAT	1385.02	848.71	1702.48	2802.14	2820.54	2267.65	4341.91	5454.45	7302.82	6038.7	6195.75	4446.91	3818.16	4189.5	4776.43	3446.48	3204.97	4424.69	3345.58	1993.34	1834	2047.52	1775.27
10373	103.416	3	675.009	2022.01	0.0030082	1.48773	99.65	FLSQPFQVAEVFTGHMGK	P10719	Atp5b	ATPB	RAT	3960.93	1607.09	1470.68	2777.3	2559.87	3718.92	4526.5	14574.4	12249.3	11680.1	9705.09	6815.44	6118.25	5259.67	5660.36	5295.69	6822.75	4834.08	5086.74	2591.75	2621.31	2666.16	2866.36
10415	97.2261	2	720.398	1438.78	-0.000524706	-0.364688	99.95	VALTGLTVAEYFR	P10719	Atp5b	ATPB	RAT	1384.19	926.875	800.234	1839.09	1463.66	2367.35	2950.37	8207.54	8282.98	8745.35	9008.5	5916.75	5665.95	6933.72	6084.17	2866.62	3893.6	2972.65	3013.52	1590.59	1876.01	1660.45	1479.93
10847	64.0559	2	488.284	974.554	-0.00060211	-0.61783	99.93	IGLFGGAGVGK	P10719	Atp5b	ATPB	RAT	571.547	443.662	644.429	1077.08	988.016	1161.59	1266.18	3005.41	4154.85	3149.9	3692.6	2544.82	2020.64	2755.1	2443.67	700.809	567.733	673.183	676.57	865.755	761.694	911.589	726.146
12826	34.8657	2	450.263	898.512	-3.2811e-05	-0.036517	99.83	VLDSGAPIK	P10719	Atp5b	ATPB	RAT	3776.27	1933.14	2203.58	2563.39	3115.61	2857.89	4434.73	6221.08	7126.94	7145.38	5140.44	6757.98	5808.75	5556.07	3929.3	4187.01	4750.66	4132.99	5537.91	1867.44	3173.06	3831.41	3474.18
12906	141.512	2	961.485	1920.96	-0.00178662	-0.930065	99.96	DQEGQDVLLFIDNIFR	P10719	Atp5b	ATPB	RAT	1684.17	2662.11	1580.52	3642.68	3033.87	3176.13	3252.31	12914.3	12124	12119.2	12057.3	10219.7	7710.3	9671.78	8467.83	4370.55	4779.85	3692.82	3972.22	3236.82	2741.29	2838.11	2467.46
13497	74.0904	2	825.962	1649.91	-0.000264606	-0.160376	99.95	LVLEVAQHLGESTVR	P10719	Atp5b	ATPB	RAT	765.327	2104.47	1997.46	2005.23	2034.35	2064.55	1598.09	5355.24	7357.94	6962.64	5800.36	4678.16	3492.93	6907.76	4868.38	2161.94	3667.66	2100.49	1618.56	1578.38	1195.28	3374.9	987.819
13502	118.466	2	729.424	1456.83	0.000966191	0.663213	99.95	TVLIMELINNVAK	P10719	Atp5b	ATPB	RAT	479.97	433.214	515.254	1273.39	1070.52	1327.51	1273.79	6845.69	6590.6	6591.74	6584.91	3663.73	3321.58	3320.4	3603.12	3038.12	3929.18	2996.37	3090	1485.7	1479.92	1675.36	1562.95
15262	71.9672	2	544.822	1087.63	0.000954049	0.877184	99.81	VVDLLAPYAK	P10719	Atp5b	ATPB	RAT	599.7	238.333	330.978	825.243	539.367	814.105	1378.63	3644.47	4420.22	3082.39	3104.58	2783.26	2038.55	2015.73	1634.99	1026.96	1421.5	1443.79	1256.89	589.611	503.29	656.057	609.652
29322	79.9321	3	640.37	1918.09	-0.00148289	-0.773106	99.71	VLDSGAPIKIPVGPETLGR	P10719	Atp5b	ATPB	RAT	192.467	66.0092	186.343	284.405	385.479	458.003	63.758	3013.95	2205.47	2372.13	2002.45	1073.27	727.291	700.897	511.116	401.776	637.722	332.758	96.3333	11.3832	63.3768	81.2294	54.2061
67749	93.2475	3	663.35	1987.03	0.00251242	1.26441	99.86	AIAELGIYPAVDPLDSTSR	P10719	Atp5b	ATPB	RAT	0.329871	0	0	18.7033	16.4748	0	19.8794	35.3013	67.9686	284.064	105.887	848.656	21.0694	31.1363	0	39.3075	54.5008	31.918	48.9531	4.14379	12.553	0	13.552
5056	66.1825	2	654.833	1307.65	0.000287227	0.219651	99.75	THSDQFLVSFK	P35435	Atp5c1	ATPG	RAT	2691.47	3519.21	3061.02	8108.27	6868.78	6669.68	6489.73	5057.01	7083.64	7162.46	8131.74	6939.16	5035.51	10213.7	8852.01	13521.2	17586	16498.1	14283.5	10061.5	9725.99	12206.7	8194.71
5845	38.811	2	600.314	1198.61	0.000409893	0.341973	99.94	GLCGAIHSSVAK	P35435	Atp5c1	ATPG	RAT	3192.44	3196.48	4313.95	12274.2	13019.7	11946.4	10066.1	9134.11	8912.88	9306.67	10152.4	10248.7	9624.77	9270.63	9503.64	15991.7	15967.9	14453.6	13575.1	7912.12	11310.3	11466.5	11403.8	C+57.02
6096	43.3485	2	531.766	1061.52	-0.000733101	-0.690616	99.94	NDMAALTAAGK	P35435	Atp5c1	ATPG	RAT	2468.76	1866.19	2141.89	2100.05	2879.49	2910.75	4113.88	3572.43	3435.5	3006.06	2780.45	6486.57	3116.58	4035.78	2815.14	8766.6	9788.38	8705.2	9924.36	2956.37	4766.97	7568.86	5911.85
7223	46.2598	2	548.808	1095.6	-0.00137298	-1.25317	99.9	HLIIGVSSDR	P35435	Atp5c1	ATPG	RAT	1297.37	2109.41	2171.64	5928.19	6249.4	5955.3	5568.32	5422.48	6400.03	2527.29	6021.56	7677.24	4513.04	5693.72	6281.34	11836.3	9019.55	12783.2	12702.4	5270.25	5985.92	6429.29	7045.06
7967	62.0329	2	537.797	1073.58	3.45825e-05	0.0322124	99.87	EVMIVGIGEK	P35435	Atp5c1	ATPG	RAT	934.965	882.035	1271	1580.13	1858.21	1785.8	1833.69	1656.98	2248.25	1877.97	2387.41	2402.97	1547.85	2139.07	2313.31	6125.49	5470.34	5787.37	5463.02	3009.43	2984.69	3864.6	2685.83
9392	16.9017	2	493.761	985.508	-4.14498e-05	-0.0420594	99.79	AEIKGPEDK	P35435	Atp5c1	ATPG	RAT	3095.61	6696.99	5611.04	26423.7	25263.9	26230.5	16602.3	19318.2	14805.8	19260.3	19315.6	11903.4	15285.7	24395.2	24704.8	49886.3	31199.4	48910.6	39714	25995.3	25817.6	28131.8	26126
25692	24.5841	2	447.205	892.396	-0.000172787	-0.193622	96.86	NASDMIDK	P35435	Atp5c1	ATPG	RAT	26.3998	0.0778188	17.7647	230.689	172.887	103.805	488.742	575.803	185.615	155.554	72.0716	3.46084	351.412	86.5444	95.4417	711.497	8916.26	913.425	488.229	125.811	443.526	188.057	328.15
28026	44.3768	2	548.809	1095.6	-0.000141721	-0.129354	99.87	HLIIGVSSDR	P35435	Atp5c1	ATPG	RAT	597.806	147.565	0	2.63956	75.7182	90.9371	1900.5	93.3469	323.448	2310.47	0	1120.44	22.3906	1378.75	1.52869	36.8349	6976.79	203.256	67.0256	0	0.197337	612.228	0		C+57.02
12518	138.835	2	920.998	1839.98	0.00102665	0.55797	99.95	LGLIPEEFFQFLYPK	P19511	Atp5f1	AT5F1	RAT	2391.09	2557.96	2151.84	7603.57	6652.66	10519.1	11900.7	12181.8	11583	10762.2	10896.9	7427.11	6864.69	8003.66	8724.1	4072.96	6006.74	5540.78	4900.03	5077.92	6593.7	6243.42	6824.77
15045	47.4421	2	472.277	942.539	0.000228733	0.242678	98.97	IAQLEEIK	P19511	Atp5f1	AT5F1	RAT	811.721	843.727	963.877	1427.23	1324.59	1163.55	1880.67	231.399	1761.14	1718.32	1374.55	1897.48	237.29	1251.91	958.153	1766.61	2739.32	1869.51	2716.69	320.6	148.387	1261.19	440.347
18604	32.3133	2	684.367	1366.72	-0.000622057	-0.455146	99.94	HVIQSISAQQEK	P19511	Atp5f1	AT5F1	RAT	1877.57	1683.98	2739.27	3397.66	3885.84	3725.03	4635.74	2462.87	3945.33	6128.73	3287.79	4351.07	1627.25	7254.38	2885.27	5743.54	9335.61	7517.34	4435.44	2982.57	4062.17	6621.13	4074.95
9935	83.3692	3	660.679	1979.02	0.00041641	0.210413	98.29	LASLSEKPPAIDWAYYR	P31399	Atp5h	ATP5H	RAT	2027.73	1345.86	1508.9	5599.48	5489.39	5845.96	10180.7	7184.47	6829.41	8174.34	6768.69	4647.94	3328.92	4460.46	2739.04	5748.47	8538.4	5602.08	6417.07	2103.69	2521.67	3162.69	2392.23
13941	55.2112	2	709.37	1416.73	0.000926291	0.653825	99.94	ANVDKPGLVDDFK	P31399	Atp5h	ATP5H	RAT	128.724	1158.2	886.784	2876.82	2312.89	3166.75	1078.3	1870.44	2258.5	1780.32	3500.14	1291.88	2163.24	2706.65	1958.86	4992.7	2060.55	4222.37	2880.92	1894.56	320.215	1857.17	946.939
18547	84.7954	2	778.881	1555.75	0.00123468	0.793623	99.66	YPYWPHQPIENL	P31399	Atp5h	ATP5H	RAT	301.595	504.325	683.12	2231.42	2305	2341.35	3828.81	2946.73	2197.56	594.926	3549.81	849.068	1024.51	1913.44	1173.04	2610.65	3534.81	2548.01	2159.95	1563.54	1148.57	2690.02	1460.34
5815	44.6074	2	573.295	1144.57	-0.00170453	-1.48922	99.94	YATALYSAASK	Q06647	ATP5O	ATPO	RAT	1386.76	807.549	1341.52	4617.05	4954.39	4793.53	6358.02	5595.3	7471.85	5308.83	5226.9	8117.92	5148.16	5816.5	4575.67	9819.4	12250.5	9883.97	11309.1	4277.1	5580.56	6702.19	6002.52
6443	85.0297	2	608.869	1215.72	6.2959e-05	0.0517873	99.95	VSLAVLNPYIK	Q06647	ATP5O	ATPO	RAT	1486.52	1204.26	1436.69	3303.49	4085.41	4325.72	6191	4621.13	3981.33	5326.28	3967.43	3808.87	4014.14	5616.25	3760.07	7275.62	10973	6674.08	7050.88	4286.09	4203.55	6864.63	5382.43
6781	69.7677	2	504.79	1007.56	-0.000186689	-0.185287	99.91	TVLNSFLSK	Q06647	ATP5O	ATPO	RAT	2006.69	1258.28	1697.05	2253.33	1849.8	2409.09	3796.49	2916.15	2799.82	2460.8	2240.61	3261.12	2789.04	2909.22	2163.23	4012.22	5837.99	3865.95	4066.97	2860.23	2222.83	3377.35	2902.68
7898	63.2298	2	507.303	1012.59	-0.000963976	-0.951989	99.67	GQILNLEVK	Q06647	ATP5O	ATPO	RAT	759.834	319.979	637.21	1034.14	1249.68	1465.87	1503.62	1948.34	2500.69	1910.81	1872.59	1800.64	1581.73	1669.32	1601.27	3699.29	3195.05	3611.3	4287.88	1285.96	1965.21	2189.24	2184.14
10389	70.8227	2	638.823	1275.63	-0.000659415	-0.516932	99.84	TDPSIMGGMIVR	Q06647	ATP5O	ATPO	RAT	281.588	302.763	505.967	907.469	146.093	832.083	637.526	1016.34	2035.86	922.097	1941.5	590.293	1167.02	92.7532	1417.03	1973.55	3495.68	2899.66	2788.87	1798.64	2174.36	812.454	1428.73
13790	65.2843	2	791.957	1581.9	0.000438693	0.27732	99.5	LVRPPVQVYGIEGR	Q06647	ATP5O	ATPO	RAT	0	636.525	361.478	2388.41	2007.88	2095.97	179.499	332.397	811.956	761.065	2750.95	538.433	602.804	2106.92	2447.97	5375.94	4226.28	4963.32	2492.09	3371.77	2580.97	4445.64	1844.97
17538	103.416	2	1009.53	2017.05	0.00366408	1.81656	99.53	LGNTQGVISAFSTIMSVHR	Q06647	ATP5O	ATPO	RAT	2213.27	2735.07	2528.22	1792.9	1968.08	2743.9	1149.78	4655.36	4640.11	5349.33	5218.7	3893.37	4231.78	4843.08	5628.45	1546.37	1337.59	1593.56	801.224	4408.1	4780.98	5289.81	3136.28
19748	113.341	3	686.698	2057.07	-1.5686e-05	-0.0076254	96.86	LGNTQGIISAFSTIMSVHR	Q9DB20	ATP5O	ATPO	MOUSE	699.457	214.035	117.967	71.8559	48.9742	100.827	235.684	771.616	582.911	492.626	306.45	717.217	392.269	517.18	269.789	9182.74	14298.3	9545.79	12361.4	418.75	282.397	241.228	527.414
14627	71.8892	3	718.683	2153.03	0.000101797	0.0472809	99.66	QAEIENPLEDPVTGDYVHK	Q9Z1G4	ATP6V0A1	VPP1	MOUSE	1483.2	697.124	1262.02	1503.09	1481.01	1793.73	3173.33	7993.46	11144.5	7050.13	8143.81	4408.96	4126.32	3835.87	3029.15	3312.29	4550.34	3408.87	4370.95	2249.62	2007.96	2660.33	2195.18
15340	67.9239	2	523.311	1044.61	-0.000533101	-0.510336	99.94	LGFVAGVINR	Q9Z1G4	ATP6V0A1	VPP1	MOUSE	641.108	561.945	898.997	698.844	781.172	989.215	1382.87	2871.57	3913.74	3210.03	2785.58	1807.44	1347.02	1890.89	1163.21	60.5378	174.197	42.1393	61.0496	523.211	497.283	729.992	558.221
21363	51.0829	2	774.362	1546.71	0.001254	0.810752	99.5	ASLYPCPETPQER	Q9Z1G4	ATP6V0A1	VPP1	MOUSE	7980.72	6980	13159.7	2828.37	3640.24	2180.35	3792.49	4152	5747.1	5161.39	4487.07	2730.26	1785.79	2900.4	2103.92	3794.51	1815.41	3771.05	2987.13	1694.16	920.074	2703.13	2556.6	C+57.02
22071	31.2217	2	580.301	1158.59	-0.00036938	-0.318819	99.76	EINTNQEALK	Q9Z1G4	ATP6V0A1	VPP1	MOUSE	1800.33	979.261	1386.98	1413.74	1438.93	1371.46	1619.85	3016.29	3953.83	4239.97	3617.93	2648.42	3325.84	3046.16	2704.59	873.469	867.373	1060.93	793.693	1602.47	1682.83	1883.76	1590.7
22374	30.9239	2	711.838	1421.66	0.000412526	0.290172	99.92	MQTNQTPPTYNK	Q9Z1G4	ATP6V0A1	VPP1	MOUSE	973.735	469.068	1251.18	1779.61	1284.88	1152.39	1307.12	7582.66	6610.04	7489.62	5561.3	2714.89	3645.21	3119.96	3042.75	1809.31	1958.01	1837.7	1859.78	2298	3195.05	3301.47	3284.42
59267	84.9534	2	553.808	1105.6	0.000298076	0.269605	97.88	NFLELTELK	Q9Z1G4	ATP6V0A1	VPP1	MOUSE	12.444	120.739	117.682	24.5388	32.744	31.7735	84.5302	513.705	580.023	74.3161	358.148	49.8603	100.532	169.621	15.9174	61.0755	159.299	0	0	49.0991	59.2066	94.5161	90.2509
9752	40.5125	3	439.586	1315.74	-0.000403105	-0.306373	97.97	LPANHPLLTGQR	P50516	Atp6v1a	VATA	MOUSE	1529.7	997.431	755.111	492.881	536.547	573.971	1345.21	4770.92	5159.9	5576.87	3378.09	5045.11	1617.98	2651.33	2294.32	787.523	979.65	755.227	1150.73	544.473	791.725	1088.01	1302.7
12921	44.1092	2	443.227	884.439	-0.000313983	-0.355008	99.8	LASFYER	P50516	Atp6v1a	VATA	MOUSE	1136.41	691.45	982.662	429.939	414.137	476.404	636.448	3084.25	3602.49	3206.02	2644.17	3758.87	1386.08	2218.74	1266.17	1125.71	1469.83	804.908	1197.96	594.739	738.03	825.737	658.799
13726	42.0549	2	451.756	901.497	-0.00073921	-0.819979	99.89	GVNVSALSR	P50516	Atp6v1a	VATA	MOUSE	1628.58	1205.98	1388.13	1198.88	986.848	977.896	1571.47	2760.47	3918.64	3325.36	2827.36	2293.95	1118.69	1496.22	1474.97	869.875	1179.52	1076.1	1286.84	672.166	1268.29	1571.63	1282.51
14735	85.5519	3	729.387	2185.14	0.00160199	0.733131	99.9	VGSHITGGDIYGIVNENSLIK	P50516	Atp6v1a	VATA	MOUSE	1118.78	628.325	918.832	1378.37	1565.48	1859.55	2732.51	13704.9	11922.7	14813.9	11904.5	5615.67	5681.2	7265.66	5141.69	1335.02	2882.02	1700.24	1378.03	2246.86	2266.88	3448.4	2968.35
16795	37.1983	2	481.779	961.544	-6.94756e-05	-0.0722541	95.77	TVISQSLSK	P50516	Atp6v1a	VATA	MOUSE	1851.46	832.874	1228.78	609.162	712	579.543	1720.6	4651.15	5544.56	4383.17	3424.84	4704.97	3285.2	2711.19	2340.69	401.187	730.782	356.665	763.421	208.36	1245.1	1227.57	1872.77
21124	72.0389	2	891.43	1780.85	-2.45147e-05	-0.0137658	99.96	LAEMPADSGYPAYLGAR	P50516	Atp6v1a	VATA	MOUSE	213.482	303.527	422.595	360.881	124.797	276.163	516.043	6464.79	7549.57	6141.16	7091.46	2500.96	2337.79	2787.98	2659.54	696.329	605.086	546.104	590.144	954.304	1889.18	3564.15	1061.05
24674	40.6562	2	658.875	1315.74	-0.000139002	-0.105646	99.48	LPANHPLLTGQR	P50516	Atp6v1a	VATA	MOUSE	39.7234	114.775	305.994	213.1	240.118	380.683	63.8022	2025.43	2804.73	3251.9	4088.88	1478.06	915.282	2585.94	2714.71	827.277	491.581	683.518	311.948	748.554	813.089	1355.3	685.695
25246	13.0985	2	478.779	955.544	-0.0013672	-1.43081	97.63	QVRPVTEK	P50516	Atp6v1a	VATA	MOUSE	113.142	269.246	385.563	1516.71	1290.11	1507.41	482.125	4576.26	3776.29	8843.34	3246.86	719.42	3117.05	5585.21	6126.59	1119.83	893.265	1114.21	595.887	2121.47	2420.15	2283.15	2147.03
30211	54.5375	2	758.4	1514.78	-0.00268689	-1.77378	99.94	TALVANTSNMPVAAR	P50516	Atp6v1a	VATA	MOUSE	87.0788	49.4697	66.6936	41.4943	0	48.3838	161.885	3624.5	3784.11	3338.12	3771.18	1012.17	1090.31	915.983	1231.44	753.806	566.639	642.9	273.454	93.6664	184.874	849.543	0
33202	100.732	3	812.74	2435.2	0.000150475	0.0617915	98.1	VLDALFPCVQGGTTAIPGAFGCGK	P50516	Atp6v1a	VATA	MOUSE	278.402	33.5876	39.0643	106.264	279.772	246.365	191.91	2851.51	2058.77	2515.35	1059.59	612.166	779.633	766.558	445.006	107.639	151.329	117.846	0.289584	16.9022	55.8686	156.475	48.7682	C+57.02
39598	11.7996	2	660.331	1318.65	-0.00101385	-0.768857	99.94	RAVETTAQSDNK	P50516	Atp6v1a	VATA	MOUSE	27.6811	27.1752	86.5734	704.708	549.068	401.375	162.794	2550.07	3812.95	5792.7	2011.72	938.183	1578.06	2808.23	2851.82	312.338	385.409	433.258	294.914	1328.36	802.349	882.805	896.848
44162	123.237	2	1028.05	2054.08	-1.30129e-05	-0.00633516	99.96	EILQEEEDLAEIVQLVGK	P50516	Atp6v1a	VATA	MOUSE	237.135	0	92.0339	193.375	264.412	69.466	21.5308	138.122	31.9676	974.328	4151.69	230.824	1705.25	1361.32	552.452	204.126	0.00266092	161.836	256.768	661.144	94.8961	324.521	239.747
44677	123.785	3	685.7	2054.08	0.000862439	0.419867	99.93	EILQEEEDLAEIVQLVGK	P50516	Atp6v1a	VATA	MOUSE	0	30.5213	0	60.3008	48.2286	0	66.0164	1187.1	1354.99	1655.52	51.5054	996.993	0	77.9065	448.831	73.2009	0	30.0836	170.667	0	0	43.8662	136.25
69821	113.268	3	676.007	2025	0.000174847	0.0863441	99.93	IKADYAQLLEDMQNAFR	P50516	Atp6v1a	VATA	MOUSE	0	37.6387	46.0839	48.9592	46.4092	18.4909	122.195	1894.69	164.097	85.8421	63.7352	99.7283	390.644	25.5793	170.804	77.4253	126.853	32.3295	23.9393	53.0453	116.17	36.6168	121.266
11670	153.351	3	777.442	2329.3	-0.00012966	-0.0556648	99.94	YQVLLDGLVLQGLYQLLEPR	P50518	ATP6V1E1	VATE1	MOUSE	4774.69	1998.77	2134.59	2453.97	3447.91	3555.97	5174.44	21391.1	12840.8	14468.2	11344.8	13529.4	9115.47	12000.8	11981.1	1747.53	2311.33	1959.13	2815.72	4402.95	6291.35	3572.75	8619.87
14126	98.6938	2	793.923	1585.83	0.000147493	0.0930067	99.95	ARDDLITDLLNEAK	P50518	ATP6V1E1	VATE1	MOUSE	387.791	834.582	276.123	778.556	782.931	794.717	558.526	5631.89	4690.74	6734.33	7256.58	1857.09	2788.84	4018.76	3813.84	1085.66	1209.02	667.131	404.628	2058.67	1797.12	2130.99	1753.97
15612	153.351	2	1165.66	2329.3	-0.00013677	-0.0587169	99.95	YQVLLDGLVLQGLYQLLEPR	P50518	ATP6V1E1	VATE1	MOUSE	1737.51	2809.21	2228.37	3523.26	4123.59	3713.45	2130.06	19117.6	9897.42	14493.3	18653.7	8164.25	8508.76	18274.5	23413.3	2405.21	2426.54	3169.77	2480.44	9907.79	9881.04	6513.97	9310.36
16744	98.5512	3	529.617	1585.83	-0.000430933	-0.27174	99.77	ARDDLITDLLNEAK	P50518	ATP6V1E1	VATE1	MOUSE	388.437	112.853	109.739	110.614	108.714	311.832	513.415	3450.95	4427.08	3606.99	2842.08	2317.86	1376.67	1301.78	940.575	241.039	277.837	260.457	519.293	449.954	454.288	409.034	620.102
11902	27.1997	2	714.366	1426.72	0.000177006	0.124065	99.91	QLQSEQPQTAAAR	Q8BVE3	ATP6V1H	VATH	MOUSE	3202.49	1842.19	3303.17	3654.05	4456.18	3991.14	4175.87	10779.2	7731.05	6488.77	10201.3	7401.97	8006	7866.6	8137.56	6712.54	6065.61	7803.53	7971.82	9034.27	10397	11376.9	10407.5
16444	86.6955	2	1067	2131.98	-0.000436485	-0.204732	99.95	LGESVQDLSSFDEYSSELK	Q8BVE3	ATP6V1H	VATH	MOUSE	765.751	626.239	567.658	1627.65	966.944	1780.69	1868.07	4832.85	3856.17	4367.09	5099.3	3224.49	3469.48	4754.23	3869.67	812.851	804.373	575.7	831.325	3601.54	3272.81	5251.75	3439.93
23771	29.6371	2	500.301	998.587	-0.000541346	-0.542111	99.48	RVIEQLGGK	Q8BVE3	ATP6V1H	VATH	MOUSE	1266.46	495.144	1181.99	1397.12	1410.1	1325.99	611.287	1294.14	44.3159	782.355	1190.56	1908.69	3802.39	1736.72	2988.13	2769.31	542.674	2476.98	3077.25	4038.24	4244.39	4374.42	5219.02
25486	53.127	2	510.297	1018.58	-0.000813263	-0.798427	98.06	YNALLAVQK	Q8BVE3	ATP6V1H	VATH	MOUSE	419.447	686.204	413.524	253.306	365.585	321.062	498.724	541.563	1023.16	588.201	1041.67	1208.81	93.2185	845.654	452.806	538.189	579.359	628.271	823.878	719.471	759.451	1153.34	917.614
11861	23.4848	2	658.82	1315.63	0.000440007	0.334447	99.94	ETPAASEAPSSAAK	Q05175	BASP1	BASP1	RAT	2026.83	1648.39	2469.91	2274.68	2684.37	3001.5	3166.1	46550.1	42228.3	38521.9	41274.4	25258.8	31513.7	26996.5	33854.4	1280.1	1494.56	1021.07	1151.71	9723.17	19561.5	7088.54	10696.5
12432	26.456	3	686.659	2056.96	0.00082475	0.400957	99.78	SDAAPAASDSKPSSAEPAPSSK	Q91XV3	BASP1	BASP1	MOUSE	2587.72	1185.99	2183.22	2361.71	2371.69	2190.39	3831.13	33104.3	36393.6	37844.5	23200.2	38845.5	31028.4	27099.7	29412.9	811.917	323.642	1001.47	1368.83	844.548	1221.12	977.376	1464.3
16129	17.351	2	585.312	1168.61	0.000336928	0.288316	99.95	KTEAPAAGPEAK	Q05175	BASP1	BASP1	RAT	325.776	985.041	1005.99	2071.4	1938.6	1972.1	1233.37	31708.3	18268.4	30284.5	28357.7	9786.27	17744.4	26498.4	27128.4	959.219	707.122	1193.08	1263.67	662.891	994.426	627.685	1052.94
22817	58.7473	3	891.784	2672.33	0.00040784	0.152616	98.51	APAPAAPAAEPQAEAPVASSEQSVAVKE	Q05175	BASP1	BASP1	RAT	33.2808	14.0762	106.215	40.2487	40.114	40.4674	144.678	6005.55	6054.29	3544.81	4527.38	3683.2	2414.34	2633.05	2814.66	0	0	43.1535	64.9549	0	0	27.7767	18.8384
23213	32.5069	2	1066.96	2131.91	0.00038713	0.181588	99.96	AGEASAESTGAADGAPQEEGEAK	Q05175	BASP1	BASP1	RAT	329.488	218.328	457.097	353.93	225.39	309.843	123.6	7445.16	6324.12	8950.79	7271.13	10705.3	4745.65	9266.37	7508.39	42.2205	29.6804	0	0	25.8788	0	192.646	0
21046	23.1708	2	837.888	1673.76	0.000513756	0.306947	99.96	GSSQPGQAPSAGTSDTAR	Q3ZB98	Bcas1	BCAS1	RAT	1281.43	1221.85	1849.35	3483.8	3993.99	3891.66	3456.59	16377.2	15627.4	14009.2	14079.9	2360.2	2559.85	3785.53	4233.7	4900.24	5950.07	5284.34	4905.55	13103.7	15159.5	15348.4	14970.6
30282	60.3318	2	425.245	848.475	-0.000291649	-0.343733	99.83	QSLGGFLK	Q3ZB98	Bcas1	BCAS1	RAT	132.532	66.9796	61.1259	197.372	189.576	164.833	226.571	846.458	1432.43	1011.91	967.639	156.405	123.52	100.822	146.082	131.087	126.435	235.679	174.309	716.429	744.468	951.351	856.71
31279	65.363	2	1141.06	2280.11	0.000963625	0.422623	99.95	EPAPCVQQPTVEVNALQTGDK	Q3ZB98	Bcas1	BCAS1	RAT	0	0	68.2923	159.983	0	0	0	1447.66	1378.03	2082.77	2293.07	0	71.997	0	212.76	0	0	0	0	2731.47	3101.89	3063.06	1854.43	C+57.02
31843	34.6376	2	753.876	1505.74	0.000362036	0.240438	99.9	TPSPPEPEPAGTAQK	Q3ZB98	Bcas1	BCAS1	RAT	412.534	223.339	334.253	560.751	575.037	486.454	135.655	3505.17	2262	3754.18	3442.04	412.077	764.404	618.606	558.648	507.574	330.24	577.472	525.923	2841.97	4540.55	4987.95	4817.44
8468	24.3753	2	519.741	1037.47	-8.68395e-05	-0.0837035	98.4	LEYGDNAEK	Q9CQE8	C14orf166	CN166	MOUSE	6645.12	4210.7	6432.42	6491.02	7012.49	7658.49	9216.25	16151.4	15585	14668.4	14857.1	12271	5459.38	9309.44	10463.9	9589.92	8291.76	10022	10328.7	8105.35	11582.6	11635.6	13047.5
12178	119.913	3	718.383	2152.13	0.000898226	0.417367	99.95	HILGFDTGDAVLNEAAQILR	Q9CQE8	C14orf166	CN166	MOUSE	3321.9	2193.6	2493.93	2721.23	2625.46	3405.82	5083.34	10510.2	12792.1	11689.3	10070.1	7871.88	3986.64	5304.42	5069.61	7648.84	10270.3	6987.15	8258.52	6038.02	5427.42	6987.71	7444.79
12801	98.4765	2	646.338	1290.66	0.000999759	0.77461	99.94	NFIVWLEDQK	Q9CQE8	C14orf166	CN166	MOUSE	630.553	760.413	545.173	1980.23	1031.72	1907.51	1944.1	5739.47	5358.81	5066.39	5057.83	1465.81	1546.7	1553.7	1721.3	1188.58	1522.9	1269.57	1057.26	1328.5	1526.05	1321.47	2036.34
13504	66.0364	2	567.287	1132.56	0.000272171	0.240315	99.91	HDDYLVMLK	Q9CQE8	C14orf166	CN166	MOUSE	685.995	564.873	618.843	1036.97	800.722	794.354	1052.87	2433.01	3620.35	2832.78	3757.45	1560.39	1182.94	1422.03	1691.6	2166.05	2493.24	2326.12	2653.51	2555.96	2722.97	3152.1	2844.77
13591	101.028	2	832.983	1663.95	0.000583958	0.350946	99.95	INEAIVAVQAIIADPK	Q9CQE8	C14orf166	CN166	MOUSE	1033.23	1329.33	965.73	1777.33	1219.41	2108.74	1808.49	5687.84	5107.22	5347.83	5016.6	2459.05	2351.55	2746.58	2626.87	3497.51	4480.15	2830.96	2067.21	3015.67	2969.23	3207.35	3129.13
14153	59.7244	2	511.803	1021.59	-0.00022278	-0.218072	99.71	LLHIEELR	Q9CQE8	C14orf166	CN166	MOUSE	738.838	1188.67	1586.31	1068.98	954.021	1224.21	704.054	1956.24	2522.89	2144.54	3192.55	1333.31	662.482	2192.96	1783.96	1960.51	1439	2217.73	1349.44	2167.45	1125.4	2786.18	1185.71
14379	83.5274	2	906.96	1811.91	0.000782993	0.432138	99.95	NAEPLINLDVNNPDFK	Q9CQE8	C14orf166	CN166	MOUSE	837.461	748.725	924.099	1137.43	1133.21	1094.81	2048.25	4234.86	3688.8	3265.31	2979.11	2265.24	1449.35	2715.64	1975.19	3305.54	4607.93	3043.9	1782.07	1802.49	1637.47	3208.77	1383.04
18300	33.681	2	542.265	1082.52	0.0014069	1.29966	96.65	NIHSSDWPK	Q9CQE8	C14orf166	CN166	MOUSE	1505.93	1461.89	2600.7	2773.88	1360.94	1262.67	908.886	2432.79	5134.13	3670.03	4433.08	2698.86	2560.38	3466.97	4020.86	2383.91	2300.1	2820.37	1494.05	4222.13	4477.68	4995.02	4613.01
22997	104.998	2	749.432	1496.85	0.00034968	0.233611	99.9	AGVMALANLLQIQR	Q9CQE8	C14orf166	CN166	MOUSE	313.436	361.715	333.03	668.895	530.409	826.623	709.312	3970.86	3242.78	3210.86	3210	1240.55	1476.87	1297.62	1426.85	768.454	758.125	727.972	841.181	1962.57	1953.47	2123.14	2120.76
38509	121.607	2	742.418	1482.82	0.00140777	0.949389	99.95	QEAIDWLLGLAVR	Q9CQE8	C14orf166	CN166	MOUSE	6.68857	121.94	0	762.036	240.802	140.124	0	2634.16	33.5607	124.575	3883.08	45.338	283.925	352.581	167.286	460.822	266.295	434.771	594.15	1488.2	0	454.672	119.453
1788	66.5726	2	789.401	1576.79	-0.000389365	-0.246936	99.94	QNPPTYGNVVVFDK	P31720	C1qa	C1QA	RAT	14096	13222.9	11160.9	12789.2	11632.3	10524.6	14994.5	10734	15030.8	11692.9	14299	56082.4	40444.8	58368.3	52857.2	36535.5	47211.4	43095	46484.6	72706.6	69573	85141.2	68290.8
2229	48.3084	2	629.339	1256.66	0.000557227	0.443418	97.96	DQPRPAFSAIR	P31720	C1qa	C1QA	RAT	4614.63	5160.37	7620.61	7345.84	7955.19	7896.69	6316.29	6343.23	8064.38	5634.79	8086.39	25057.1	34176.6	34226.3	31894.5	29665	30402.4	29823.4	25566.2	38751.4	45396.6	53779.1	44561.2
2964	38.6869	2	621.775	1241.54	0.000380112	0.306163	99.95	NSLGFCDTNSK	P31720	C1qa	C1QA	RAT	21670.5	13771.8	16353.4	11132.6	12082.4	12161.9	14043.3	8490.75	7150.26	7918.49	6110.08	55532.1	47131.7	37936.8	44454.4	36564.5	37815.3	31943.5	32962.9	44381.2	69424.8	58513.4	75077.8	C+57.02
4177	48.2516	3	419.895	1256.66	-0.000615516	-0.489802	95.82	DQPRPAFSAIR	P31720	C1qa	C1QA	RAT	3168.1	1387.79	1559.13	890.696	1855.44	1377.31	4073.85	1911.32	2162.5	1844.11	1084.68	12578.6	10646.6	6088.73	5525.26	5415.49	8235.99	5767.31	9413.64	5192.66	9810.58	8287.03	13130.2
4610	110.738	2	850.496	1698.98	-0.000150174	-0.0883909	99.95	GLFQVLAGGTVLQLQR	P31720	C1qa	C1QA	RAT	3502.53	3907.27	4208.66	3851.11	3419.74	4935.65	4493.79	4900.04	5038.17	5080.48	4815.2	22447.8	22089.2	25521.4	24414.9	19853	29554.5	24234	23317	35240.2	32432.8	42738.4	39938.3
5059	50.277	2	693.849	1385.68	0.00116917	0.84375	98.36	GDEVWIEKDPAK	P31720	C1qa	C1QA	RAT	2540.04	3053.73	4831.78	8597.1	7915.35	8471.15	5862.38	4456.46	2774.39	2791.95	5665.23	15107	13919.5	18478.3	16328	12985.2	12512.2	12055.8	9941.2	18897	20851.7	23973.7	16961.3
7228	133.635	2	1082.04	2162.06	0.00227171	1.05072	99.43	IYQGTEADSIFSGFLIFPSA	P31720	C1qa	C1QA	RAT	9434.67	7064.33	7103.84	8996.78	6991.75	9417.57	11007.1	12569.1	10661.5	9358.3	9193.48	37526.4	31818.8	30492.8	31933.5	29588	34293.9	31000.3	33652.2	45533.6	38736.9	42915	50128.8
11914	110.738	3	567.333	1698.98	-0.000648239	-0.381546	99.96	GLFQVLAGGTVLQLQR	P31720	C1qa	C1QA	RAT	997.147	260.508	400.381	314.669	364.437	540.638	1226.13	792.834	881.656	587.37	363.854	5147.29	3408.97	3074.88	2281.12	2701.31	4409.36	3133.87	4530.47	3780.14	3516.43	4582.51	6212.79
51006	132.935	3	721.694	2162.06	0.00351712	1.62675	99.92	IYQGTEADSIFSGFLIFPSA	P31720	C1qa	C1QA	RAT	355.075	0	50.6437	50.0582	60.983	0	108.105	257.929	83.1561	131.412	0	2462.11	838.092	430.625	381.417	546.144	400.829	280.124	633.017	914.477	0	592.428	48.5405
1858	45.0857	2	717.354	1432.69	-0.00158819	-1.10853	99.95	VITNVNDNYEPR	P31721	C1QB	C1QB	RAT	10012.2	6001.72	11591.6	11156.4	11532	13042.8	14548.3	12128.7	15017.3	12274.3	12296.4	67157.7	44119.2	48730.9	38085.2	48193.5	53661.4	49264.5	48990.1	48262.6	58634.1	63041.2	60101.8		C+57.02	C+57.02
2482	39.4142	2	720.407	1438.8	-0.000155514	-0.108086	99.76	TVNSALRPNQAIR	P31721	C1QB	C1QB	RAT	7887.2	13049.1	15301.9	18947.8	15125.8	14280.2	8399.94	9488.67	11406.1	12394.8	17709.8	46733.3	66302.6	87908.4	79509.3	42991.2	41763.4	41918.9	40443.3	57922.8	82459	112370	76160.5
4813	78.0345	3	554.275	1659.8	-0.000857108	-0.516391	99.81	VPGLYYFTYHASSR	P14106	C1QB	C1QB	MOUSE	2764.75	1136.55	1888.08	1804.83	1923.21	2011.69	4998.02	3207.25	3440.19	2542.07	2818.11	17288.2	10836.7	11769.1	8468.85	9382.04	14185.5	9392.65	12441.1	14538	14188.1	17890.1	21363.8
5953	25.342	2	486.267	970.52	0.000178415	0.183835	97.54	TVNSALRPN	P31721	C1QB	C1QB	RAT	9507.73	5428.1	6852.04	7548.57	8335.81	9829.4	11806.1	10204.5	10583.6	10887.4	7259.27	18428.3	10475.6	13587.4	14288.7	14700.2	6220.02	16398.2	16888.5	14781.7	18630.8	16773	20871.6		C+57.02
8999	78.1142	2	830.909	1659.8	-7.39559e-05	-0.044557	99.95	VPGLYYFTYHASSR	P14106	C1QB	C1QB	MOUSE	749.97	1428.54	1759.74	2015.57	1528.1	1563.71	1567.32	3695.74	3224.52	2812.49	4283.48	5110.66	4064.16	11612.6	8120.49	5858.94	8634.44	4257.77	2521.53	11708.9	11371.5	27907.8	8661.62
32558	152.275	3	852.761	2555.26	-0.000537963	-0.210532	99.77	NSLLGVEGANSIFTGFLLFPDMDV	P31721	C1QB	C1QB	RAT	662.471	332.438	295.876	275.078	1558.29	1111.36	1152.86	640.325	595.636	454.953	369.22	4456.43	2675.28	2094.92	2875.04	1617.81	3583.33	2545.89	2443.5	4820.9	6381.24	8194.25	6545.82
35307	38.1974	2	710.346	1418.68	-0.000911164	-0.642262	99.94	VITNANENYEPR	P14106	C1QB	C1QB	MOUSE	95.5169	62.423	26.2868	24.0401	23.7421	15.8359	0	1.51163	29.7692	2.26378	2.99226	1753.05	1264.93	879.255	988.521	2531.75	2305.94	2205.91	2637.29	99.3732	163.01	471.14	131.131
2332	43.3485	2	508.299	1014.58	0.000584125	0.57573	99.94	QVSSGGVLLR	Q02105	C1QC	C1QC	MOUSE	10447.3	8079.04	10590.1	3894.51	4066.6	3679.12	6327.34	3997.2	5496.58	4554.68	5490.1	29702.4	21334.5	29894.5	20943.9	16280.2	19139.7	16756.1	17837.4	20680	27804.2	47816.7	33440.8
2488	39.2165	2	537.788	1073.56	-0.00104915	-0.977264	99.93	HQSVFTVTR	Q02105	C1QC	C1QC	MOUSE	8734.35	7765.84	7497.45	9020.93	7884.28	7531.01	8786.84	8261.27	7178.21	7458.54	7128.59	36360.3	34126.7	36092.2	35234.9	30638.2	34786.2	29576.2	31940.7	26061.6	45275.1	57181.9	48528.1
2905	51.0032	2	971.451	1940.89	0.000148342	0.0764298	99.96	FNSAITNPQGDYNTNTGK	P31722	C1QC	C1QC	RAT	16346.5	11404.8	16346.8	9144.44	8500.87	9769.33	9848.52	9493.47	9414.66	8680.93	11141.7	55798.5	44593.4	54026.8	43843.6	33709.5	38403.5	35462.2	32921.5	63995.5	71549.1	81020.9	71929.9
6523	48.5296	2	680.864	1359.71	-0.00172842	-1.27116	99.93	QTAQYPAANGLVK	P31722	C1QC	C1QC	RAT	1901.04	1511.3	2122.46	1870.6	2013.42	2726.36	2387.52	1244.55	2573.23	1540.91	1714.91	9021.95	8589.56	9955.73	7607.5	7395.27	7629.81	7797.29	7427.19	10200.7	12546.6	13198.3	13586.3
7155	33.8308	2	706.8	1411.59	0.000221537	0.156942	99.94	VTSFCDHMSNSK	P31722	C1QC	C1QC	RAT	962.258	1365.12	2916.26	3249.65	2753.43	3209.79	883.054	673.926	1463.32	1460.54	2314.75	14118.8	15790.7	27079.5	22148.4	25849.5	25543.5	29576.3	18821.5	49770.3	45282.2	59733.1	48359.1	C+57.02
17114	119.533	3	1034.21	3099.6	-0.000531536	-0.171486	99.94	VPGLYYFVHHTSQTANLCVQLLLNNAK	P31722	C1QC	C1QC	RAT	3876.35	3814.5	3281.85	1467.59	1299.25	1976.95	1939.72	2539.13	2309.62	2305.29	3061.02	10428.9	8452.61	16755.5	15247	16268.4	19079.5	16510.7	13958.4	26160.3	21583.1	30698.6	27385.4	C+57.02
17233	22.659	2	714.798	1427.58	-0.00013238	-0.09273	99.95	VTSFCDHMSNSK	P31722	C1QC	C1QC	RAT	851.819	1101.76	2135.75	3061.75	2397.61	2418.28	330.814	2259.5	612.525	693.629	1431.8	5728.04	8203.55	13163.7	15236.5	9688.12	9275.6	10002.1	7028.76	25127.9	20741.4	22798	16252.9	C+57.02
64029	33.7993	2	714.797	1427.58	-0.00121948	-0.854226	99.64	VTSFCDHMSNSK	P31722	C1QC	C1QC	RAT	26.8275	0	3.62144	0	12.6693	0	0	0	0	0	0	0	0	0	46.2435	0	0	0	0	1874.59	0	0	0	C+57.02
1369	71.0551	2	478.74	955.465	0.000222632	0.233009	99.93	EAFSLFDK	P62161	Calm1	CALM	RAT	60913.2	55296.1	87288.1	42157.3	33806.5	42269.9	62975.7	60046.8	75003.7	62466.8	58981.9	4321.11	3254.89	3968.26	2912.94	638.867	1040.5	638.637	716.321	766.357	744.612	1122.68	1054.08
2177	33.1972	2	403.216	804.416	0.000187411	0.232978	96.71	ELGTVMR	P62161	Calm1	CALM	RAT	50560.3	30266.4	39546.5	21618.3	16804.5	21838	31985.8	32189.7	40874.4	31197.3	32438.7	3585.01	3084.21	2991.12	2228.48	801.953	921.737	813.105	1215.23	492.924	1200.23	1346.24	1524.26
2248	59.128	2	633.31	1264.6	0.000296023	0.234083	99.95	DGNGYISAAELR	P62161	Calm1	CALM	RAT	47157.1	46472.9	63246.6	34431.1	34471.8	36869	43223.7	46665.9	53255.7	38389.4	44320.2	5148.28	3693.4	4869.92	4265.65	854.291	752.475	915.548	861.373	1568.13	1927.38	2037.61	1532.73
4841	26.5786	2	676.805	1351.6	0.00250736	1.85511	99.94	MKDTDSEEEIR	P62161	Calm1	CALM	RAT	85270.6	81434.9	134536	87731.7	95543.4	126751	80608.5	62324.6	123700	165517	132546	103773	28469.9	90669	111413	147679	4544.14	114515	73570.5	179992	119067	164208	148403
5020	22.6182	2	547.236	1092.46	-6.14932e-05	-0.0562889	99.94	DTDSEEEIR	P62161	Calm1	CALM	RAT	132943	60521.6	74174.2	32729.9	43728.9	44110.4	119219	80254	141541	113188	64599.4	6011.57	4254.27	3166.26	1723.58	802.656	1446.02	896.57	952.381	374.46	213.463	675.037	857.524
6819	63.0092	3	532.909	1595.71	-0.000119936	-0.0751617	97.16	DTDSEEEIREAFR	P62161	Calm1	CALM	RAT	3859.13	1965.39	4517.52	8313.08	7433.67	8337.71	9516.9	20134.1	9128.64	3518.14	7503.03	1083.46	989.22	520.479	426.688	2.08622	14.9528	25.4372	87.5633	50.4946	174.605	34.9109	120.918
7388	61.5637	3	619.288	1854.84	-9.33651e-05	-0.0503359	99.71	MKDTDSEEEIREAFR	P62161	Calm1	CALM	RAT	6240.62	7504.48	11605.8	15760.4	14509.6	14869.1	10902.8	35441.4	24122.8	12884	27966.5	3486.84	2417.01	2587.96	2478.43	872.917	724.796	732.649	1207.63	668.776	1275.24	748.343	827.273
7414	72.5764	2	922.949	1843.88	-0.00077973	-0.422874	99.96	EAFSLFDKDGDGTITTK	P62161	Calm1	CALM	RAT	5227.2	16787.1	15562.3	36203.8	15813.8	20373.1	13682.3	10949.2	25212.4	22313.7	45065.3	707.96	510.635	2269.96	1678.05	2152.22	7551.97	2556.83	2867.44	504.853	809.733	671.921	427.202
7929	63.0862	2	798.861	1595.71	0.000162579	0.101886	99.46	DTDSEEEIREAFR	P62161	Calm1	CALM	RAT	1708.34	6433.94	8321.8	21608.3	15661.1	18684.3	5407.64	19173.4	9410.1	4356.43	19357.4	728.694	1111.73	1423.51	2247.3	331.786	264.519	430.404	265.621	512.825	748.214	821.934	568.768
8560	64.643	3	585.628	1753.86	-0.00123374	-0.703442	99.82	VFDKDGNGYISAAELR	P62161	Calm1	CALM	RAT	6189.18	4122.09	6009.93	2298.39	2816.13	3350.55	3740.08	21050.2	24404.4	19965.4	17655.1	140.431	162.812	94.5219	26.8648	293.698	115.654	17.2059	145.313	50.1184	0	241.936	56.8292
10386	106.231	2	1245.54	2489.07	0.000624294	0.250814	99.96	EADIDGDGQVNYEEFVQMMTAK	P62161	Calm1	CALM	RAT	13815.7	23291.5	18395.7	14606.4	9177.4	15206.8	13835.9	35789.5	47586.9	57508.5	54015.2	437.384	175.565	1181.08	831.848	183.441	315.647	434.575	475.484	600.299	487.133	1173.68	374.244
17068	22.1639	2	684.801	1367.59	0.00070081	0.512443	99.95	MKDTDSEEEIR	P62161	Calm1	CALM	RAT	12411.1	17752.4	22104.9	13479.1	14524.8	16914	9560.6	5453.49	17832.6	9874.83	14612.5	327.889	1424.74	1256.93	848.24	127.08	455.567	81.434	422.426	1665.21	805.418	603.133	346.353	M+15.99
24771	64.841	2	877.939	1753.86	-0.000669555	-0.38176	99.96	VFDKDGNGYISAAELR	P62161	Calm1	CALM	RAT	37.0874	2776.81	1762.93	568.828	562.467	843.751	92.388	3579.57	5249.68	4242.24	10184.8	19.4571	26.2117	76.4842	0	335.088	95.6128	431.225	361.502	0	0	8.68134	10.9772
31046	96.9395	2	1253.54	2505.07	0.000859406	0.343067	98.11	EADIDGDGQVNYEEFVQMMTAK	P62161	Calm1	CALM	RAT	2341.35	5713.05	4110.32	2913.86	2542.89	3709.59	2236.71	2079.26	5536.06	7224.47	7314.39	0	0	0	3.59656	0.0177363	0	102.182	0	0.153939	0	36.977	0	M+15.99
38716	25.0101	2	740.851	1479.69	0.000469881	0.317554	99.95	KMKDTDSEEEIR	P62161	Calm1	CALM	RAT	137.176	536.768	1359.78	3181	3643.19	3169.94	2405.61	1330.6	4649.3	5295.97	4329.11	15.3933	42.8286	48.2843	130.38	224.444	157.335	177.139	145.97	354.467	226.385	236.412	142.295
44799	25.9526	2	740.851	1479.69	0.000837371	0.565911	99.94	KMKDTDSEEEIR	P62161	Calm1	CALM	RAT	278.95	1409.13	2743.97	4450.37	3653.14	4799.81	153.297	694.177	17.571	26.7201	124.196	10.3429	0	0	14.3761	27.1821	31.516	2.27006	26.2866	67.1283	85.795	18.0579	14.2329
5826	32.3133	2	486.795	971.576	-0.00051709	-0.532218	97.45	RITAAEALK	P11798	CAMK2A	KCC2A	MOUSE	11370.8	8230.57	12111.4	10183.6	10123.1	9285.92	15213.9	11900.7	12862.5	16265.3	14875.2	12215	7936.66	12006.8	9483.54	8536.71	8478.61	10200.7	6653.33	9212.28	10401.5	13582.4	11109.8
6603	30.979	2	525.285	1048.56	0.00017033	0.162443	99.9	VLAGQEYAAK	P11798	CAMK2A	KCC2A	MOUSE	12098.9	7035.53	11553.1	15502.7	14851.7	13280.4	20450.3	23610	21199.7	22364	16454.7	8986.44	11426.8	8934.64	8879.85	8418.99	8806.29	8199.51	9072.24	5684.48	8717.58	8787.68	8348.64
7411	93.7873	2	816.893	1631.77	0.000199734	0.122403	99.96	FTEEYQLFEELGK	P11798	CAMK2A	KCC2A	MOUSE	8214.44	6401	7483.06	12087.4	9878.14	13025.6	14218.6	17678.9	21010.5	24936.8	18123.5	9109.69	4733.1	8341.47	6381.15	4986.08	7007.82	4912.38	5017.32	4247.05	4376.95	4280.02	4626.49
8187	40.2359	2	432.732	863.45	-8.67906e-05	-0.100516	99.72	SGAPSVLPH	P11798	CAMK2A	KCC2A	MOUSE	2738.82	1880.55	1300.31	2534.78	743.905	3755.04	6499.55	6186.66	5063.45	7533.57	3599.92	2634.89	182.945	1271.59	1895.85	444.766	407.811	510.472	865.423	419.824	770.155	967.917	1231.02
8612	96.1185	2	631.304	1260.59	0.000518431	0.41126	99.94	FYFENLWSR	P11798	CAMK2A	KCC2A	MOUSE	2964.57	1982.32	1614.87	5708.17	2711.18	6713.38	8108.18	10539.5	11225.4	11539.1	9851.65	2475.41	1706.32	2334.47	1658.74	1669.05	3197.22	1572.97	1581.47	1310.95	1375.83	1125.38	1702.13
10123	76.7533	2	574.329	1146.64	-0.000224898	-0.196136	99.95	GAILTTMLATR	P11798	CAMK2A	KCC2A	MOUSE	1006.53	761.902	1053.67	2019.7	2233.22	2598.9	4208.71	6158.05	6292.67	5606.26	4889.93	1174.12	1194.52	1655.63	1032.29	2944.95	3908.61	2577.93	2852.92	1195.25	996.104	1803.35	1127.04
13080	22.022	2	524.737	1047.46	0.00038647	0.368959	99.89	STVASCMHR	P11798	CAMK2A	KCC2A	MOUSE	3172.07	3165.66	4327.43	9993.67	8822	10448.3	6894.11	8127.46	13996.5	6321.6	10863.3	4600.81	5356.81	6868.86	6126.18	4826.5	5378.46	4869.59	4370.09	7852.47	7047.37	6686.51	6252.31	C+57.02
15935	29.263	2	496.74	991.464	-3.45225e-05	-0.0348197	97.81	QETVDCLK	P11798	CAMK2A	KCC2A	MOUSE	3263.94	1613.17	3308.91	6084.97	6308.15	6443.63	7179.34	7059.01	7409.14	6333.74	5294.16	2822.9	2824.73	2886.92	2923.28	1904.26	2221.06	1814.82	1907.67	1431.2	2228.61	2115.66	2285.73	C+57.02
16089	97.6866	2	1072.52	2143.03	-0.00143554	-0.669865	99.95	VTEQLIEAISNGDFESYTK	P11798	CAMK2A	KCC2A	MOUSE	1804.92	2088.93	1539.49	7586.15	5098.41	6873.39	5500.37	12877.5	9414.71	9683.81	12412.5	1907.08	1937.93	3816.76	3038.79	1684.41	1967.88	1707.33	1150.36	1304.26	1418.34	1637.96	1075.5
20040	29.7418	2	893.38	1784.74	0.00123105	0.689763	99.96	ESSESTNTTIEDEDTK	P11798	CAMK2A	KCC2A	MOUSE	4829.84	2498.54	5078.92	7826.06	8796.64	7716.9	9921.86	11141.2	12881.9	11169.3	10884.5	3995.15	3823.74	3787.9	3402.68	3043.9	3130.19	3332.31	2637.98	1866.81	2721.07	2883.17	3048.63
11488	78.42	2	810.874	1619.73	-0.00130368	-0.804872	99.94	FTDEYQLYEDIGK	P08413	Camk2b	KCC2B	RAT	2117.67	1942.22	1970.21	3832.51	3087.21	4366.55	6925.12	7117.62	8038.27	7765.43	7633.49	2623.94	1935.46	2673.29	2005.63	1552.4	1707.02	855.799	534.388	1396.45	1616.77	1946.97	1585.94
19028	117.622	3	935.443	2803.31	0.0117154	4.17914	99.75	ICDPGLTSFEPEALGNLVEGMDFHR	P08413	Camk2b	KCC2B	RAT	629.045	634.03	596.974	2567.76	1852.73	2298.21	2290.71	5946.81	5795.01	7656.06	6059.18	689.904	962.841	938.074	931.335	757.352	950.997	1180.3	831.814	1108.41	432.476	1157.72	1218.02	C+57.02
23932	28.9893	2	871.366	1740.72	0.000297627	0.17098	99.95	ESSDSTNTTIEDEDAK	P08413	Camk2b	KCC2B	RAT	2399.82	1492.24	3151.86	4537.93	4916.31	5400.67	4636.8	7590.96	7593.08	7218.72	5948.73	2238.28	2705.25	2883.54	2661.44	910.397	761.285	1042.74	1006.82	976.686	1776.13	1442.21	1594.37
3886	70.3066	2	670.893	1339.77	0.000638788	0.476789	99.93	DLKPENLLLASK	P11730	Camk2g	KCC2G	RAT	6789.44	17400.2	16181.5	17257.2	9966.48	13250.6	13592.4	15897.6	15772.9	21933.2	17738.5	6058.34	5107.68	9957.71	6705.28	5100.27	7924.45	4984.17	3517.39	6388.38	4625.2	9344.01	4908.06
6441	83.4473	2	1040.98	2079.94	0.000939297	0.451598	99.96	AGAYDFPSPEWDTVTPEAK	P11730	Camk2g	KCC2G	RAT	6980.84	9341.18	10488.9	21076.5	20866.7	20227.9	27806.6	34913.5	33643.4	36195.7	34652.2	10154.6	9453.08	13467.7	8127.85	5051.58	7605.48	3700.32	3480.02	7289.81	6392.58	10813.7	6384.7
10448	38.9333	2	702.373	1402.73	-0.000772276	-0.550552	98.36	LTQYIDGQGRPR	P11730	Camk2g	KCC2G	RAT	1676.7	2428.95	3804.83	7730.12	7689.33	7574.93	3906.95	7038.09	6610.14	6550.16	8760.01	1947.12	3875.81	3554.77	4440.36	3430.13	2419.56	3056.83	1959.74	3067.31	2965.21	3429.26	2825.2
16049	93.4069	2	735.411	1468.81	0.000720566	0.490579	99.95	NLINQMLTINPAK	P11730	Camk2g	KCC2G	RAT	972.558	831.565	938.363	2252.31	1626.77	2300.17	2375.77	5223.06	4706.24	5689.45	5126.49	1606.25	1515.26	1790.91	1428.96	2155.03	2713.85	1946.69	2089.17	1370.67	1480.45	1502.19	1479.37
19973	36.5644	2	510.242	1018.47	0.00047329	0.464708	98.33	STVASMMHR	P11730	Camk2g	KCC2G	RAT	1551.98	1106.99	1806.55	2485.79	2223.11	1650.6	2262.5	2351.25	3987.66	2869.23	4538.35	1397.1	1358.98	1574.61	1494.4	3767.17	3917.37	3224.51	2891.34	1447.32	3479.68	4961.9	3101
53507	155.407	3	1136.56	3406.67	0.00126431	0.371127	99.96	LHDSISEEGFHYLVFDLVTGGELFEDIVAR	P11730	Camk2g	KCC2G	RAT	382.916	593.141	263.712	482.862	439.237	546.66	1258.51	269.051	287.477	6056.55	153.496	679.606	197.313	776.725	315.607	115.722	668.233	260.582	222.412	292.659	316.746	278.924	325.185
24324	102.982	3	621.981	1862.92	0.000235695	0.126519	99.91	KIPNPDFFEDLEPFR	P35565	CANX	CALX	RAT	227.566	69.1924	150.434	417.043	118.244	345.739	500.652	5279.01	5230.38	4727.39	4130.6	2845.68	1379.51	1614.89	1205.99	196.121	267.242	217.444	167.021	151.793	252.507	260.174	259.258
29285	82.6899	2	885.921	1769.83	0.00190827	1.07822	99.94	APVPTGEVYFADSFDR	P35564	CANX	CALX	MOUSE	242.33	449.981	444.101	993.845	1158.88	1517	2220.08	4163.29	3329.96	4178.74	2667.01	2153.68	1509.57	2788.34	2122.15	133.75	455.313	109.564	79.0937	765.048	793.454	1955.28	1059.07
35333	77.8071	2	524.294	1046.57	-0.0018401	-1.75821	99.83	GSLSGWILSK	P35564	CANX	CALX	MOUSE	69.8332	29.9782	62.9651	41.7548	160.077	150.441	134.87	1505.21	1501.67	1213.36	1304.54	481.094	415.154	472.371	271.018	0.0295133	0	0.515963	0	0.00306271	16.0904	33.861	125.608
65795	14.2133	2	616.311	1230.61	-0.000755491	-0.613916	99.62	SKSDTSTPPSPK	P35565	CANX	CALX	RAT	0	0	29.0454	108.026	408.427	238.653	34.2947	415.56	2063.47	595.789	3527.46	0	326.438	253.694	2635.99	50.1841	74.3647	34.3222	38.478	0.544817	203.893	91.741	33.3469
14880	67.8492	2	583.848	1165.68	-8.74987e-06	-0.00750622	99.95	AVAQALEVIPR	Q6P502	Cct3	TCPG	RAT	652.057	662.866	950.577	1089.31	723.725	874.224	1460.55	1095.81	1997.93	1135.12	1179.16	1565.42	1218.02	1343.78	1111.29	1968.36	2125.12	1671	1812.58	1490.46	1720.63	2088.68	1616.42
15676	24.1501	2	560.809	1119.6	0.000151405	0.135231	97.88	EIQVQHPAAK	Q6P502	Cct3	TCPG	RAT	390.764	617.755	1640.53	3653.78	3580.15	3455.95	1568.1	2966.22	2946.2	2704.31	3335.58	2383.88	3222.84	4290.97	4693.04	6576.53	5507.34	6970.72	5209.92	6323.69	6841.94	7721.24	6386.07
19846	85.0297	2	593.364	1184.71	-7.55152e-05	-0.0637413	99.6	TAVETAVLLLR	Q6P502	Cct3	TCPG	RAT	396.57	323.979	233.936	611.293	644.056	708.582	1420.57	1505.04	1153.04	1319.54	974.675	1034.23	840.435	1090.18	954.662	1290.35	1608.92	1459.82	829.153	1117.67	1096.55	1705.81	1657.69
20440	28.3534	2	492.262	982.509	0.00020254	0.206146	98.5	IDDIVSGHK	Q6P502	Cct3	TCPG	RAT	270.682	153.432	892.453	2015.2	1700.2	1796.8	1085.63	625.361	861.321	1122.5	1061.23	1092.87	1354.58	1554.06	2169.86	3180.67	2184.21	2836.8	1310.42	1031.18	1918.21	2499.26	1523.27
22856	100.806	3	873.127	2616.36	0.000842625	0.32206	98.74	NVLLDPQLVPGGGASEMAVAHALTEK	Q6P502	Cct3	TCPG	RAT	211.4	147.047	104.52	266.397	406.361	782.938	195.67	1427.98	939.442	1006.82	1044.53	1069.59	1574.99	741.5	1143.7	3887.08	4086.1	3578.73	3188.74	2830.84	3634.82	2451.78	3026.03
25073	72.2724	2	714.879	1427.74	-0.000582562	-0.40803	99.77	IPGGIIEDSCVLR	Q6P502	Cct3	TCPG	RAT	3.38365	424.735	1066.45	428.826	223.618	333.02	714.725	507.3	1130.72	611.384	835.496	1154.93	778.951	974.143	355.96	1368.18	1437.89	976.339	1132.7	897.183	1147.78	1734.24	1436.24	C+57.02
19912	30.4815	2	547.267	1092.52	0.00021989	0.201269	99.95	IADGYEQAAR	Q68FQ0	Cct5	TCPE	RAT	2079.77	1124.24	1889.09	3657.36	3387.39	3630.92	3598.58	3032.95	1665.47	2752.23	2488.82	3189.81	4021.03	2528.5	2141.12	5891.29	5014.89	5140.74	5726.83	2897.53	4848.23	4345.66	4576.43
29871	156.843	3	1038.52	3112.54	-0.000874157	-0.28085	99.92	SQDDEIGDGTTGVVVLAGALLEEAEQLLDR	Q68FQ0	Cct5	TCPE	RAT	759.212	502.613	1092.94	564.814	326.147	533.492	1026.69	1212.18	1632.6	1236.04	1672.87	740.57	264.916	889.126	498.904	1928.5	2610.09	1367.45	1347.22	1963.7	524.496	3561.28	1350.13
18269	57.7632	2	553.304	1104.59	-0.000324998	-0.294224	99.92	LEIANVQYR	P27274	Cd59	CD59	RAT	1190.56	618.446	1349.9	930.872	883.75	1075.72	1197.34	4868.21	5226.44	4039.69	4858.19	993.333	670.882	1097.06	875.761	1511.99	1400.44	1216.37	1659.75	608.617	429.843	823.473	751.817
47533	20.2883	2	584.731	1167.45	-0.000498762	-0.427224	99.35	CCQADLCNK	P27274	Cd59	CD59	RAT	443.09	274.566	173.56	76.6782	155.029	167.342	318.574	217.598	2546.81	2389.36	2193.74	305.593	68.5527	252.004	202.824	57.4153	111.336	38.529	54.0209	128.421	44.026	73.8628	69.8079	C+57.02
18695	23.1025	2	621.341	1240.67	0.000240081	0.19351	97.81	QKPITPETAEK	P60766	CDC42	CDC42	MOUSE	539.395	987.003	2055.16	3235.12	3529.25	3516.78	1644.47	3910	4404.89	3738.87	4998.44	2492.41	5544.73	5949.73	8187.54	7967.84	8918.25	8103.18	5920.48	7316.12	7684.85	7745.83	5809.59
24754	118.23	3	1072.55	3214.64	0.00486695	1.514	99.56	LRPLSYPQTDVFLVCFSVVSPSSFENVK	P60766	CDC42	CDC42	MOUSE	1098.29	1545.14	1167.39	1115.37	850.761	1602.52	1840.54	2173.02	3215.78	2940.64	3113.15	4291.41	1256.47	5267.23	3663.47	3366.21	5325.38	4264.98	4605.21	2564.25	1405.76	3806.27	3106.35	C+57.02
18787	33.0641	2	565.824	1129.63	-0.000250779	-0.222	99.86	KIEQELTAAK	Q9D8B3	CHMP4B	CHM4B	MOUSE	1957.53	1141.15	1929.69	297.269	188.185	174.24	565.961	6991.18	7341.03	8003.49	8866.75	1032.04	281.177	977.974	302.978	168.998	529.166	223.696	115.894	146.586	258.521	607.302	296.281
19569	35.0373	2	577.303	1152.59	0.00226305	1.96345	99.89	GGPTPQEAIQR	Q9D8B3	CHMP4B	CHM4B	MOUSE	754.638	411.796	979.292	682.722	692.892	611.261	533.228	14400.9	12800	12717.6	11547.9	120.788	188.547	292.524	216.912	368.593	318.526	544.468	380.21	616.14	795.402	1188.1	732.484
23014	99.1924	3	923.193	2766.56	0.00396439	1.43297	99.8	NLLEISGPETVPLPNVPSVALPSKPAK	Q9D8B3	CHMP4B	CHM4B	MOUSE	380.7	238.663	398.67	933.561	835.274	1247.48	1385.8	12936.1	12172.2	11309.2	10574.4	1189.49	603.194	712.14	352.594	620.045	658.283	350.095	371.018	436.329	377.895	722.774	784.832
24404	85.7814	2	910.482	1818.95	0.00128354	0.705651	99.96	QLAQIDGTLSTIEFQR	Q9D8B3	CHMP4B	CHM4B	MOUSE	78.8454	36.2629	42.5953	49.7291	0	7.46075	0	6991.86	6310.04	7891.08	6773.53	37.4111	0	57.8647	0	61.1939	1.61144	51.9583	116.457	72.2624	10.6366	13.0204	10.2582
26321	37.4218	2	611.311	1220.61	1.06433e-06	0.000871968	97.44	LRDTEEMLSK	Q9D8B3	CHMP4B	CHM4B	MOUSE	33.3449	29.2295	112.003	50.7382	100.494	113.24	20.056	2921.68	3531.22	3059.73	4520.05	54.8515	40.5083	58.7279	24.0622	229.044	140.437	224.145	227.689	36.3462	83.4244	92.0609	101.522
21531	67.4695	2	841.924	1681.83	-6.30127e-05	-0.0374666	99.94	LEQGQPIDDLMPAQK	P07335	CKB	KCRB	RAT	81.1252	76.8188	118.984	774.87	145.401	81.5518	284.221	4584.07	6009.45	5089.21	5150.81	2703.4	2293.8	2579.82	2208.31	684.522	472.364	346.238	215.785	676.895	704.966	906.311	466.694
26494	86.93	2	801.92	1601.82	-0.00105262	-0.657137	99.94	LAVEALSSLDGDLSGR	Q04447	CKB	KCRB	MOUSE	254.671	232.532	160.881	151.911	68.8939	221.96	104.365	2529.97	1956.64	2673.93	2403.61	1414.33	1458.19	1945.42	1615.56	117.677	157.235	65.5297	88.46	68.2279	347.622	241.782	74.3214
36202	155.874	3	821.753	2462.24	0.000862363	0.350236	99.95	SEVELVQLVIDGVNYLIDCER	P30275	Ckmt1	KCRU	MOUSE	50.3551	134.469	101.527	241.719	230.561	292.686	717.208	1701.68	1863.89	2250.64	1029.96	2092.11	582.46	1619.59	1415.04	68.093	322.054	223.374	91.298	196.039	157.054	278.58	438.755	C+57.02
59625	155.76	2	1232.13	2462.24	0.00228233	0.926934	99.95	SEVELVQLVIDGVNYLIDCER	P30275	Ckmt1	KCRU	MOUSE	150.485	277.696	423.712	290.335	248.546	521.442	203.675	934.896	869.668	1987.05	540.484	430.135	248.541	1900.72	1392.43	66.6856	421.22	105.874	53.5207	227.098	234.951	280.856	164.895	C+57.02
2399	33.0641	2	494.756	987.498	-0.000453235	-0.458973	99.94	LEALDANSR	O08585	CLTA	CLCA	MOUSE	51734.9	33451.6	49386.2	28626.9	27971.6	28023.9	46651	49501.9	53545.9	50507.5	53760.8	6387.85	4343.39	5389.96	4154.96	1619.59	1964.78	1778.7	1896.21	2563.86	3984.42	4821.58	4067.84
3360	39.9762	2	471.732	941.45	0.000287251	0.305116	99.84	VADEAFYK	O08585	CLTA	CLCA	MOUSE	16229.5	13142.1	12396.2	17105.6	18653.2	16480.4	32555.5	27477.3	26082	27598.3	20967.3	3640.95	2195.27	2725.44	1744.3	1737.53	2079.81	2322	2438.81	796.258	1762.82	2198.67	2330.23
4694	25.7105	2	593.825	1185.63	-0.000387874	-0.327144	99.73	LQSEPESIRK	O08585	CLTA	CLCA	MOUSE	11153.8	13190.9	29258.2	57572.7	50103.9	66631.3	25996.5	44788.8	45026.1	52974.6	46528.4	3065.84	4313	6191.92	6193.49	2739.36	123.928	2271.2	1192.44	4235.58	4159.27	4840.26	3245.9
4993	57.7632	2	548.259	1094.5	0.000123909	0.11321	99.91	ELEEWYAR	O08585	CLTA	CLCA	MOUSE	5999.42	2551.56	4731.29	8640.61	8802.7	9318.96	13540.7	20394.2	23264.1	18065.8	17769.3	1931.15	1149.75	1823.81	1773.38	896.394	910.53	831.778	817.577	693.276	1336.7	1034.63	962.636
5769	56.8702	2	380.252	758.49	-0.000274101	-0.361377	95.9	SVLISLK	O08585	CLTA	CLCA	MOUSE	4900.69	1426.23	3390.35	3369.58	3973.18	3856.69	7957.41	9151.43	10713.5	8781.73	6722.42	652.044	447.961	377.188	275.996	122.208	238.782	183.655	243.115	71.9218	183.209	242.23	306.278
4381	35.4407	2	447.213	892.411	4.28362e-05	0.0480005	98.26	LCDFNPK	Q6IRU5	CLTB	CLCB	MOUSE	15307.2	9564.71	12594.5	15244.5	15840.3	15143.3	28592.3	30030.5	28878.7	28913	23439.4	2903.16	2344.17	2369.68	2297.19	1245.66	1715.37	1136.18	2049.76	2227.33	1489.01	1892.45	2267.7	C+57.02
5904	53.5703	2	596.295	1190.58	0.000309533	0.259986	99.72	VAQLCDFNPK	Q6IRU5	CLTB	CLCB	MOUSE	3947.96	5951.21	5635.47	10015.9	8971.81	10191.5	10972.2	18168.3	20123.2	15918.6	17020.9	1378.6	2009.09	1160.89	1339.07	1576.06	994.427	1306.22	1584.86	878.428	760.992	1174.81	1113.72	C+57.02
5921	32.6825	2	536.785	1071.56	-0.00012891	-0.120301	99.69	LTQEPESIR	Q6IRU5	CLTB	CLCB	MOUSE	15804.6	11282.2	15609.5	8672.36	8817.45	8556.49	16354.8	15226.5	13146.3	15353.5	14809	8394.27	1868.01	2897.29	1769.75	1092.31	1398.46	759.754	467.869	1813.43	1023.13	1077.4	865.767
7543	30.2951	2	565.812	1129.61	0.000123919	0.109701	99.68	RLQELDAASK	Q6IRU5	CLTB	CLCB	MOUSE	24560.1	15453.6	29286.8	36536.3	35317.8	33769.5	34405.9	42555.5	46517.2	38099.8	40487.1	10930.8	19063.8	15649.9	19902	7467.59	8335.23	7192.46	4719.92	10360.7	11204.3	14756.4	8352.13
8751	47.8875	2	545.251	1088.49	-0.0012916	-1.1866	99.38	DLEEWNQR	Q6IRU5	CLTB	CLCB	MOUSE	2422.38	1789.69	2871.21	3555.54	4333.82	3944.28	7186.99	9174.04	14714.5	10698.3	9982.28	2672.51	328.695	1313.54	777.522	1105.25	1731.4	1286.49	1334.33	220.26	4.20072	1476.09	249.33
9271	31.3926	2	474.232	946.449	-0.00155737	-1.64548	99.79	VTEQEWR	Q6IRU5	CLTB	CLCB	MOUSE	7617.75	4991.13	6339.64	15233.4	14440.8	13441.6	16288.2	18161.9	15119.8	15831.8	11997.8	3445.53	4731.94	3854.56	3546.47	6637.88	4169.2	6534.32	6440.36	3672.36	5364.25	5682.15	5025.68
9404	26.4054	2	600.833	1199.65	0.000257397	0.21456	99.5	LTQEPESIRK	Q6IRU5	CLTB	CLCB	MOUSE	3790.22	2447.19	12165.7	33199.2	29977.4	33224.3	12445.1	22409.6	23771.7	25465.5	35478.9	1830.11	2763.42	3694.85	4430.38	2040.26	1613.3	2395.64	1115.06	1940.79	2600.52	2812.6	1810.73
11418	40.2359	2	603.27	1204.53	0.000717789	0.595911	98.29	EETPGTEWEK	Q6IRU5	CLTB	CLCB	MOUSE	4085.19	4085.98	4137.87	4626	6200.52	5576.43	9072.87	6329.65	10820.9	13633.7	9267.94	748.055	327.467	771.762	126.853	368.274	388.142	478.225	340.106	154.377	370.411	615.58	522.775
11570	92.5542	2	1225.08	2448.15	0.000134085	0.0547698	99.96	AFYQQPDADTIGYVASEEAFVK	Q6IRU5	CLTB	CLCB	MOUSE	9161.11	20128.5	18597.8	22895.2	14505.3	23194.8	14242.8	32087.3	29432.6	35696.3	36768.4	3976.23	2607.11	8758.2	3581.18	535.666	2509.89	933.8	675.482	1171.52	1002.77	2624.58	587.162
16028	36.4641	2	775.355	1548.69	0.000471	0.304127	99.66	ESKEETPGTEWEK	Q6IRU5	CLTB	CLCB	MOUSE	965.46	1839.05	4754.15	14004.9	11250.2	9525.67	4591.87	9874.75	10143.2	8770.46	15248.9	117.779	198.561	335.749	518.013	86.6784	34.3811	23.0776	10.1159	362.269	190.952	317.836	57.3595
1502	80.7741	2	971.964	1941.91	0.00703386	3.62214	99.96	TSIDAYDNFDNISLAQR	Q68FD5	CLTC	CLH1	MOUSE	29094.8	10317.7	8030.09	25625.3	11186.2	46891.9	1496.34	114204	118021	93490.2	100980	12542.4	9649.84	6635.96	9685.43	1345.83	19486.1	2088.08	358.024	877.128	1353.93	6404.84	3982.15
1553	76.06	3	657.681	1970.02	0.000272493	0.13832	99.94	LASTLVHLGEYQAAVDGAR	Q68FD5	CLTC	CLH1	MOUSE	81043.7	37838.5	55891.6	86086.3	75522.3	97600.7	170236	195557	240299	191503	177787	14032.5	11251.3	13230.8	10273.4	5580.22	8642.97	5482.94	5564.48	5859.02	4899.26	8718.98	8285.17		C+57.02
1690	63.6076	3	472.581	1414.72	-0.000408477	-0.288733	99.93	IVLDNSVFSEHR	Q68FD5	CLTC	CLH1	MOUSE	22092.9	8209.87	14915.4	23300.2	26079.9	27307	45964.2	39933.9	55888.9	41561.4	36470.9	4133.8	2883.01	2813.81	2390.71	1962.78	1800.7	2096.59	2066.63	1824.54	2045.03	1844.76	3267.53
1713	74.2369	2	652.833	1303.65	-0.000123581	-0.0947956	99.95	NNLAGAEELFAR	Q68FD5	CLTC	CLH1	MOUSE	40610.1	41464.3	45354.2	56003.4	58139.1	62302.5	90706.3	90186.1	107756	99958.1	82802.8	8066.43	6572.98	7953.53	6458.28	3550.02	3825.03	3699.81	3506.68	3747.31	3880.53	5369.41	3960.14
1757	73.2732	3	649.023	1944.05	0.000525084	0.270098	99.94	LHIIEVGTPPTGNQPFPK	Q68FD5	CLTC	CLH1	MOUSE	43573.1	27942.1	45449.7	69389.4	64754.2	72625.3	112793	130200	151097	132169	121842	10378.8	7277.79	10166.3	7124.22	5139.89	6954.17	4416.88	5167.74	5051.78	5078.25	7278.93	5935.94
1884	104.784	2	677.427	1352.84	0.000431918	0.319268	99.95	NLQNLLILTAIK	Q68FD5	CLTC	CLH1	MOUSE	29849.6	26901.9	26194.8	50722.2	51755.7	63815.8	71517.1	106956	100121	100874	87617.9	8078.18	6571.88	6844.74	5973.35	3190.71	4885.96	3941.57	3605.3	3924.81	3932.19	4485.36	5179.36
1947	153.533	3	1024.5	3070.49	0.00052207	0.170028	99.95	LDNYDAPDIANIAISNELFEEAFAIFR	Q68FD5	CLTC	CLH1	MOUSE	127317	118707	115524	149673	200746	166890	149383	195052	177419	160525	134802	16821	15937.2	15429.8	18691.2	7024.84	7772.69	6414.06	7769.04	15620.2	17139.5	10518.2	14413.3
2104	85.855	3	785.089	2352.24	0.000975685	0.414789	99.84	ISGETIFVTAPHEATAGIIGVNR	Q68FD5	CLTC	CLH1	MOUSE	51768.5	42552.3	51898.7	80042.9	50525.7	87551.4	141912	139965	131522	160499	131904	13037.4	8200.55	14177.9	9111.28	5873.96	7975.06	4985.74	6016.82	6882.88	6186.1	15855.6	7125.9
2223	111.178	3	961.177	2880.51	0.00190272	0.660551	99.96	RPLIDQVVQTALSETQDPEEVSVTVK	Q68FD5	CLTC	CLH1	MOUSE	75498.2	73779.8	70742.4	170631	133644	176156	179791	299757	301299	125290	258542	26873	28566.6	24007.6	23320.2	18823.6	17453.4	20764.2	25519.1	19387.5	17024.2	16370.3	21534.8
2267	61.6434	2	413.247	824.479	-0.000255326	-0.309681	99.9	IAAYLFK	Q68FD5	CLTC	CLH1	MOUSE	12808.8	11307	13121.2	14196.9	15403.5	14581.3	20023.6	18986.8	28150.1	23096.5	23649.4	1876.42	1270.66	1884.08	1718.68	864.71	910.749	680.175	956.894	1144.37	1084.58	1335.39	1311.28
2450	101.468	2	555.837	1109.66	-0.000193607	-0.174474	99.94	LLLPWLEAR	Q68FD5	CLTC	CLH1	MOUSE	13771.6	9475.2	9099.27	28870.2	22200.6	34019.6	37421.8	56205.2	55755.6	55583.5	50265.7	3049.22	2642.71	2677.36	2501.77	1384.14	1428.1	1107.42	1103.39	1648.01	1711.66	1822.37	1895.28
2532	27.5178	2	684.853	1367.69	0.00047283	0.345714	99.94	NNRPSEGPLQTR	Q68FD5	CLTC	CLH1	MOUSE	46132.3	50128.9	106783	218486	197888	209136	95530.9	141353	111386	127091	224360	10743.5	20666.6	27490.3	36725.5	16950.6	14392.4	17373	7984.99	23952.2	30471.2	28146	18262.6
2589	28.3279	2	522.225	1042.44	0.000172112	0.165106	99.93	ENPYYDSR	Q68FD5	CLTC	CLH1	MOUSE	66128.6	34622.6	50154.3	60910.9	61757.1	68710.4	130115	100119	92062	97802.3	58393.9	12106.1	9367	5893.38	6518.02	2449.82	2649.14	2278.1	2541.75	1407.78	4130.98	4064.08	5782.15
2616	38.3041	2	443.209	884.403	0.00045907	0.519073	99.93	AYEFAER	Q68FD5	CLTC	CLH1	MOUSE	25124.3	14473.6	17497.1	27728.6	28074.4	29458.6	45141.5	38861.9	44335.3	49467.7	31361.9	13125	10507.1	9784.67	9088.25	2096.73	2123.96	2036.48	3419.84	741.439	2185.65	1313.39	2687.13
3043	63.6824	2	708.368	1414.72	0.00018144	0.128252	99.95	IVLDNSVFSEHR	Q68FD5	CLTC	CLH1	MOUSE	6088.59	16569.5	15370.3	32081.6	28550.4	31860.1	15127.3	21262.2	32705.8	29957.2	50383.4	2049.57	1773.79	3760.16	4302.27	2836.81	2204.9	2693.45	1549.75	3239.45	2734.63	3704.79	1969.07
3076	53.2039	2	472.253	942.491	-0.000711803	-0.755235	99.61	HELIEFR	Q68FD5	CLTC	CLH1	MOUSE	10778.7	17021.4	14486.1	14330.9	16456.6	18779.2	19201.7	25893	23397.8	14690.7	30504	3529.89	2909.24	2598.67	2463.11	1734.36	1021.38	1676.3	1687.86	1732.07	1720.6	2279.53	1984.45
3131	63.7576	2	536.313	1070.61	-0.000275731	-0.257545	99.94	HDVVFLITK	Q68FD5	CLTC	CLH1	MOUSE	12031.2	9086.75	11761.4	20892.8	21504	22898.8	27061.1	31529.7	45699.1	35620	40239.4	2932.64	1953.65	2914.58	2509.5	3389.05	3464.1	3247.62	3591.06	2128.39	1708.73	2493.18	2038.54
3152	82.9864	3	822.079	2463.22	0.000786524	0.319308	99.81	LAELEEFINGPNNAHIQQVGDR	Q68FD5	CLTC	CLH1	MOUSE	37005	28386.5	32879.7	60147.5	61960.2	71272.9	116308	102244	104941	120218	97147.4	11085.4	8283.86	11992.7	7547.65	3650.44	5288.65	3175.53	3002.04	5855.65	4418.41	9850.18	6532.21
3429	37.3282	2	414.716	827.417	-0.000349792	-0.422751	99.93	AVNYFSK	Q68FD5	CLTC	CLH1	MOUSE	30817.3	15940	19435	21113.7	21696.3	18736	44152.5	33718.7	38416.3	30697.4	22520.9	5842.41	5071.18	5643.42	5258.46	1494.02	1804.09	1514.63	2615.63	810.578	1867.49	1765.97	2606.05
3440	55.5836	2	549.795	1097.58	-0.000310574	-0.282964	99.94	VANVELYYK	Q68FD5	CLTC	CLH1	MOUSE	12363.5	8183.76	10148.8	15000.5	14199.4	15744.6	27773.5	30253.7	33890.5	27069.6	26722.1	2634.79	2375.5	2067.84	1203.14	2108.19	1901.63	1881.51	1445.93	1332.1	897.411	1309.81	1198.39
3503	50.3545	2	469.745	937.475	-0.0002782	-0.296755	99.53	EAIDSYIK	Q68FD5	CLTC	CLH1	MOUSE	17646.5	11430.2	8822.94	10745.4	9847.46	10614.6	19478.8	21098.6	25401.9	19337.9	17060.5	2939.15	1720.51	1370.84	995.356	575.786	741.676	537.192	934.058	329.151	751.723	527.302	722.179
3726	88.7716	2	750.42	1498.83	0.000543682	0.362738	99.96	WLLLTGISAQQNR	Q68FD5	CLTC	CLH1	MOUSE	18299.4	15283.7	15481.1	31643.3	15899.7	37290.1	37737.3	57766.6	56627.3	61235.6	54562.2	3952.3	3329.81	4515.68	3720.95	1905.19	2937.04	1917.27	1543.13	2157.17	3292.32	2010.87	2276.94
3953	24.1831	2	585.23	1168.45	0.000323865	0.277176	99.94	ESNCYDPER	Q68FD5	CLTC	CLH1	MOUSE	46046.1	29462.4	41288.1	105823	109581	110793	139679	130016	117948	114028	107188	12578.2	7949.77	10352.2	11338.6	4610.37	4127.36	5026.57	4879.6	5750.54	9061.95	8875.09	9752.09	C+57.02
4012	48.7633	2	754.382	1506.75	-0.00111717	-0.741443	99.95	VIQCFAETGQVQK	Q68FD5	CLTC	CLH1	MOUSE	13131.7	11636.7	12372.9	25345.8	24859.6	26713.1	30728.6	44886.1	49696.1	39112.9	44746.1	1696.21	2082.78	2137.23	2153.22	874.903	1176.62	649.429	884.87	1483.48	1455.75	1730.55	1431.59	C+57.02
4055	68.3019	2	815.897	1629.78	0.000154655	0.0948933	99.96	FNALFAQGNYSEAAK	Q68FD5	CLTC	CLH1	MOUSE	21162.7	18544.6	19064.5	27010.8	24747.2	27153.1	39070	44987	66441.4	54662	48440.6	4235.38	3230.26	5337.69	4062.93	1290.53	2128.4	975.323	1388.35	3666.25	2131.68	5098.53	2703.02
4141	63.6076	2	413.779	825.543	-0.000470649	-0.570108	99.74	NLILVVR	Q68FD5	CLTC	CLH1	MOUSE	7200.44	2727.01	5124.33	5839.72	6997.54	7495.36	13463.4	10997.8	17396.6	12440.3	10827.9	1015.79	418.658	541.962	383.146	270.828	341.625	194.402	275.591	220.401	243.977	374.448	490.79
4182	65.1363	2	669.348	1336.68	8.18806e-05	0.0612566	99.95	VVGAMQLYSVDR	Q68FD5	CLTC	CLH1	MOUSE	8305.23	6791.76	10436.2	16997.4	17763.7	18807.7	19956.8	25330.5	35406.6	27396.6	32339.7	3574.74	2318.65	4181.84	2855.7	8505.65	7942.1	6589.81	6049.94	5173.26	3500.74	6318.85	4368.66
4315	75.3707	3	488.917	1463.73	-0.000583296	-0.3985	99.8	ALEHFTDLYDIK	Q68FD5	CLTC	CLH1	MOUSE	12370	5356.49	8681.2	7881.34	8462.22	10496.6	22570.2	28892.7	33494.9	25976.4	16125.9	2408.92	1578.96	1453.21	1153.98	449.548	1000.6	356.921	713.164	615.817	558.59	649.658	1030.28
4334	68.6085	2	701.843	1401.67	-0.000335538	-0.239384	99.95	CNEPAVWSQLAK	Q68FD5	CLTC	CLH1	MOUSE	11679.3	9414.72	11561.9	21289.3	19530.5	21955.3	29398.6	32434.5	45161.7	34416.4	31894.2	1741.45	1999.68	2252.33	1728.92	1911.08	1846.69	1105.55	816.563	1490.36	1353.83	1850.14	1681.31	C+57.02
4636	89.4707	2	618.836	1235.66	-0.000208519	-0.168752	99.87	TLQIFNIEMK	Q68FD5	CLTC	CLH1	MOUSE	5864.2	5133.97	7691.52	10857.7	6173.73	12671.2	14287.8	29125.9	27597.1	28075.2	24059.6	2092.64	1633.42	1936.16	1545.5	1188.25	1906.55	1427.28	1601.13	1474.55	1678.15	1463.42	1852.21
4658	120.291	3	790.093	2367.26	0.00151806	0.641273	99.96	KFDVNTSAVQVLIEHIGNLDR	Q68FD5	CLTC	CLH1	MOUSE	25745.7	32714.4	30725.8	65829.6	69040	75701	63244.1	95170.8	97062.2	117316	121697	7565.07	6146.47	9228.04	8207.61	4737.06	7325.89	4911.52	4658.2	6002.16	4435.22	6086.44	6043.49
4752	65.363	3	409.592	1225.75	-0.000586186	-0.478225	99.58	QLPLVKPYLR	Q68FD5	CLTC	CLH1	MOUSE	7307.41	2474.75	4514.96	6742.7	7984.62	7576.61	14679.2	12082.7	17081.9	13092.3	10722.1	1112.41	573.86	587.452	471.102	327.659	354.5	213.157	472.195	228.782	264.413	242.453	443.927
4817	39.9289	2	462.734	923.454	0.000533386	0.5776	99.87	VMEYINR	Q68FD5	CLTC	CLH1	MOUSE	7317.12	5997.01	5184.91	8148.87	8043.75	7247.27	15740.4	18198.2	16565.1	17163.7	12950.1	2665.62	1414.25	1654.83	1231.37	1312.44	2370.62	1415.55	2675.6	719.807	1341.59	1466.52	2521.68
5006	135.236	3	1063.23	3186.67	0.00240861	0.75584	99.96	FQSVPAQPGQTSPLLQYFGILLDQGQLNK	Q68FD5	CLTC	CLH1	MOUSE	29097.9	22890.3	24434.5	33975.5	37419.8	48786.7	57516	110561	116869	92091.5	89221.5	7660.37	5516.2	6201.63	5385.05	5338.23	8047.4	5728.35	7222.34	2693.55	2984.84	3653.91	3487.82
5143	106.539	3	536.636	1606.89	-0.000403344	-0.251009	99.91	KVGYTPDWIFLLR	Q68FD5	CLTC	CLH1	MOUSE	9444.93	6968.12	8409.96	15495.8	10912.8	21537.2	27697.1	41070.4	39980.7	39542.5	35573.5	2076.18	1613.16	1673.8	1353.74	566.168	1045.41	659.483	800.932	930.764	956.384	1114.46	1322.73
5191	50.5658	2	592.757	1183.5	-5.72025e-05	-0.0483334	99.94	EVCFACVDGK	Q68FD5	CLTC	CLH1	MOUSE	10223.2	6147.62	6449	11462.7	11473.6	11279.4	16141.7	16338.8	18931.8	15280.5	16695.9	1495.19	1169.99	946.233	838.628	435.585	375.276	690.676	282.162	550.4	1048.27	526.188	720.003	C+57.02
5320	106.085	2	1021.05	2040.08	-0.000288752	-0.14154	99.96	LPVVIGGLLDVDCSEDVIK	Q68FD5	CLTC	CLH1	MOUSE	15075.2	12401.3	13658.2	38771.9	27844	39090.3	40788.2	76606.8	61171.9	64042	66425.1	3805.94	3785.64	4444.25	4419.03	783.97	1574.7	877.575	2039.84	3797.39	3900.63	2675.87	3462.11	C+57.02
5662	65.4421	2	613.884	1225.75	-0.000822674	-0.671157	96.34	QLPLVKPYLR	Q68FD5	CLTC	CLH1	MOUSE	3692.45	7587.03	8068.16	16412.6	15145.1	15691	8180.68	8536.46	15772.1	15331.6	24889.4	1135.19	339.298	1910.73	1416.37	1055.31	716.895	1276.04	813.502	1251.42	1239.32	1640.62	1177.72
5681	47.8097	2	779.406	1556.8	-0.000644039	-0.413695	99.94	RPISADSAIMNPASK	Q68FD5	CLTC	CLH1	MOUSE	3853.65	6954.87	12646.5	21515.9	21254.7	20746.2	12188.2	30652.4	33036.2	29807.7	44973.2	509.644	1737.66	1724.95	2139.25	1271.76	1127.44	1193.25	729.265	1075.58	1762.36	3210.18	1634.13
5702	115.772	2	740.403	1478.79	4.33963e-05	0.0293458	99.96	VGYTPDWIFLLR	Q68FD5	CLTC	CLH1	MOUSE	8165.61	8194.75	6480.33	18310.7	15137.6	20822.6	22232.8	37207.2	41554.2	38002.6	37187.7	4348.01	3451.44	4525.84	4249.25	410.681	403.629	178.95	331.817	1010.96	1127.43	1030.67	1312.5
5732	75.2909	2	732.872	1463.73	0.000530879	0.362689	99.95	ALEHFTDLYDIK	Q68FD5	CLTC	CLH1	MOUSE	7378.71	15925.4	15939.8	19077.7	13874	18149.2	16087.8	24074.6	32323	31841.3	25631.4	1785.87	6077.67	4108.5	6550.02	4833.2	8018	3532.95	3435.2	2512.56	5396.61	10315.7	4294.57		C+57.02
5819	99.2598	3	785.72	2354.14	0.000676651	0.28743	99.95	SVNESLNNLFITEEDYQALR	Q68FD5	CLTC	CLH1	MOUSE	16304.3	9109.36	7619.9	13770.3	12035.8	17674.4	24581	33123.9	38573.6	33138.5	26439.8	4658.74	4935.69	3179.59	3152.3	10604.5	7227.15	7472.24	7712.9	3739.51	3428.76	4995.84	5440.32
5919	57.6861	2	528.292	1054.57	-0.00014485	-0.137355	99.8	YIEIYVQK	Q68FD5	CLTC	CLH1	MOUSE	9998.62	3845.77	7872.51	7251.02	8405	8736.94	15739.8	19526.3	23924.5	18370.4	16587.7	1387.28	738.007	1039.94	502.088	410.641	366.278	433.181	515.79	371.144	417.959	667.682	765.224
5957	134.688	2	974.012	1946.01	0.00140688	0.722958	99.96	AFMTADLPNELIELLEK	Q68FD5	CLTC	CLH1	MOUSE	17087.4	16305	14854.2	36660.4	29448.8	40940.5	40668.4	92029.2	86183.4	77214.6	74295.2	10173.8	7678.73	10080.9	8541.41	6675.49	8189.32	7249.19	7617.33	5557.69	7581.63	5423.55	7879.05
6139	38.3541	3	411.554	1231.64	-0.000207481	-0.168459	99.88	VDKLDASESLR	Q68FD5	CLTC	CLH1	MOUSE	11036.8	5869.4	6392.14	6935.39	7774.77	8021.32	16444.1	12798.9	16537.7	18406.7	8343.66	2664.22	1121.16	1090.38	617.645	1222.75	1867.89	1255.59	1568.12	256.214	841.488	1093.63	1153.28
6235	90.9388	2	778.429	1554.84	-0.000272387	-0.175186	99.94	LTDQLPLIIVCDR	Q68FD5	CLTC	CLH1	MOUSE	8716.01	8322.97	7889.71	17305.4	10800.4	19527.3	19320.5	32679.2	34745.9	34789.5	31658.8	2486.36	2559.23	2991.2	2368.23	1107.24	1598.45	1022.39	1296.99	1319.36	1443.64	1401.5	1263.47	C+57.02
6328	93.025	2	1077	2151.99	-0.000251577	-0.116904	99.95	GQCDLELINVCNENSLFK	Q68FD5	CLTC	CLH1	MOUSE	11694.1	18795.1	15483.1	43055.5	28156.1	43416.8	34760	57644.6	52185.2	60984.2	57219	5974.5	6985.77	13179.8	9506.49	4487.53	8950.12	4833.63	3437.42	5348.05	5833.15	5960.36	6482.25	C+57.02
6349	69.6925	3	540.951	1619.83	-0.000241338	-0.148989	99.95	ALEHFTDLYDIKR	Q68FD5	CLTC	CLH1	MOUSE	8756.57	11563.4	14091.4	16729.9	14309.7	16238.3	19950.9	17582.7	17299.1	19823.6	16482.2	1421.26	988.908	1697.78	1046.9	1558.28	2229.17	1311.97	1492.33	981.438	658.15	1377.82	949.09
6616	126.259	3	733.704	2198.09	0.00102274	0.465284	99.95	YHEQLSTQSLIELFESFK	Q68FD5	CLTC	CLH1	MOUSE	11487.6	7150.08	7206.55	16715.9	16728.2	22644.4	30561.3	37928.7	45440.6	38710.5	33784.7	1554.61	1329.02	1208.84	1312.98	483.336	441.675	593.463	874.838	920.487	491.36	843.468	1374.88
7292	29.6758	2	470.731	939.448	-0.00019075	-0.203045	99.92	VMEYINR	Q68FD5	CLTC	CLH1	MOUSE	15323.5	6961.46	13124.3	19117.2	21614.4	20086	28386.4	21567.7	23947.5	19284	16248.1	3981.33	4355.51	4922.94	3923.84	1445.06	1328.84	1228.6	1373.49	1183.96	1986.87	1596.8	2232.26	M+15.99
7512	76.1352	2	986.018	1970.02	-0.00102621	-0.520912	99.96	LASTLVHLGEYQAAVDGAR	Q68FD5	CLTC	CLH1	MOUSE	7278.79	20306	17802.9	30227.5	14950.7	25667.1	20330.2	23140.9	39112.4	37021	52947.1	1968.49	1713	5396.18	3278.07	1004.61	1245.84	341.616	778.328	1199.44	681.533	4029.9	1042.25
7854	15.9213	2	427.215	852.416	-6.88098e-05	-0.0807232	99.91	YIQAACK	Q68FD5	CLTC	CLH1	MOUSE	15187.5	14751.8	12815.9	50380.2	44683.7	47264.1	54285	51437.4	63836.7	54629.1	28236.4	19822.9	3199.27	10178.8	9143.93	11905.1	9313.58	13708.6	17283.5	14657.3	8793.78	8664.46	14381.6	C+57.02
7913	79.8596	2	854.434	1706.85	0.00665727	3.90033	99.95	GQFSTDELVAEVEKR	Q68FD5	CLTC	CLH1	MOUSE	4118.96	9297.35	9655.12	17863.7	14777.7	19368	17134.4	14837.5	11381.1	22610.7	15654	4524.44	3141.82	5033.18	3740.09	2170.96	3858.12	1825.42	1569.9	2287	2713.2	5260.87	3233.74
8289	84.4886	2	1098.06	2194.11	-0.000185227	-0.0844202	99.96	VGEQAQVVIIDMNDPSNPIR	Q68FD5	CLTC	CLH1	MOUSE	6251.17	9561.57	10218.5	19537.1	20279.9	22685.6	21401	39978	33368.9	34592.4	35782.8	814.394	1519.89	2426.2	1856.43	40.4039	83.1593	16.7902	0	1838.47	1557.98	2152.41	1532.57
8339	58.9738	3	615.66	1843.96	0.000335731	0.182071	99.92	KVSQPIEGHAASFAQFK	Q68FD5	CLTC	CLH1	MOUSE	5990.05	4635.7	9850.96	11945	11783.1	13890.8	12321	12687.4	18202	13381.9	17554.5	928.556	484.854	1013.84	985.587	345.501	390.076	457.091	443.252	418.871	612.822	1612.83	646.822
8478	58.2152	2	733.395	1464.78	-0.000810114	-0.553064	99.95	VVGAMQLYSVDRK	Q68FD5	CLTC	CLH1	MOUSE	1272.63	3434.16	6301.8	10711.1	8670.24	10974.5	3971.67	10196.5	10984.4	9889.38	15880.3	354.36	250.6	1179.79	1109.06	757.96	243.228	752.486	219.278	757.646	881.635	1302.35	574.757
8631	103.348	3	914.086	2739.24	0.00220052	0.803334	99.63	ADDPSSYMEVVQAANTSGNWEELVK	P11442	CLTC	CLH1	RAT	7506.29	3791.58	4332.29	11372.2	6106.78	13700.9	17170.9	39820.2	35559	34100.5	29347.7	3771.33	2132.77	2958.21	1659.62	2750.78	3794.25	1821.3	2962.43	1829.4	2266.4	2405.1	2475.51
8825	153.892	3	931.79	2792.35	0.00121552	0.435304	99.95	SFEGLFYFLGSIVNFSQDPDVHFK	Q68FD5	CLTC	CLH1	MOUSE	10264.7	10345.2	12127.5	6641.56	8235.31	5902.55	10311	19566.4	19328.9	22783.5	18068.4	1515.61	1290.05	2134.81	1191.52	371.454	858.193	432.535	1131.19	657.949	1755.75	738.267	862.218
9456	47.5198	2	665.814	1329.61	-0.000855251	-0.643233	99.55	DPHLACVAYER	Q68FD5	CLTC	CLH1	MOUSE	1313.51	2905.54	5279.71	9719.84	8550.67	9134.6	4602.8	7376.88	8786.52	9677.69	12632.2	676.069	618.88	1130.42	1317.81	518.962	578.644	465.284	306.157	1613.47	275.051	1385.47	511.4	C+57.02
9491	73.2732	2	973.031	1944.05	1.85089e-05	0.00952082	99.96	LHIIEVGTPPTGNQPFPK	Q68FD5	CLTC	CLH1	MOUSE	2114.33	13559.4	11461.9	24755.9	9575.58	13004	8380.38	8837.52	20315.8	21426.3	29316.8	292.163	36.5882	2328.09	1433.47	69.0694	254.249	40.1306	0	424.171	293.097	1760.14	249.511
9659	38.3541	2	616.827	1231.64	-0.0016685	-1.3547	99.8	VDKLDASESLR	Q68FD5	CLTC	CLH1	MOUSE	3292.47	3981.65	8510.9	13066	12526.6	13063.2	6297.48	12045.7	12081.4	14232.4	18497	2399.95	2350.27	1724.65	1143.24	3152.97	3284.46	2763.24	3114.02	628.274	1188.47	627.892	1154.66
9941	44.3083	2	438.241	874.468	-0.00161327	-1.84486	99.83	AMLSANIR	Q68FD5	CLTC	CLH1	MOUSE	1423.86	1162.98	948.993	1769.51	2455.42	2216.17	3686.47	4562.74	5655.77	4899.34	3745.86	310.991	117.218	85.5453	25.5684	75.8451	66.7127	18.2406	2.19132	288.974	15.6639	94.2638	88.5036
10817	69.2227	2	726.334	1450.65	-0.00120913	-0.833505	99.77	AHTMTDDVTFWK	Q68FD5	CLTC	CLH1	MOUSE	1011.33	2049.7	2038.89	5318.45	4171.36	4800.85	4127.88	10353.7	12901.4	12788.1	10347.4	1214.31	977.657	1676.12	1285.78	679.484	1001.89	725.102	399.391	508.228	474.287	1067.38	315.265
11204	77.1184	2	626.834	1251.65	-0.000510161	-0.407589	99.88	TLQIFNIEMK	Q68FD5	CLTC	CLH1	MOUSE	2220.57	1499.27	2301.86	3369.64	3534.09	3912.28	5894.72	5682.18	5696.12	5411.67	4355.46	260.707	167.863	333.187	287.984	31.4985	167.188	52.9342	68.9217	0	18.1258	333.961	124.119	M+15.99
11302	77.8071	2	608.809	1215.6	-0.000826356	-0.679791	99.92	EHLELFWSR	Q68FD5	CLTC	CLH1	MOUSE	1692.03	2146.64	3425.88	6902.81	5672.11	6898.07	9009.71	9849.55	12172.1	15138.7	12778.5	223.277	152.778	571.656	348.322	1423.73	2252.5	1432.26	738.214	207.96	111.57	643.567	107.976
11331	127.757	2	982.008	1962	-0.000351629	-0.17922	99.96	AFMTADLPNELIELLEK	Q68FD5	CLTC	CLH1	MOUSE	10214.9	5584.56	8145.4	16209.3	6665.38	16699.5	18659.3	25540.6	25746.3	22300.6	22912.8	2738.35	1598.9	1317.84	1276.03	812.752	1352.03	1340.33	1056.54	1103.8	849.963	950.575	1471.47	M+15.99
11454	107.507	2	806.928	1611.84	0.000994383	0.616924	99.96	ESYVETELIFALAK	Q68FD5	CLTC	CLH1	MOUSE	8186.93	6659.08	7649.91	9302.44	9851.79	10453.6	11109.8	26646.5	21542.2	20354.5	23343.1	1399.08	931.819	1572.74	1195.77	827.52	2009.83	832.028	2263.43	1538.38	2128.7	1385.39	1249.2
11936	64.0559	2	879.944	1757.87	5.89164e-06	0.00335157	99.95	KFNALFAQGNYSEAAK	Q68FD5	CLTC	CLH1	MOUSE	1450.99	8412.66	7114.56	12427.8	11875	13173.5	3914.13	7174.83	11359.7	10386.2	19478.5	98.3893	620.684	1101.67	1218.9	3216.18	2747.07	1946.85	1707.97	655.659	457.411	1213.67	622.375
12721	55.3663	2	677.345	1352.68	5.27458e-05	0.0389937	99.92	VVGAMQLYSVDR	Q68FD5	CLTC	CLH1	MOUSE	3145.68	2557.05	3052.11	3809.81	3869.57	4068.74	5557.18	5981.59	5847.46	4621.75	5181.85	610.421	620.269	433.899	694.582	1077.71	1336.38	1349.35	1478.31	6201.12	534.068	557.874	626.718	M+15.99
13144	112.831	3	961.177	2880.51	0.000189981	0.0659538	99.92	RPLIDQVVQTALSETQDPEEVSVTVK	Q68FD5	CLTC	CLH1	MOUSE	1125.91	2153.48	3941.45	5705.9	4936.66	4972.88	2096.09	7968.94	8762.26	1579.07	9397.45	174.509	385.621	355.889	555.411	307.217	503.382	69.3421	288.694	538.608	534.432	157.422	706.51
13341	84.2565	3	732.376	2194.1	-0.000488218	-0.222513	98.1	VGEQAQVVIIDMNDPSNPIR	Q68FD5	CLTC	CLH1	MOUSE	2663.35	1399.93	1896.78	3511.39	4099.91	4189.74	9347.04	8240.26	8717.29	7596.85	5163.85	430.052	1013.19	726.239	590.072	1221.77	1511.49	938.463	500.051	1706.64	1951.37	3275.34	1217.43
13909	32.2863	2	565.245	1128.48	5.32622e-05	0.0471984	99.92	DAMQYASESK	Q68FD5	CLTC	CLH1	MOUSE	5647.54	3104.89	3923.58	2062.5	2505.3	2262.32	5553.48	5999.96	6052.91	8597.82	4935.63	438.497	101.212	98.1718	93.9851	173.925	219.789	202.572	110.994	211.54	290.892	524.279	478.144
14700	81.9089	2	971.969	1941.92	0.0158089	8.14091	99.96	TSIDAYDNFDNISLAQR	Q68FD5	CLTC	CLH1	MOUSE	658.324	627.099	547.019	414.81	231.984	409.535	364.585	431.893	10814.9	107277	788.633	740.871	480.244	642.122	549.92	202.204	471.055	253.362	155.766	398.116	180.574	717.227	225.405
14819	39.4809	2	787.404	1572.79	0.000429312	0.272961	99.94	RPISADSAIMNPASK	Q68FD5	CLTC	CLH1	MOUSE	1960.78	3883.6	4475.32	12257	8831.49	7707.36	4666.64	6014.69	5740.84	4684.95	7824.4	66.4276	232.346	1014.9	489.899	575.991	1056.14	507.474	529.998	109.877	384.453	462.328	231.834	M+15.99
14986	103.275	2	1370.62	2739.23	7.84474e-05	0.0286385	99.96	ADDPSSYMEVVQAANTSGNWEELVK	P11442	CLTC	CLH1	RAT	908.746	3527.52	2276.54	15792.9	9108.32	14505.4	6298.49	26038.3	20830.4	24503.8	31642.8	305.643	324.469	558.56	967.546	159.807	416.516	104.441	0	718.845	1121.55	1632.29	541.058
15001	143.767	2	1061.02	2120.03	0.00240068	1.13238	99.96	DTELAEELLQWFLQEEK	Q68FD5	CLTC	CLH1	MOUSE	13172.2	19345.2	13623.4	20089.9	20957.4	20383.8	21565.6	30607.6	32115.2	29515	28558.8	4257.22	1513.53	2011.96	1702.34	1599.22	3549.54	1881.06	3662.03	5453.28	3471.72	18558.5	5607.5
15003	126.46	3	567.3	1698.88	0.000225773	0.132895	99.94	FDFVHDLVLYLYR	Q68FD5	CLTC	CLH1	MOUSE	2217.55	762.268	1892.07	1695.95	1838	3416.57	6675.5	10957.6	16498.7	13225.8	10579.9	211.417	0	142.368	0	0	0	33.8909	272.287	76.8677	27.6297	44.2723	134.628
15011	85.7814	2	1177.13	2352.24	-0.000377763	-0.160597	99.96	ISGETIFVTAPHEATAGIIGVNR	Q68FD5	CLTC	CLH1	MOUSE	162.285	7662.43	5227.37	11878.7	22853	8308.13	4509.16	4945.35	3790.2	11804	11534.8	0	40.855	1375.57	234.431	0	0	0	0	112.431	11.4112	544.101	0
15382	106.539	2	804.451	1606.89	-4.68341e-05	-0.0291458	99.94	KVGYTPDWIFLLR	Q68FD5	CLTC	CLH1	MOUSE	1160.47	3491.95	1854.37	8897.89	11207.2	9877.05	3893.69	8874.63	7519.77	14732.7	16184.7	93.6272	36.1449	363.11	580.055	125.674	94.1065	47.411	37.553	211.831	259.7	305.141	145.212
15587	31.5287	2	888.92	1775.83	3.0614e-05	0.0172393	99.96	IHEGCEEPATHNALAK	Q68FD5	CLTC	CLH1	MOUSE	1148.06	3194.25	9843.78	28543.5	24746	21967.4	3399.73	11564.3	12188.3	17371.3	25896.1	270.101	583.828	2506.38	2020.06	925.959	384.666	820.947	134.933	3793.61	1501.41	2140.53	777.374	C+57.02
16987	100.52	2	1098.51	2195.01	0.00249772	1.13791	98.1	GQCDLELINVCNENSLFK	Q68FD5	CLTC	CLH1	MOUSE	522.825	362.989	287.049	3536.2	2684.16	4822.3	1797.23	4417.29	3349.28	5029.13	10148.4	252.236	124.054	208.012	213.909	550.538	887.973	358.598	447.177	0	104.776	109.767	116.798	C+57.02
17580	93.0947	3	718.339	2152	0.00337811	1.56976	99.73	GQCDLELINVCNENSLFK	Q68FD5	CLTC	CLH1	MOUSE	2995.33	1238.55	1280.34	3006.14	2778.4	3810.28	7252.38	7684.21	7093.83	8493.91	5530.61	645.075	434.28	760.823	257.497	242.447	557.279	176.455	362.566	505.881	570.987	391.222	572.82	C+57.02
18837	94.0252	3	919.417	2755.23	0.0014564	0.528595	99.71	ADDPSSYMEVVQAANTSGNWEELVK	P11442	CLTC	CLH1	RAT	4164.08	2106.1	2322.23	5162.34	2751.09	6024.41	7996.24	10028.6	9418.76	9827.99	7193.38	469.89	392.606	453.333	143.35	223.911	290.049	140.432	201.909	292.579	432.259	220.071	717.991	M+15.99
19299	67.772	2	882.422	1762.83	-0.000283975	-0.161091	99.95	EDKLECSEELGDLVK	Q68FD5	CLTC	CLH1	MOUSE	1425.7	4047.61	3884.63	5752.46	3319	4572.97	2981.13	5077.84	6951.64	6139.06	5842.11	121.302	364.114	660.741	294.932	163.221	113.324	75.1038	106.781	120.94	301.89	340.649	14.1275	C+57.02
19358	108.161	3	1054.52	3160.55	0.00127227	0.402546	99.95	FQEHLQLQNLGINPANIGFSTLTMESDK	Q68FD5	CLTC	CLH1	MOUSE	2467.58	2079.39	2043.45	6868.62	9089.6	6412.69	8771.69	18860.9	17677.4	19903.4	20139	708.485	790.079	1087.2	564.406	350.392	787.876	536.438	387.315	897.757	1233.1	1166.9	819.792	M+15.99
19386	106.231	3	681.035	2040.08	0.00187266	0.917933	99.93	LPVVIGGLLDVDCSEDVIK	Q68FD5	CLTC	CLH1	MOUSE	1854.78	360.287	297.382	1492.89	2090.96	1913.5	4461.43	5276.71	4986.89	3844.19	2763.34	1471.77	966.297	1029.5	591.666	82.3104	189.376	124.206	76.4931	80.3695	95.7597	55.4177	133.771	C+57.02
19725	27.1437	2	509.78	1017.54	-0.000533883	-0.524678	99.03	LDASESLRK	Q68FD5	CLTC	CLH1	MOUSE	2131.15	1537.43	3097	2202.56	3077.81	3103.41	2787.23	5183.1	6581.07	7019.61	7599.41	3313.27	3368.74	3510.22	3445.48	412.588	244.551	663.047	448.247	311.72	353.06	400.957	460.631
20118	69.3014	3	484.559	1450.65	-0.000831968	-0.573512	98.22	AHTMTDDVTFWK	Q68FD5	CLTC	CLH1	MOUSE	558.35	173.591	438.499	749.253	882.214	1017.2	2244.06	3429.11	3999.44	2962.21	2286.68	101.718	40.2053	23.9281	41.1874	38.3436	51.0443	12.8023	43.1998	47.7823	30.4021	61.764	36.8692
20148	47.8875	2	589.824	1177.63	-0.000448408	-0.38077	99.89	EGQFKDIITK	Q68FD5	CLTC	CLH1	MOUSE	589.23	643.565	983.272	3897.69	3467.63	3271.63	2806.9	1963.48	2320.2	2101.5	3213.69	33.7031	0	45.2557	71.8886	20.9341	32.7481	0	23.1289	20.4521	0	63.0599	37.0316
20322	96.0378	3	576.621	1726.84	-0.000106454	-0.0616464	99.92	AHMGMFTELAILYSK	Q68FD5	CLTC	CLH1	MOUSE	1627.63	955.351	1038.25	2137.88	862.08	2924.16	3308.19	3668.75	4092.7	3798.52	3132.88	253.958	73.881	176.689	112.315	54.0531	285.755	77.1182	88.5512	122.98	165.116	94.7838	218.728	M+15.99
20472	125.663	3	1058.86	3173.55	0.00182944	0.576465	99.92	WISLNTVALVTDNAVYHWSMEGESQPVK	Q68FD5	CLTC	CLH1	MOUSE	389.682	1255.59	294.961	4807.99	3683.36	5736.59	5616.11	31798.1	31017	26368.3	26703.7	388.412	323.986	132.711	549.849	524.358	379.041	335.612	333.574	1113.69	619.714	139.689	909.649
20921	82.9864	2	1232.62	2463.22	0.00118152	0.479666	99.96	LAELEEFINGPNNAHIQQVGDR	Q68FD5	CLTC	CLH1	MOUSE	115.193	4321.24	3323.59	7512.38	5064.51	6371.63	2924.91	3910.09	3619.78	9531.69	9685.04	0	0	13.315	59.6379	0	0	0	0	0	71.3911	169.347	0
21027	91.5593	3	720.38	2158.12	-4.51824e-05	-0.020936	99.9	RKDPELWGSVLLESNPYR	Q68FD5	CLTC	CLH1	MOUSE	2466.75	3396.14	2948.23	9066.44	2695.36	10122.2	6894.55	8385.36	9373.09	12830.5	10734.2	689.678	308.496	574.74	357.98	322.382	252.34	708.427	639.795	234.285	534.263	439.142	442.755
21924	59.5059	2	734.332	1466.65	0.000542863	0.370138	99.84	AHTMTDDVTFWK	Q68FD5	CLTC	CLH1	MOUSE	648.063	1366.99	1541.45	2748.04	2353.1	3079.53	1992.48	2043.11	2822.88	3106.92	4203.87	144.299	119.599	224.953	331.606	909.466	672.141	609.052	605.021	478.2	321.031	448.913	242.419	M+15.99
22472	111.623	2	1441.26	2880.51	-0.000284285	-0.0986926	99.95	RPLIDQVVQTALSETQDPEEVSVTVK	Q68FD5	CLTC	CLH1	MOUSE	659.99	5828.95	2231.17	22117.6	19573.4	18664.5	1780.33	8304.26	9714.93	7646.54	23034.3	0	77.5801	900.717	1664.35	2316.89	1330.02	1576.51	110.9	172.783	741.801	68.088	317.134
23541	60.1076	2	491.298	980.58	-0.000227564	-0.232071	97.32	RIAAYLFK	Q68FD5	CLTC	CLH1	MOUSE	855.429	887.52	1202.19	1371.32	1643.28	1686.45	1881.62	1866.62	2462.44	1729.83	2303.18	47.4271	0	27.1554	8.43424	0	10.8508	0	19.0094	9.33233	36.6609	33.7579	16.8513
23976	126.678	2	850.446	1698.88	0.00112274	0.660873	99.96	FDFVHDLVLYLYR	Q68FD5	CLTC	CLH1	MOUSE	682.39	461.194	1366.16	2252.71	2214.28	3564.91	1781.05	6539.54	8278.14	9402.58	9609.15	73.1857	0	171.459	104.371	0	180.565	0	0	152.075	44.6352	125.383	65.6571
25189	140.762	3	1083.17	3246.49	-0.00015677	-0.0482892	99.87	DAMQYASESKDTELAEELLQWFLQEEK	Q68FD5	CLTC	CLH1	MOUSE	2006.47	1996.11	1560.31	6405.42	4327.85	5488.3	5277.22	13984.1	12140.6	9849.82	11821.5	498.561	307.931	701.151	467.577	627.003	665.86	654.547	1090.81	622.468	1013.79	1304.6	446.04	M+15.99
25229	143.698	3	707.685	2120.03	0.00103878	0.489982	99.95	DTELAEELLQWFLQEEK	Q68FD5	CLTC	CLH1	MOUSE	5491.3	1476.61	1819.3	2313.07	4874.61	2817.61	6086.01	6241.21	7339.31	6699.84	4254.76	296.52	59.6303	98.8522	107.035	0	49.0851	14.6209	37.0126	24.9416	27.9307	223.919	30.4813
25671	132.366	2	982.01	1962	0.00296788	1.51268	99.94	AFMTADLPNELIELLEK	Q68FD5	CLTC	CLH1	MOUSE	1770.5	901.056	1166.05	4435.13	4828.69	4426.54	7325.71	13498.3	15857	16317.8	14199.2	746.022	692.052	760.553	835.16	929.443	633.858	714.187	1306.45	523.321	736.461	610.191	440.369	M+15.99
25760	143.345	3	1077.84	3230.5	0.000463336	0.143426	99.94	DAMQYASESKDTELAEELLQWFLQEEK	Q68FD5	CLTC	CLH1	MOUSE	10285.2	22654	18885.2	16226.1	13931.8	14916.2	13287.2	26976.5	25503.1	17632.4	21945.8	3620.27	1304.78	2769.18	2539.72	2752.64	2678.13	2684.2	2330.7	1733.76	537.328	1099.62	1247.14		C+57.02
25901	33.681	2	680.875	1359.74	-0.000469751	-0.345472	98.4	VDKLDASESLRK	Q68FD5	CLTC	CLH1	MOUSE	453.894	1311.24	2408.78	2420.94	694.163	636.858	544.214	529.205	2776.32	3418.81	2931.69	0	0	84.4777	0	0	0	20.5468	0	102.339	23.08	134.935	0
26521	12.8223	2	351.692	701.37	-0.000509405	-0.726298	99.79	TPDTIR	Q68FD5	CLTC	CLH1	MOUSE	1983.63	1402.79	2144.41	3672.93	4113.52	2937.15	3092.37	3191.13	4006.13	5334.82	5958.2	96.7457	679.642	566.144	539.882	61.4807	480.28	49.0338	79.1626	82.5301	85.4464	145.632	277.791		M+15.99
27731	103.696	3	571.29	1710.85	-0.000504945	-0.295143	99.92	AHMGMFTELAILYSK	Q68FD5	CLTC	CLH1	MOUSE	612.828	421.41	577.698	498.562	376.253	875.624	1533.88	3567.15	4286.11	3671.82	3206.14	13.4859	44.8146	54.0728	35.1333	0	0	0	70.7363	18.9394	19.0494	22.4969	61.1959
27833	86.156	2	626.834	1251.65	0.000164591	0.131499	99.82	TLQIFNIEMK	Q68FD5	CLTC	CLH1	MOUSE	668.66	265.36	478.845	1247.29	472.729	974.315	2374.65	1485.59	3739.98	4610.75	3076.94	194.709	87.7628	28.1575	41.5431	275.981	473.122	220.498	675.358	112.124	34.5033	170.649	35.0973	M+15.99
28146	80.3914	3	648.31	1941.91	0.001296	0.667384	97.39	TSIDAYDNFDNISLAQR	Q68FD5	CLTC	CLH1	MOUSE	355.498	196.075	747.578	547.551	1033.31	369.587	1016.99	99.3983	3.28207	1.69504	133.068	109.791	61.1966	46.1949	36.8595	64.3555	24.7105	11.9944	63.7413	24.3429	23.2909	62.4883	68.3876
28582	100.103	3	614	1838.98	-8.2431e-05	-0.0448243	99.94	ARESYVETELIFALAK	Q68FD5	CLTC	CLH1	MOUSE	1318.88	204.225	450.419	773.6	876.78	1561.92	3903.5	2702.28	3693.86	2805.36	1603.89	99.2459	150.635	53.4269	0	20.8082	77.4786	0	109.596	146.132	69.5397	80.8155	28.1805
31045	107.585	3	667.653	1999.94	0.000638431	0.319226	97.04	HNIMDFAMPYFIQVMK	Q68FD5	CLTC	CLH1	MOUSE	459.035	243.762	125.697	863.952	446.232	1529.51	2433.64	4637.98	4253.53	3110.52	2897.58	183.139	31.6478	62.428	38.0339	58.3086	142.034	58.8906	190.27	89.1489	96.1322	78.6891	57.0768	M+15.99
32700	107.945	3	865.467	2593.38	-0.000151027	-0.0582356	99.92	VNPSRLPVVIGGLLDVDCSEDVIK	Q68FD5	CLTC	CLH1	MOUSE	106.654	230.271	65.9794	3222.49	1840.98	3100.49	3629.73	1482.45	1612.84	1204.03	892.483	64.9407	22.6851	62.8106	21.7434	29.2104	7.59964	51.4673	1.36632	27.1314	43.108	49.4914	0	C+57.02
33049	94.0252	2	1378.62	2755.23	0.000435095	0.157916	99.96	ADDPSSYMEVVQAANTSGNWEELVK	P11442	CLTC	CLH1	RAT	0	1506.85	624.157	5211.72	3149.2	4350.98	1465.19	3299.64	0	1644.9	4905.08	0	0	98.0953	0	0	0	0	0	0	0	0	0	M+15.99
33520	134.961	3	649.677	1946.01	0.00142165	0.730549	99.95	AFMTADLPNELIELLEK	Q68FD5	CLTC	CLH1	MOUSE	941.326	28.7418	68.3232	262.79	1536.64	378.332	1554.69	2940.22	3706.96	2317.56	1103.85	0.663266	0	13.1583	0	0.324217	61.8446	0.0256817	25.0288	17.0356	0	0	27.4741
33546	69.6156	2	810.923	1619.83	0.00143565	0.886298	99.88	ALEHFTDLYDIKR	Q68FD5	CLTC	CLH1	MOUSE	75.2077	3177.84	1019.85	3790.75	1184.54	1768.18	283.845	0	385.231	1413.65	157.153	172.62	45.6567	139.48	127.8	0	0	6.5056	0	21.4982	9.18583	160.392	8.93578
34193	70.3685	2	1106.06	2210.1	0.000898996	0.406767	99.94	VGEQAQVVIIDMNDPSNPIR	Q68FD5	CLTC	CLH1	MOUSE	759.64	3966.67	3815.92	3127.71	1179.54	2861.45	1644.91	1219.99	1545.9	1161.94	919.881	0	29.5217	119.405	47.4544	0	0	0	0	0	0	0	0	M+15.99
37531	154.328	3	1033.18	3096.52	0.0115371	3.72585	97.94	LDNYDAPDIANIAISNELFEEAFAIFR	Q68FD5	CLTC	CLH1	MOUSE	362.119	216.401	327.87	225.687	803.398	430.464	395.253	2117	1041.82	776.12	1308.43	170.362	56.4752	158.037	81.3771	351.17	253.46	396.634	102.754	19.4354	45.2932	199.406	160.603
37757	153.481	3	1079.58	3235.71	0.000258595	0.0799192	99.94	LTDQLPLIIVCDRFDFVHDLVLYLYR	Q68FD5	CLTC	CLH1	MOUSE	182.729	3076.68	2852.55	1462.88	3343.48	1453.17	719.964	1042.25	3036.48	3317.11	9941.17	217.159	393.628	314.644	78.8258	127.578	138.213	132.167	120.848	183.911	278.379	162.431	114.696	C+57.02
39307	93.025	2	1105.51	2209.01	0.000100212	0.0453649	98.08	GQCDLELINVCNENSLFK	Q68FD5	CLTC	CLH1	MOUSE	0	478.38	47.517	1922.49	883.264	3341.47	1501.95	1557.8	794.623	1402.36	2568.19	7.85903	178.982	381.581	297.303	57.5373	70.9689	135.443	63.3822	140.138	54.1679	40.022	45.0026	C+57.02
41676	134.688	2	1594.34	3186.68	0.00417643	1.31059	99.95	FQSVPAQPGQTSPLLQYFGILLDQGQLNK	Q68FD5	CLTC	CLH1	MOUSE	0	1247.1	701.886	5363.25	3643.77	4715.46	168.407	6454.41	4659.43	7260.08	10265.8	222.71	0	353.613	0	0	134.555	2.05339	0	39.0704	94.2191	0	170.509
46767	88.7716	3	500.616	1498.83	0.00033183	0.221393	98.43	WLLLTGISAQQNR	Q68FD5	CLTC	CLH1	MOUSE	274.84	75.4096	87.5964	152.288	130.36	247.69	780.554	752.399	905.973	53.5773	353.426	23.4886	0	0	0	0	0	0	0	0	0	0	11.2416
49350	153.968	2	1397.18	2792.35	0.00296224	1.06084	99.96	SFEGLFYFLGSIVNFSQDPDVHFK	Q68FD5	CLTC	CLH1	MOUSE	600.982	1090.02	794.575	786.723	601.136	723.413	674.553	796.725	982.167	3247.38	3202.02	734.684	96.8016	594.753	282.907	0.613021	304.541	86.5121	437.919	450.324	193.573	524.505	554.461
50508	165.991	2	717.403	1432.79	-0.00154977	-1.08164	99.95	SVDPTLALSVYLR	Q68FD5	CLTC	CLH1	MOUSE	6.79214	5.95923	10.8822	5.12073	0	0	3.17881	0	5.90573	0	698.715	0	0	0	0	4.51054	4.72758	15.8162	14.6574	9.05451	0	0	0
51003	14.3424	2	351.692	701.369	-0.00131418	-1.87373	98.18	TPDTIR	Q68FD5	CLTC	CLH1	MOUSE	577.304	647.665	487.82	174.206	142.951	218.917	242.786	251.184	267.103	825.157	333.721	210.515	97.9618	22.9613	32.3089	41.7298	37.0237	33.8204	59.3615	38.7418	24.7045	35.9755	37.2697
51420	147.986	3	950.216	2847.63	0.0120491	4.23129	99.89	LPVVIGGLLDVDCSEDVIKNLILVVR	Q68FD5	CLTC	CLH1	MOUSE	1234.13	1253.84	1254.67	1526.58	1024.36	826.546	7271.09	509.049	2875.76	656.12	1922.04	326.646	486.256	231.678	362.326	51.4725	37.2849	122.245	29.0605	128.09	115.684	68.0556	86.7184	C+57.02
69004	106.085	2	1021.53	2041.04	-0.00370349	-1.81451	97.94	LPVVIGGLLDVDCSEDVIK	Q68FD5	CLTC	CLH1	MOUSE	63.8498	57.6531	93.2464	122.368	113.209	143.003	115.61	240.918	395.209	526.663	418.491	146.124	27.9321	39.7275	54.8106	31.3612	19.0162	13.0707	21.5924	77.3755	1108.03	39.0779	2.95763	C+57.02
70048	146.832	3	950.219	2847.63	0.0206753	7.26057	99.18	LPVVIGGLLDVDCSEDVIKNLILVVR	Q68FD5	CLTC	CLH1	MOUSE	209.545	148.811	52.4765	543.34	302.915	291.89	542.817	947.683	70.6169	1765.04	31.9358	275.938	115.098	186.435	228.243	77.6177	99.7975	18.4938	28.2374	56.3158	113.451	131.082	133.291	C+57.02
23407	34.3096	2	543.301	1084.59	-0.000162638	-0.149954	98.39	EIQNAVQGVK	Q06890	Clu	CLUS	MOUSE	627.472	321.161	650.112	1026.91	1086.31	948.406	516.705	1295.46	1288.6	2114.75	1735.25	2233.39	2927.5	2829.47	2416.9	2532.2	2822.88	2744.36	2401.2	2553.81	3049.89	2909.37	3225.89
29699	30.7248	2	844.908	1687.8	0.00101898	0.603732	99.95	VSTVTTHSSDSEVPSR	Q06890	Clu	CLUS	MOUSE	36.2442	36.7347	555.217	1220.19	798.832	855.391	14.7464	725.682	446.918	751.618	1174.96	1017.9	3365.32	4192.25	5092.01	5041.28	4004.89	5276.47	2466.97	6147.93	4952.29	5476.48	3123.78
34808	109.412	2	579.84	1157.67	-0.000150882	-0.130333	99.94	SLDLIESLLR	Q6ZQ08	CNOT1	CNOT1	MOUSE	167.46	155.597	186.223	269.929	202.272	227.618	771.117	1710.93	1315.11	1432.13	1247.81	0	24.4927	0	14.9639	0	0	0	0	0	0	0	0
62823	43.0635	2	557.79	1113.57	-0.000631605	-0.567191	99.71	NLDEQLSAPK	Q6ZQ08	CNOT1	CNOT1	MOUSE	560.198	348.092	459.95	296.826	247.875	420.847	341.054	727.932	956.328	646.078	679.55	31.5343	1222.33	26.7681	40.2809	31.5548	92.5109	90.128	6.376	30.9335	116.061	17.6469	203.525
1389	41.862	2	657.818	1313.62	0.000833282	0.634339	98.1	GGSQGEEVGELPR	P13233	Cnp	CN37	RAT	47155	40104.9	41860.8	53285.6	37549.1	40857.8	64549.9	40172.6	52308.1	56523.1	49642	55521	32106.9	46769.5	33668.8	41888.1	53546.6	45681.4	45771.3	34900.1	48486.9	57154.5	47192
2123	41.5048	2	655.839	1309.66	0.000505629	0.386076	99.91	VLVLDDTNHER	P13233	Cnp	CN37	RAT	14308.9	21167.1	27325.1	28095.3	21124.5	23149.5	18193.8	19114.1	22257.8	27393.2	31590.3	22776.2	18160.7	29395	19440.5	35120.9	35897.1	31980.8	25931.9	20724.2	27727.2	41055.5	23538.1
2587	28.5508	2	515.254	1028.49	-0.00019437	-0.188985	99.91	HFISGDEPK	P13233	Cnp	CN37	RAT	47521.3	32599.4	49937.9	72748.6	74119.5	79476.2	88005.8	65114.6	59982.1	67571.5	54931.9	49352.2	49259.7	38899.1	50583.2	76333.1	82285.5	68678.8	64521.8	51596.7	73358	72260.8	82730.8
2659	84.8763	2	521.284	1040.55	-0.000441599	-0.424389	99.91	LDLVSYFGK	P13233	Cnp	CN37	RAT	6484.54	4814.61	5972.62	9193	9873.53	10899	18485.4	13468.7	13200.8	14223.8	10975.9	7114.36	6683.8	7851.85	5684.47	10741.7	16469.6	10624.3	11325.3	8451.42	7901.92	10896.8	10350.9
3089	51.1615	2	606.272	1210.53	0.000417197	0.34464	99.94	LDEDLAGYCR	P13233	Cnp	CN37	RAT	13990.8	7588.84	10810.1	11438.3	11403.5	12371.6	14658.5	11898.2	12107.4	10574.3	11107.6	11658.2	8045.22	8582.3	7486.85	12292.3	13501.1	11787.8	12355.4	8085.77	9803.71	10735.4	10128.5	C+57.02
3710	94.104	2	588.355	1174.7	8.2674e-05	0.0703791	99.94	LSISALFVTPK	P13233	Cnp	CN37	RAT	6460.5	5891.32	5932.39	8394.79	7633.69	11445.1	11779.7	14796	15562.8	15884	12856.2	7439.08	5280.05	8897.95	6014.82	12842.7	19507.2	13838.8	15028.4	8775.88	8912.69	10101.8	11014.4
4630	96.0378	3	1212.61	3634.8	-0.0101639	-2.79628	99.94	TAGAQVVLNEQELQLWPSDLDKPSSSESLPPGSR	P13233	Cnp	CN37	RAT	24075.9	24642.3	22092.3	79557.9	32659.7	81141.2	71212.7	83899.9	77180.5	85218.3	83248.7	30845.1	35227.5	43743.2	36855.1	74317.7	96530	72327.6	64821.6	55121.5	57669.7	55008.5	56464.5
4740	67.0151	2	721.376	1440.74	0.00182285	1.26522	99.95	AGQVFLEELGNHK	P13233	Cnp	CN37	RAT	3257.2	8139.61	8781.55	16423.9	11700.3	11608.7	9739.78	9348.52	16535.1	15678.3	18949.3	6199.44	5236.41	11840.9	10141.2	7005.42	10934.4	9173.22	7308.03	12763.1	12930.9	19199.8	9002.37
4776	57.8416	2	510.263	1018.51	-0.000525564	-0.516011	99.83	AIFTGYYGK	P13233	Cnp	CN37	RAT	4536.72	1703.19	3322.51	4413.38	4487.95	4476.29	6944.9	6935.8	8155.21	5974.54	5657.02	3467.88	2503.83	2452.02	2353.79	5753.22	5244.75	5195.79	7016.22	3862.35	4200.82	4992.67	4867.36
4936	139.133	2	823.935	1645.86	0.000618677	0.3759	99.96	DFLPLYFGWFLTK	P13233	Cnp	CN37	RAT	11970.4	12364.5	9728.44	15895	13589.8	18976.8	22977.7	30002.4	31036.3	27826.6	28741.2	15388.7	12460.8	15071.2	17198.5	24204.3	35842.9	31458.5	29954.2	19222.6	19992.4	22791.8	23276.8
5109	36.9743	2	494.717	987.419	0.000254848	0.258095	99.92	ADFSEEYK	P13233	Cnp	CN37	RAT	15134.8	7575.1	10321.8	10485.5	11355.8	8437.06	22159.8	12201.5	13055.7	9983.51	7330.15	10959.4	8105.78	7160.26	5193.46	7718.55	11261.4	7263.41	11914.4	3885.47	10708.3	9348.78	12759.4
5243	95.2674	3	920.778	2759.31	0.00136543	0.494844	99.96	DKPELQFPFLQDEDTVATLHECK	P13233	Cnp	CN37	RAT	9135.72	15642.6	9310.46	33712	20863.7	35811.7	18978.5	26733	24961.3	34706.7	31713.9	15028.1	16286.1	29538.5	21111.7	36794.9	51886.6	34775.4	29283.4	29029.1	29261.8	29504	26071.6	C+57.02
5311	85.3935	2	680.349	1358.68	-0.000577078	-0.424733	99.86	NQWQLSLDDLK	P13233	Cnp	CN37	RAT	3393.67	3990.09	3879.88	10020.2	8785.75	11298.9	15587.7	12733.7	11183.8	14989.2	11053.4	2885.76	4807.27	7849.31	4539.32	7609.87	12042.3	6995.45	7610.66	6348.93	6853.32	9565.9	7437.79
5854	50.702	2	684.322	1366.63	-0.0011723	-0.857804	99.95	RLDEDLAGYCR	P13233	Cnp	CN37	RAT	3024.98	2698.69	4955.56	6663.56	5499.61	6592.61	3612.32	4833.89	5101.63	2050.8	6815.01	3025.89	4056.26	5106.66	4312.87	6923.97	5421.88	6280.9	4760.03	6506.88	6510.65	6831.36	6170.76	C+57.02
6629	27.2119	3	422.564	1264.67	-0.000393419	-0.311084	99.59	RPPGVLHCTTK	P13233	Cnp	CN37	RAT	19157.2	11707	16723.1	29301.9	30248.2	29569.4	37880.9	23360.6	24811.9	27172.4	22379.8	23175.6	15949.6	19198.3	13043.2	33026	32448.8	35184.4	37037.6	16072.2	21665.1	32987.9	25842.3	C+57.02
6841	29.6494	2	442.713	883.411	-0.000182096	-0.206128	96.86	MVSADAYK	P13233	Cnp	CN37	RAT	5345.19	2177.78	4364.89	6620.55	8154.39	6945.88	11476.6	12090.5	13976.5	11069.2	8759.68	6804.22	6128.59	5462.88	4840.52	20435.6	23805.7	20588.7	22185.1	7114.44	14394.7	13207.3	16738.8
9222	33.7127	2	415.232	828.449	-0.000184645	-0.22288	99.39	SHTFLPK	P13233	Cnp	CN37	RAT	1745.13	1297.29	2973.26	4967.56	3489.17	4550.15	546.171	1494.82	904.916	257.231	2508.23	246.572	4522.22	815.167	4750.43	3674.47	617.116	3797.77	5789.15	4757.58	5431.18	3473.69	6509.65
10381	73.123	2	424.738	847.462	-0.000461268	-0.544293	97.92	WMLSLAK	P13233	Cnp	CN37	RAT	414.288	346.308	579.729	931.406	944.273	1047.93	1348.99	2101.55	2078.37	1596.83	2028.4	843.778	772.792	679.245	436.448	1724.86	2028.98	1605.83	1580.72	1305.96	1311.07	1905.08	1692.93
11826	15.3787	2	517.298	1032.58	-0.00178202	-1.72579	99.72	GKPVPVHGSR	P13233	Cnp	CN37	RAT	957.397	2875.52	271.917	19445.1	18498.6	23838.3	5770.84	14184.3	10863.4	16603.5	22450.9	5815.33	2329.38	10501.8	12192	22407.6	17112.1	20399.5	12119.9	42.8559	18451	20976.6	16609.1
14744	27.2454	2	633.343	1264.67	-4.81849e-05	-0.0381007	99.86	RPPGVLHCTTK	P13233	Cnp	CN37	RAT	1399.65	1629.57	6494.32	15611.2	16031.7	16969.8	4768.73	6989.24	8076.4	9004.44	13821	5704.97	292.978	11373.4	5886.71	20413.1	13399.7	20643.1	13507.4	19030.4	7279.08	23075.4	10340.8	C+57.02
17899	44.2445	2	846.918	1691.82	-0.000848601	-0.50159	97.81	ATGAEEYAQQDVVRR	P13233	Cnp	CN37	RAT	275.082	349.34	210.683	5003.92	5624.12	5343.89	2723.61	2427.04	1978.8	1860.08	2815.87	1007.63	1219.43	1311.34	1756.54	4983.31	4900.86	4843.64	2786.29	2532.44	3499.54	4091.41	1969.23
21023	23.2396	2	456.797	911.58	-6.21827e-05	-0.0682142	97.01	KLKPGLEK	P13233	Cnp	CN37	RAT	1097.26	1992.99	2627.52	6059.21	5989.97	6493.34	2582.25	3571.07	1922.23	305.702	3486.43	1560.48	2129.64	2662.15	3785.54	7487.13	2758.54	7157.35	5721.69	8816.27	7281.87	8454.29	6787.7
23102	62.7881	3	523.951	1568.83	-0.000807567	-0.514757	98.04	KAGQVFLEELGNHK	P13233	Cnp	CN37	RAT	868.971	2818.51	2750.07	806.814	882.723	1148.3	1351.37	1549.89	2582.64	1911.64	1714.69	11630.1	454.867	2572.31	527.836	1241.65	6907.04	1189.87	1600.79	397.23	585.067	4128.48	761.498
24313	39.5269	2	798.411	1594.81	0.000385119	0.241483	98.04	VLVLDDTNHERER	P13233	Cnp	CN37	RAT	0.0222315	108.05	383.624	3899.18	3174.02	2397.34	187.764	585.85	550.921	121.499	1396.54	213.18	247.571	2063.53	392.303	2101.13	1348.37	1978.94	1061.3	2125.62	1786.34	2864.45	1034.45		C+57.02
25410	33.9497	2	634.317	1266.62	-0.000302308	-0.238673	97.79	VQVTSQEYSAR	P12960	CNTN1	CNTN1	MOUSE	2134.57	647.078	984.206	1195.62	2410.11	3042.46	703.284	395.395	1652.02	1945.22	2566.91	1054.24	2859.91	2513.32	1049.25	706.787	710.68	813.934	758.712	360.466	175.525	575.601	412.867
33238	33.6051	2	634.318	1266.62	0.000919581	0.726012	99.76	VQVTSQEYSAR	P12960	CNTN1	CNTN1	MOUSE	332.384	914.89	1624.85	2210.2	100.469	0.129703	163.189	1931.04	1503.8	1339.42	496.003	2401.43	618.73	420.952	2875.84	210.849	258.028	174.545	473.272	594.564	688.97	346.591	616.361
33524	56.8702	2	906.977	1811.94	0.000963543	0.531775	99.58	VVATNTLGTGEPSIPSNR	P12960	CNTN1	CNTN1	MOUSE	1218.29	569.61	970.325	1069.43	1213.26	1766.03	1467.83	2122.42	2003.05	1685.42	2158.49	1025.02	83.2873	1541.19	1595.23	353.492	218.199	371.751	50.1904	156.787	188.845	192.926	136.983
57754	55.7281	2	906.976	1811.94	-0.000311999	-0.172191	99.9	VVATNTLGTGEPSIPSNR	P12960	CNTN1	CNTN1	MOUSE	0	135.142	0	0.557254	90.558	75.069	0.547776	119.468	59.5203	0.714916	118.039	1.03471	514.243	0.304276	11.6233	0.108988	0.682177	0.541898	0.379422	2.10966	0.975455	0.213835	0.114034
15887	145.747	2	1120.13	2238.25	0.000871246	0.389253	99.92	ALTYFVALPGVGVSMLNVFLK	P10818	Cox6a1	CX6A1	RAT	1222.08	2248.66	1755.93	4580.42	3339.71	2775.47	3449.9	6980.5	9750.24	6896.69	9829.23	8802.93	6484.82	13189.2	13457.3	20367	19987	18824.2	14419.2	21229.4	22499	22466.4	23110.9
33025	145.662	3	747.09	2238.25	-8.38757e-05	-0.0374738	99.94	ALTYFVALPGVGVSMLNVFLK	P10818	Cox6a1	CX6A1	RAT	413.256	67.4055	97.079	226.537	312.262	218.11	958.302	340.637	1989.88	150.853	1034.78	1974.06	836.423	1082.82	694.864	2430.63	2973.22	2466.03	2743.93	1751.28	1949.28	2433.68	3189.19
6106	67.4695	2	662.385	1322.76	0.000374172	0.282873	99.9	QIGENLIVPGGVK	P97427	CRMP1	DPYL1	MOUSE	1571.78	1485.44	2387.31	2555.24	1644.77	2405.74	3520.56	8998.18	11854.7	9395.48	8547.18	7188.35	5978.7	8278	5850.82	3894.38	5751.65	3813.51	3934.67	2620.66	2956.42	3894.81	2901.53
17299	60.5622	2	863.409	1724.8	-0.000455398	-0.264029	99.71	MDENQFVAVTSTNAAK	P97427	CRMP1	DPYL1	MOUSE	463.639	186.884	328.446	1375.64	1280.92	1420.85	1246.92	4205.43	6672.05	5640.69	5900.53	3446.22	2432.23	2915.78	2026.58	3823.09	3008.57	3510.24	2975.13	1302.6	2671.68	2819.4	2203.36
22593	68.6852	2	500.793	999.571	-0.000368252	-0.36841	99.94	SAADIIALAR	P97427	CRMP1	DPYL1	MOUSE	381.349	160.354	221.882	157.601	276.429	249.028	500.181	1834	2351.76	2382.51	1287.75	1436.59	1063.65	909.713	862.891	593.742	666.926	495.676	566.303	387.924	351.354	399.226	485.711		M+15.99
9314	40.464	2	493.751	985.487	-0.000193157	-0.196002	99.78	HFSPEELK	P23927	CRYAB	CRYAB	MOUSE	1702.16	951.347	689.556	798.364	1313.2	1186.33	2472.74	1916.68	1893.34	2416.61	1745.38	3816.37	1596.59	2520.11	2331.67	4342.97	4881.51	4426.58	5652.54	2469.25	3765.27	4909.72	4814.25
12923	50.702	2	583.332	1164.65	-0.00056281	-0.483244	99.91	VLGDVIEVHGK	P23927	CRYAB	CRYAB	MOUSE	50.7003	26.7946	122.853	337.272	125.206	346.674	29.6619	3100.87	2795.14	1171.56	2574.78	761.878	911.038	1450.1	1265.03	3233.94	2832.94	3415.94	2285.9	2923.6	3292.99	2732.92	2812.02
16860	64.3534	3	458.907	1373.7	-0.000675827	-0.491976	98.03	RPFFPFHSPSR	P23927	CRYAB	CRYAB	MOUSE	279.181	71.7744	178.366	566.99	692.187	912.45	993.503	1779.7	2257.61	2065.69	1963.91	2266.6	349.077	1918.39	899.318	4269.3	4633.22	4565.87	4734.14	3675.92	2835.43	5002.95	4029.54
20235	30.0064	2	407.251	812.487	-0.000262849	-0.323512	99.46	VGQAVALR	O88712	CTBP1	CTBP1	MOUSE	697.18	372.131	619.878	1327.57	1585.36	1449.53	2230.6	657.398	646.339	871.666	545.049	2458.9	2858.19	2666.18	1864.54	2045.99	1615.19	2056.71	1857.12	1059.26	1566.75	1658.97	1790.9
31732	64.4295	2	589.806	1177.6	-0.000339237	-0.288075	99.8	IGSGFDNIDIK	O88712	CTBP1	CTBP1	MOUSE	94.0443	381.101	440.193	68.3213	313.132	553.754	124.074	119.358	118.855	88.6475	143.703	1110.04	645.648	1007.67	421.065	446.71	552.072	279.203	229.902	289.603	213.228	633.729	510.824
7101	58.8243	2	555.753	1109.49	-0.000512717	-0.462118	99.39	WYNAWNEK	Q9WUQ5	CXCL14	CXL14	MOUSE	2408.97	1256.79	2789.49	2379.16	2586.24	2577.85	3075.32	3355.09	3949.37	3426.19	3801.96	2629.18	1774.46	2624.08	2334.42	4333.88	3337.02	4128.59	4254.57	2533.18	2781.3	3435.22	3116.03
25055	15.1393	2	553.264	1104.51	-0.000944831	-0.855428	99.45	GQEHCLHPK	Q9WUQ5	CXCL14	CXL14	MOUSE	1188.78	1572.1	834.379	6747.13	6055.78	7604.09	9923.66	3678.57	4759	5392.62	786.518	6470.49	1425.64	3103.83	6239.39	7820.98	4588.81	8267.85	6231.68	6262.72	8059.75	9106.4	7758.01	C+57.02
34578	14.2002	2	553.264	1104.51	-3.88056e-05	-0.0351336	99.77	GQEHCLHPK	Q9WUQ5	CXCL14	CXL14	MOUSE	37.5377	27.5596	26.4706	277.622	615.095	436.032	1147.66	405.321	1418.56	1542.65	6163.78	62.516	149.722	2117.1	481.86	717.534	2078.5	522.904	412.206	1013.33	402.521	1143.29	508.662	C+57.02
38945	16.9869	2	553.264	1104.51	-0.000803088	-0.727097	99.65	GQEHCLHPK	Q9WUQ5	CXCL14	CXL14	MOUSE	1347.13	2007.15	2693.47	363.076	349.002	307.591	2083.1	1177.89	547.857	232.028	121.654	687.855	2398.02	276.83	782.855	287.6	624.22	128.424	245.41	6080.52	133.971	254.229	143.831	C+57.02
2313	65.6656	3	622.312	1863.92	0.000102375	0.0549247	99.09	LSDYFPKPYPNPEAAR	Q9D0M3	CYC1	CY1	MOUSE	22931.5	10382.3	18990.3	29464	30066.9	28885.5	49981.7	28153.6	42615.5	34485	31357.4	55513.1	35757.2	41438.4	36114.8	60606.7	68165.2	58115.7	75986.9	37186.5	36692.6	39973.8	43485.4
2968	69.3014	2	649.857	1297.7	-0.000189907	-0.146342	99.95	GLLSSLDHTSIR	Q9D0M3	CYC1	CY1	MOUSE	3444.49	7492.73	6930.71	10847.4	6836.35	8687.44	7888.94	6980.32	7414.64	9028.85	7498.94	12271.6	10167.8	23153	13985.7	22358.9	34961.1	18790.9	12745.8	14260.6	11246.7	26559.2	10790.6
3917	27.7603	2	422.755	843.496	-0.000319681	-0.378995	99.46	LAYRPPK	Q9D0M3	CYC1	CY1	MOUSE	4255.81	3341.48	6497.47	12801	12020.3	13266.8	8359.32	9161.95	7394.76	8109.12	11109.1	11609.4	17860.9	21271.8	23063.4	32012.2	28997.2	39872.7	22174.1	17932.6	21557.7	25209.8	18966.1
5654	65.7424	2	932.965	1863.92	0.000746214	0.400347	99.95	LSDYFPKPYPNPEAAR	Q9D0M3	CYC1	CY1	MOUSE	2667.19	8185.05	8562.17	20707.7	19172.8	19528	9425.1	6538.94	11219.5	10409.7	22156.6	12084.8	10618.2	27555.2	27956.4	35918.9	37312.5	39862.3	26188.8	28994.1	23201	36437.1	18408.1
6392	59.5059	3	889.4	2665.18	0.0158562	5.94944	99.85	ALAEEVEVQDGPNDDGEMFMRPGK	Q9D0M3	CYC1	CY1	MOUSE	5522.73	3585.85	8812.92	15174.8	17637.7	18122.8	18780.6	28206.4	36540	29669.1	31976.8	9717.93	7098.32	11232.8	10538.9	27736.7	24041.1	25898.1	27367.9	24485.9	25648.7	31581.5	27291.1	M+15.99
7127	59.6504	2	411.229	820.444	-0.00017039	-0.20768	99.86	DVATFLR	Q9D0M3	CYC1	CY1	MOUSE	1450.37	457.296	1040.39	1233.54	1433.07	1493.61	3204.65	2359.97	2619.93	1828.83	1578.71	3902.24	2642.84	2220.39	2036.62	4004.32	3888.63	3704.57	5259.37	1711.65	2093.92	2091.19	2748.1
10738	109.264	3	885.423	2653.25	-0.000373156	-0.140641	99.94	HGGEDYVFSLLTGYCEPPTGVSLR	Q9D0M3	CYC1	CY1	MOUSE	2870.33	1314.56	1542.42	6624.93	4042.59	6671.81	9632.8	8997.16	9232.1	8504.42	6746.64	15203.9	12454.1	11348.2	9726.2	9424.41	13876.4	8893.55	10905.3	8609.09	10143.2	8753	9693.43	C+57.02
20779	23.4555	2	632.278	1262.54	-0.00055579	-0.440215	98.42	WASEPEHDHR	Q9D0M3	CYC1	CY1	MOUSE	430.394	648.155	1678.11	14246.8	10530.1	8018.83	4398.58	10902.2	6431.95	6660.65	16857.5	2408.53	12592.6	8260.1	8007.54	10385	10349.6	10256	7173.21	9098.36	9904.48	11489	9762.06
40861	151.926	2	920.004	1837.99	-0.000594324	-0.323355	99.49	MLLMMGLLLPLTYAMK	Q9D0M3	CYC1	CY1	MOUSE	468.681	408.407	286.706	247.207	407.469	511.011	485.967	1400.41	1196.15	1133.81	1715.06	687.83	466.162	1222.35	1610.58	9195.3	9871.29	10207.9	7078.9	4754.87	5975.2	6336.28	6022.75
20679	41.4307	2	715.832	1429.65	0.00164233	1.14876	99.94	TGQAAGFSYTDANK	P62898	Cycs	CYC	RAT	365.794	193.231	320.736	2416.08	1495.29	1611.05	2459.6	4784.66	5798.31	5782.93	4586.51	8990.46	3449.56	5207.13	3877.54	369.744	402.711	407.308	521.706	629.984	693.474	935.309	803.211
22700	75.3707	2	453.768	905.522	-0.000392073	-0.43298	99.91	ADLIAYLK	P62898	Cycs	CYC	RAT	60.5979	6.42579	48.7697	41.3895	9.992	42.5604	109.976	1880.16	2345.53	1842.56	1177.43	1292.74	817.889	830.852	522.307	33.3974	12.9282	17.1798	28.5156	35.2246	43.8337	147.806	27.7476
10921	89.6206	3	819.095	2454.26	-0.00111778	-0.455442	99.93	ITNLAQLSAANHDAAIFPGGFGAAK	P56571	D10Jhu81e	ES1	RAT	3237.56	2737.11	2746.31	6413.9	2900.81	6173.34	7189.92	12506.7	11130.4	11175.1	9362.27	4720.76	3679.31	3740.71	3428.93	5568.66	7279.21	5679.94	5717.98	2796.92	3717.5	2123.32	2991.23
25273	16.1515	2	542.275	1082.54	-0.000340662	-0.314689	99.88	GVTEAHVDQK	P56571	D10Jhu81e	ES1	RAT	505.056	944.613	521.033	6681.14	6419.95	7284.64	4220.66	8684.82	7263.64	7959.63	5082.43	2163.72	1087.55	3570.58	3608.59	4944.94	3303.25	5125.71	3914.77	711.733	3545.73	3469.42	3322.57
15288	95.0306	3	899.462	2695.36	0.00334619	1.24146	99.48	ETVTQRPGATVPTDFATFPSSAFLR	P28023	Dctn1	DCTN1	RAT	2443.77	1604.61	1442.88	3113.68	1067.61	3598.45	3517.59	6766.79	7689.9	8570.27	5784.17	3422.31	2874.14	4481.67	3372.04	3776.74	6837.23	3421.98	4001	3206.72	3395.65	3042.31	3310.44
20104	31.0334	2	702.342	1402.67	0.000518937	0.369964	99.94	ELTNQQEASVER	P28023	Dctn1	DCTN1	RAT	2868.8	1370.91	3281.69	2665.87	2498.29	1973.69	3195.67	4191.57	4235.26	5757.39	3128.05	3654.14	4996.71	4326.6	3842	3133.2	4043.72	3376	3394.87	3200.4	3367.68	3880.77	3035.81
32722	50.432	2	551.809	1101.6	-0.000168731	-0.153168	98.93	LEETQTLLR	P28023	Dctn1	DCTN1	RAT	794.252	494.285	396.989	447.657	357.613	627.908	726.516	1261.09	1451.88	647.842	1007.55	1030.65	673.875	736.596	682.317	630.136	774.07	511.712	476.076	261.738	557.437	345.492	651.738
32807	153.165	3	891.818	2672.43	0.00264766	0.99073	99.94	GAAGEQLSFAAGLVYSLSLLQATLHR	P28023	Dctn1	DCTN1	RAT	1741.74	1068.95	1439.47	1819.36	1887	2033.68	2847.09	350.628	2607.85	4602.61	4432.44	2641.65	661.794	3379.71	1066.66	1104.05	1562.25	1378.19	1269.1	2062.58	857.729	1449.33	2188.99
8476	55.1367	2	488.267	974.519	0.000208541	0.213994	95.48	YADLPGIAR	Q6AYH5	Dctn2	DCTN2	RAT	6114.08	4406.78	5094.19	10775	10614.6	11144	15768.7	11034.4	12533.5	10000.4	10288.5	6519.27	6241.83	6031.05	4845.74	7329.61	5924.38	6882.66	8242.13	3717.1	3872.8	4701.06	4712.32
13966	88.0866	2	917.999	1833.98	0.00022194	0.121015	99.95	LLGPDAAINLADPDGALAK	Q6AYH5	Dctn2	DCTN2	RAT	2601.2	2194.37	3067.99	2904.55	1546.43	3294.15	3147.72	9963.12	9737.89	8991.99	8602.41	3667.91	3073.93	3938.71	3166.92	3168.61	3249.54	2765.74	2732.22	1893.54	2817.53	2729.31	2473.27
18146	78.3452	2	853.92	1705.83	-0.00154328	-0.90471	99.95	ENLATVEGNFASIDAR	Q6AYH5	Dctn2	DCTN2	RAT	738.577	617.517	1015.73	995.122	959.856	1151.77	1534.42	4383.02	5691.63	5457.26	4511.46	1015.76	1070.15	1699.31	943.58	1480.99	2153.42	1385.28	236.62	1013.11	869.313	2645.15	1568.62
20539	76.1352	3	556.633	1666.88	-0.000892502	-0.535433	98.36	LLHEVQELTTEVEK	Q6AYH5	Dctn2	DCTN2	RAT	2267.7	649.505	1170.68	744.395	862.602	1132.58	2513.67	3729.08	5397.61	4090.01	3068.93	1913.28	996.711	1283.33	673.853	693.244	1751.63	822.124	1267.44	760.111	540.886	760.239	1114.72
35113	63.6824	2	592.871	1183.73	-0.000540434	-0.456552	96.59	RLLLQLEATK	Q6AYH5	Dctn2	DCTN2	RAT	484.631	196.073	444.384	294.031	284.864	558.434	201.186	609.041	1020.77	302.582	1486.61	23.0218	319.997	289.622	428.603	419.451	43.4028	324.959	490.284	333.698	296.116	477.634	332.567
35551	47.5198	2	594.341	1186.67	-0.000530758	-0.447268	99.86	RLTELEATVR	Q6AYH5	Dctn2	DCTN2	RAT	250.238	651.241	811.963	645.869	567.842	685.262	426.581	1309.5	1436.09	485.68	2284.26	526.471	0	986.242	518.543	842.513	564.356	700.628	658.343	178.811	291.588	1098.86	253.111
9988	95.1086	3	693.709	2078.11	0.00075427	0.362961	99.52	GIDIHGVPYVINVTLPDEK	Q641Y8	Ddx1	DDX1	RAT	1609.76	926.889	905.394	2028.58	772.07	2326.5	2202.44	4312.75	5118.59	5279.84	4044.67	3917.25	3741.09	3843.15	3454.7	4581.1	6203.93	4636.77	4326.21	3350.63	4011.45	3681.73	3892.05
15709	97.6866	3	635.355	1903.04	0.00143868	0.755991	99.91	GHVDILAPTVQELAALEK	Q641Y8	Ddx1	DDX1	RAT	1325.18	355.72	361.527	938.842	524.393	1238.74	1373.83	3073.33	2425.76	2248.2	2003.38	1648.17	1936.92	1795.31	1265.62	2010.56	2886.71	2134.9	2354.49	1326.13	1029.69	1588.98	1983.79
39604	67.8492	2	487.74	973.465	-0.000384608	-0.395091	96.76	FGFGFGGTGK	Q641Y8	Ddx1	DDX1	RAT	206.483	236.227	289.037	154.936	192.702	228.786	418.383	300.57	768.964	354.463	620.488	348.697	347.323	203.313	158.633	160.927	181.269	123.076	277.69	315.317	383.272	426.01	299.542
43443	41.4307	2	442.763	883.512	-0.000192176	-0.217514	97.41	ALIVEPSR	Q641Y8	Ddx1	DDX1	RAT	581.744	458.516	485.982	201.227	179.306	108.096	363.044	25.6137	509.788	564.254	442.442	1066.89	209.339	337.933	351.238	419.864	651.4	414.416	438.001	195.084	200.001	513.47	335.628
26623	22.4949	2	582.299	1162.58	-0.000245124	-0.210844	99.91	VGSTSENITQK	Q62167	DDX3X	DDX3X	MOUSE	1332.17	974.741	1160.4	2860.4	2941.48	2984.66	3546.61	4417.72	4849.88	3125.43	3669.9	2205.21	546.258	2462.06	2524.92	1998.43	2636.63	1948.36	1619.16	4560.64	3553.83	3886.5	3448.86
37648	21.2154	2	681.301	1360.59	0.00170062	1.24991	99.93	QSSGASSSSFSSSR	Q62167	DDX3X	DDX3X	MOUSE	1148.72	1470.76	1647.17	1831.77	2010.51	2113.64	2375.08	868.652	3208.18	2737.31	2283.26	970.971	612.365	1326.67	1925.85	1775.46	1779.5	1696.88	1229.17	2218.05	2175.17	2026.74	2150.32
52899	63.5355	2	584.856	1167.7	0.000441983	0.378509	98.35	SPILVATAVAAR	Q62167	DDX3X	DDX3X	MOUSE	119.86	53.7442	129.339	164.381	171.427	303.829	252.107	652.082	1236.38	684.338	638.984	273.55	110.301	295.065	232.624	291.927	250.449	335.975	289.593	711.025	453.576	664.731	949.793
76997	35.3752	2	399.698	797.382	-0.000475789	-0.596688	97.08	FSGGFGAR	Q62167	DDX3X	DDX3X	MOUSE	81.6669	69.2008	62.8429	109.816	64.3941	101.819	179.629	104.032	166.336	169.142	74.9767	191.79	23.2781	130.999	106.799	100.766	208.887	116.456	46.1525	84.6303	93.8763	151.916	88.4742
7426	39.1696	2	442.764	883.512	-0.000307135	-0.347629	96.71	ILVPEGTR	P08461	Dlat	ODP2	RAT	904.919	604.08	558.721	1540.66	1346.56	1253.51	1728.29	5448.18	4542.06	4171.83	3336.82	4248.33	5245.37	4293.6	4142.35	5820.78	5908.79	5282.78	6069.11	2183.67	3451.7	4000.12	4301.66
9221	102.982	2	940.537	1879.06	0.00209188	1.11326	99.95	VAPTPAGVFIDIPISNIR	P08461	Dlat	ODP2	RAT	1270.12	687.176	963.287	2869.47	2480.44	3671.24	2870.97	11582	9464.86	10978.3	9454.6	8884.16	7894.83	7739.89	7819.47	9441.07	11927.3	8910.31	8154.84	7127.68	7791.04	8079.97	7501.24
10069	32.0068	2	594.827	1187.64	-0.00170124	-1.43245	98.45	AAPAAAAAAPPGPR	P08461	Dlat	ODP2	RAT	3235.46	2095.5	3703.52	4890.56	4837.46	4498.83	5200.27	4742.13	5000.06	5962.81	5040.68	5911.8	5820.81	6366.55	4993.65	5823.01	5261.06	7243.21	5300.44	5518.19	4592.99	6915.23	6424.86
17014	81.5314	2	524.805	1047.6	-0.000324236	-0.309505	98.92	ISVNDFIIK	P08461	Dlat	ODP2	RAT	113.672	185.568	164.124	293.176	285.732	423.996	382.28	1552.08	1564.2	2151.68	1375.68	1241.08	1071.27	1385.83	1010.7	1501.33	2615.61	1406.33	1332.56	847.832	945.026	1578.28	1315.19
18039	93.5507	2	777.434	1552.85	-0.000499694	-0.321791	99.85	DVPLGTPLCIIVEK	P08461	Dlat	ODP2	RAT	443.98	335.696	114.893	920.031	742.044	804.676	1051	3444.64	3582.93	4107.84	3327.36	3054.51	2378.89	3500.81	2737.14	2981.41	4202.01	2810.12	3012.13	2290.59	2206.79	2114.19	2439	C+57.02
25183	58.9019	2	511.263	1020.51	-0.00115657	-1.13332	99.49	DIDSFVPTK	P08461	Dlat	ODP2	RAT	239.279	241.628	570.754	169.736	169.792	194.137	224.251	2122.04	2129.51	1330.43	1470.4	1344.86	1327.81	911.58	941.944	1104.62	904.182	857.372	1413.04	616.793	737.447	933.022	1024.36
6559	86.4547	2	915.982	1829.95	-0.00237189	-1.29615	99.96	VDPIGPLSYTGGVSELAR	Q8BPN8	DMXL2	DMXL2	MOUSE	2301.88	2057.28	2577.35	2780.33	1438.32	2719.91	3910.32	5428.74	5439.2	5944.18	6492.05	11088.2	10531.4	15598.9	10835.1	6359	9258.72	5846.89	6262.35	5719.6	5593.58	7907.2	5180.64		C+57.02
7353	68.9124	2	614.346	1226.68	-0.000406995	-0.331786	99.63	VLPSAFNIPNR	Q8BPN8	DMXL2	DMXL2	MOUSE	2944.78	2611.13	3029.9	1817.08	1997	2073	2993.6	3608.78	4327.35	3819.44	3060.9	7389.86	6403.04	8475.89	5847.38	3675.21	5144.65	3218.89	3173.12	2599.99	2517.15	4114.55	3000.51
7476	66.4159	2	751.896	1501.78	0.000249657	0.166241	99.69	IPVAFPSGDANSLSK	Q8BPN8	DMXL2	DMXL2	MOUSE	2252.65	1768.91	2356.19	2803.65	1910.54	1734.06	3270.56	3831.07	6177.55	4844.7	5176.85	7556.35	6194.34	8158.58	8521.7	5039.03	5576.72	5288.36	5832.72	4929.46	4677.67	5602.77	4863.06
9100	41.0862	2	605.801	1209.59	-3.88888e-05	-0.0321505	99.75	TLATGYEVDGGK	Q8BPN8	DMXL2	DMXL2	MOUSE	3226.55	2365.9	2500.93	1665.79	1506.64	1749.56	4116.44	3262.85	4029.43	4442.09	3256.15	12588.6	5472.29	6513.9	6245.42	4034.46	5128.9	3725.4	4784.54	1946.75	3076.23	4738.19	3533.25
10211	31.8316	2	638.331	1274.65	0.000182535	0.143204	98.09	LSGIVSDQTNSK	Q8BPN8	DMXL2	DMXL2	MOUSE	2205.17	1944.38	3590.07	2346.58	2397.06	1919.06	2781.42	3896.1	2640.51	3338.18	2741.07	4894.38	4755.54	7021.36	5914.25	3560.75	2582.94	4146.18	2436.94	3818.31	2679	4024.21	4063.91
10479	87.695	2	742.92	1483.83	0.000736651	0.496454	99.91	NLASPEGTLATLGLK	Q8BPN8	DMXL2	DMXL2	MOUSE	1053.74	842.433	1050.14	1384.53	801.798	1582.94	1600.06	3107.44	3487.32	3869.06	3286.25	5816.84	4632.5	6712.06	4784.57	3529.19	5034.9	3222.61	3425.17	2752.65	3285.06	3879.65	2927.96
10508	75.6778	2	693.839	1385.66	0.00192367	1.38827	99.79	YLDEYNPGIFR	Q8BPN8	DMXL2	DMXL2	MOUSE	2030.45	1888.64	1672.1	901.431	1008.65	1314.54	2143.98	3160.53	4925.43	3568.33	2690.79	5981.07	3957.78	5815.99	4082.55	3479.35	5387.77	3100.86	3346.11	1905.72	2422.35	3575.12	1991.12
11056	104.714	3	659.008	1974	0.00074281	0.376297	99.93	TFHDPNAIYSELILWR	Q8BPN8	DMXL2	DMXL2	MOUSE	1257.56	600.866	803.646	1414.72	652.889	1958.45	2288.38	4600.84	4754.71	4670.19	3975.78	6479.63	5218.58	5722.25	4473.53	3331.9	5469.3	3664.07	4061.13	2991.97	3026.97	2648.91	3666.64
11275	57.9943	2	775.907	1549.8	-6.76173e-05	-0.0436297	99.95	FLLQESQQETTVK	Q8BPN8	DMXL2	DMXL2	MOUSE	1102.64	775.84	916.971	1269.5	1058.9	1713.59	1463.28	4406.53	3842.8	3530.26	5696.73	5942.81	4518.56	6163.63	5364.19	3352.68	2598.8	3467.91	3283.75	3858.64	3820.32	5109.52	3670.67
12336	91.6286	2	720.427	1438.84	-0.000407884	-0.283481	99.91	DGVAVITLPLGGSIK	Q8BPN8	DMXL2	DMXL2	MOUSE	1037.53	869.728	633.825	1156.01	721.653	1318.27	1485.76	2593.93	2736.51	3146.35	2447.48	4667.32	4562.03	5974.95	4317.92	1562.05	1991.85	1551.5	1405.31	1993.42	2321.77	2270.93	2414.24
12999	68.762	2	829.934	1657.85	0.000243421	0.146829	99.94	AAEGISSDSLLSVPGQK	Q8BPN8	DMXL2	DMXL2	MOUSE	1584.3	1204.22	1519.94	1288.57	1055.85	1316.25	2256.21	3248.39	4132.94	2527.88	2574.69	4536.44	3598.03	5058.29	4305.04	3437.1	5041.29	2788.73	2732.54	3006.78	2261.86	3840.22	2558.23
13901	38.8578	2	598.812	1195.61	0.000268567	0.224628	97.83	TPPHPSVEDVK	Q8BPN8	DMXL2	DMXL2	MOUSE	1344.8	836.339	1541.92	2751.66	3457.47	2906.97	2465.89	3922.37	3685.34	3549.49	3451.06	6357.57	7043.91	5218.69	6425.61	4042.9	3465.69	3368.51	3774.8	3942.33	4917.2	4037.03	5242.81
15308	92.3247	3	1043.51	3127.51	-0.000836655	-0.267515	99.94	MDHFEGPPPNYVNTYPTDLSVGAGPAILR	Q8BPN8	DMXL2	DMXL2	MOUSE	319.422	678.302	470.978	679.679	123.319	521.919	356.711	4183.25	3703.45	3279.04	4294.46	4771.01	6105.88	9051.86	6441.07	5876.77	7332.73	5770.04	5080.41	6016.43	5976.31	5962.89	5599.35
16111	136.19	3	887.163	2658.47	0.0010092	0.379617	99.94	NFFPIAGLEFSELPVTSPLGIAVIK	Q8BPN8	DMXL2	DMXL2	MOUSE	1078.53	423.479	548.558	686.98	836.183	844.309	2474.31	4255.38	4690.24	3749.72	3322.97	6826.3	3831.17	4087.59	3824.68	3170.67	4784.76	4520	4689.93	1067.61	1652.82	2807.14	2569.51
16195	49.495	2	584.786	1167.56	-0.00139827	-1.1976	99.48	LFSCGADGTLK	Q8BPN8	DMXL2	DMXL2	MOUSE	198.724	139.387	91.864	517.98	448.072	824.76	528.559	1378.76	378.26	93.3336	1541.3	737.931	1876.5	1255.24	1912.8	1035.5	1061.99	1116.77	961.312	819.087	986.504	509.035	1197.87	C+57.02
16607	93.3251	3	666.721	1997.14	0.00023081	0.11557	96.11	THPRPSISMPLPTVLLDR	Q8BPN8	DMXL2	DMXL2	MOUSE	660.27	1128.96	829.658	1781.71	1204.77	2047.18	1287.1	3248.61	2938.5	4128.42	3340.16	5950.36	4337.11	9466.07	4918.89	3873.21	6522.98	3659.27	3211.08	3421.07	3372.45	3253.47	2989.39
17725	137.773	3	970.819	2909.43	0.00181335	0.623265	99.93	LEQMFLVALADTVATTSTELDENRDK	Q8BPN8	DMXL2	DMXL2	MOUSE	1843.06	837.836	1314.64	2070.48	1585.3	2929.48	3225.19	10046.6	9920.57	8390.56	7951.62	9986.74	8758.82	8075.63	7741.86	7446.37	8373.39	6919.32	7951.03	6802.94	6351.53	5574.47	6923.99
19409	58.5945	2	722.88	1443.75	0.000299535	0.207471	99.95	KLLDELSDPEASK	Q8BPN8	DMXL2	DMXL2	MOUSE	711.98	234.439	554.863	321.398	361.574	700.079	449.435	485.853	586.842	1502.22	1322.41	2002.08	1936.09	3470.83	2833.15	1889.87	1126.44	1892.84	1074.41	1589.39	1668.75	2633.69	1222.37
19646	119.838	3	792.797	2375.37	0.00160238	0.67458	99.92	QLQSPLPLPTTLPLLSASIASTK	Q8BPN8	DMXL2	DMXL2	MOUSE	1291.09	637.05	531.987	575.163	660.708	1137.3	1977.02	4780.66	3097.85	2837.94	1929.46	5319.42	3531.04	3540.16	2735.8	2198.7	3537.45	2495.63	3195.7	1663.77	1420.29	1630.94	2119.09
22880	22.9155	2	503.283	1004.55	0.000432939	0.430977	98.34	LAAHPLNNR	Q8BPN8	DMXL2	DMXL2	MOUSE	415.04	596.439	976.127	1659.54	1703.31	1895.35	838.336	2276.98	2816.29	2226.15	3612.55	3829.77	3271.51	5451.57	6404.1	3376.92	3301.33	3718.73	2474.58	3508.81	3593.93	3953.06	2605.49
23764	92.7954	2	692.897	1383.78	-0.000259674	-0.187656	99.73	VGCPVLALEVLSK	Q8BPN8	DMXL2	DMXL2	MOUSE	349.156	321.834	169.229	821.09	563.975	699.591	845.596	1948.86	1261.92	1511.59	1450.71	1951.05	1926.42	2449.93	1944.84	485.125	745.354	461.816	149.003	1037.43	1220.38	985.114	1254.84	C+57.02
24945	119.374	2	1188.69	2375.37	-0.00053036	-0.223275	99.96	QLQSPLPLPTTLPLLSASIASTK	Q8BPN8	DMXL2	DMXL2	MOUSE	263.286	753.357	567.612	1161.36	1382.22	1554.69	241.065	1355.23	1606.76	2505.93	2610.13	3591.86	4569.62	5375.45	6662.58	3571.14	5177.44	4546.73	3176.08	4092.62	3730.82	3935.9	3017.19
25111	106.926	2	883.422	1764.83	-0.000221138	-0.125303	99.95	SCNPVVFSFYNYLR	Q8BPN8	DMXL2	DMXL2	MOUSE	391.282	268.337	382.15	1082.06	856.011	950.375	1385.2	1982.39	1920.62	2592.69	2088.6	3260.31	2683.51	3263.99	3069.3	1406.28	2525.88	1585.59	1488.08	1381.08	1851.27	1770.93	1321.51	C+57.02
28652	58.4452	3	482.255	1443.74	-0.0012254	-0.848761	98.23	KLLDELSDPEASK	Q8BPN8	DMXL2	DMXL2	MOUSE	197.717	0	108.464	104.377	101.664	96.9975	246.639	195.815	460.055	204.982	157.896	997.437	386.307	426.843	445.865	280.51	396.381	240.76	471.553	127.142	216.532	168.543	297.204
28864	58.5945	3	509.601	1525.78	-0.000698808	-0.458	96.86	SSVLVTHAELMPDK	Q8BPN8	DMXL2	DMXL2	MOUSE	136.5	26.0361	45.6572	58.16	121.8	135.568	90.6908	513.694	510.563	190.142	146.882	720.133	576.498	257.05	472.042	505.757	462.313	446.007	705.007	231.979	323.471	138.494	456.455
34223	45.2058	2	812.918	1623.82	-0.00327075	-2.01422	98.45	DATPPPVPAERPSYK	Q8BPN8	DMXL2	DMXL2	MOUSE	0	54.2513	48.9974	53.0913	41.5008	17.3959	97.7239	0	203.829	353.929	441.403	1384.34	322.017	3655.71	1060.55	1184.3	1754.63	1130.46	542.079	424.184	0	1318.74	12.6757
36045	61.9542	2	638.815	1275.62	-0.000550519	-0.43157	97.97	AMLEPENTPFK	Q8BPN8	DMXL2	DMXL2	MOUSE	400.85	497.873	607.294	80.8219	154.429	218.873	137.264	596.416	540.619	452.599	615.092	1358.39	1123.1	1275.44	1173.37	1528.52	1455.72	1302.36	1367.76	1172.74	1315.19	1063.66	642.578
38329	66.1134	2	425.245	848.475	-0.000427944	-0.504368	97.68	NAFSLLGK	Q8BPN8	DMXL2	DMXL2	MOUSE	92.2374	0	38.9186	59.4134	19.4296	37.7245	77.9899	60.1768	130.458	91.5166	52.1087	16.4677	422.335	0	347.056	97.3834	0	132.151	113.028	168.887	139.778	13.2557	207.116
39314	52.8241	2	956.985	1911.95	0.00089182	0.466444	98.11	RQSESIAAPPVASEDMDK	Q8BPN8	DMXL2	DMXL2	MOUSE	1.45657	35.3	108.41	37.345	0	84.7757	39.438	0	71.1299	0	722.787	209.445	984.88	1243	709.643	559.82	52.3454	279.332	276.218	1009.26	301.395	1297.38	233.458
52061	87.5383	2	474.276	946.538	-0.00105596	-1.1156	99.62	AVVWGLFR	Q8BPN8	DMXL2	DMXL2	MOUSE	35.4556	46.55	0	52.0566	13.6149	110.712	122.178	151.49	0	147.911	70.5496	100.773	311.612	76.2425	248.52	48.3488	0	54.8418	13.8594	41.8332	143.239	16.7692	132.499
52460	75.0638	3	458.926	1373.75	-0.000579779	-0.422039	97.98	KIETLLTEWNK	Q8BPN8	DMXL2	DMXL2	MOUSE	23.2732	15.8489	21.1641	13.8077	17.1891	14.5523	51.8492	53.0504	160.613	24.8006	25.8134	455.731	244.014	231.487	106.377	70.3461	38.5189	110.861	13.4422	0	0	80.0667	169.315		C+57.02
10057	29.142	2	669.301	1336.59	0.000241597	0.180757	99.94	NVLCSACSGQGGK	Q9QYJ0	DNAJA2	DNJA2	MOUSE	3698.54	1999.96	3926.4	8103.15	7610.28	8669.57	7261.52	6958.56	6974.1	6126.24	5040.74	13516.4	14316.7	15042	14635.5	12889.6	12214.5	10912.5	11486.6	8011.7	12866.6	13033.4	12783.1	C+57.02
11284	25.1839	2	411.709	821.403	-0.00032665	-0.397673	99.93	YGEQGLR	Q9QYJ0	DNAJA2	DNJA2	MOUSE	2866.29	1870.88	3282.28	6321.62	6601.55	6921.93	7382.7	5777.31	5412.45	4606.83	3693.03	6021.15	7168.46	6956.23	8150.43	7657.81	9816.44	8192.63	7844.29	6887.09	8015	6593.87	9396.71
11463	113.42	3	880.797	2639.37	0.000765284	0.28995	99.94	ITFTGEADQAPGVEPGDIVLLLQEK	Q9QYJ0	DNAJA2	DNJA2	MOUSE	2774.62	2244.22	1981.62	3893.66	2973.18	3923.09	5331.73	7376.41	5953.69	4533.61	6856.56	9172.57	7133.46	7480.67	6938.34	8431.54	5888.78	8108.59	9601.6	5444.74	6387.31	5713.81	6109.42
14835	68.1473	2	569.292	1136.57	-0.00157558	-1.38625	99.88	VSLEDLYNGK	Q9QYJ0	DNAJA2	DNJA2	MOUSE	1010.41	614.743	733.64	1326.17	1205.1	1450.17	3075.02	1577.02	2424.96	1820.2	1317.38	2206.21	1812.94	2348.89	1803.32	1769.28	2292.73	1410.08	1263.5	1246.4	1092.29	1557.07	1474.26
22951	33.0641	2	469.213	936.412	-0.000278849	-0.297784	99.19	GEGMPQYR	Q9QYJ0	DNAJA2	DNJA2	MOUSE	738.798	534.847	947.888	533.533	457.792	393.522	571.209	891.261	1159.59	874.119	1064.16	2264.37	2141.02	2196.66	1649.08	2204.54	2431.53	2199.86	2056.62	1801.34	3126.57	3916.58	3306.03
23801	39.5972	2	476.777	951.539	1.76151e-05	0.0185122	97.88	ILEVHVDK	Q9QYJ0	DNAJA2	DNJA2	MOUSE	66.8152	224.092	334.267	770.759	679.366	522.982	481.921	399.797	419.302	462.914	811.243	1105.12	149.056	1954.57	65.5286	1154.63	1467.88	1628.81	1684.68	548.006	688.063	1564.6	751.275
19203	55.6557	2	688.344	1374.67	-0.000628345	-0.457086	99.89	GSIITNPCVVCR	Q99M87	DNAJA3	DNJA3	MOUSE	2200.59	4194.41	3319.1	2253.14	1430.19	2095.95	1543.08	1780.04	2066.91	2155.87	2743.27	3014.13	1288.31	3743.32	2763.19	3322.96	2782.17	2963.48	3189.01	1736.01	1796.36	3353.59	1421.77	C+57.02
23620	140.389	3	771.741	2312.2	-0.0010704	-0.462934	99.92	DGADIHSDLFISIAQAILGGTAK	Q99M87	DNAJA3	DNJA3	MOUSE	544.425	437.708	405.593	826.991	597.636	863.801	1000.15	2024.03	1767.07	1818.91	1369.43	3148.62	2539.5	2688.41	2317.92	1484.15	1914.26	1637.65	2222.99	2866.19	2656.68	2863.88	3534.63
2029	62.8669	2	621.341	1240.67	0.000754217	0.607912	99.94	TLEVEIEPGVR	Q6TUG0	Dnajb11	DJB11	RAT	6628.94	4867.21	8026.17	8640.21	9227.5	9681.22	11129.9	12754.2	20571	17080.4	17898	30048.1	21123.3	29922.7	26620.1	35190	36812.8	35367.8	37225.4	31191.6	28821.7	39050	33171.8
2755	44.6074	2	651.795	1301.58	-0.00156398	-1.2016	99.93	QYDTYGEEGLK	Q6TUG0	Dnajb11	DJB11	RAT	20947.8	10104.8	12552.1	11484.4	12580.5	13623.3	18699.7	22234.4	39050.5	21477.1	24804.1	40962.7	29453.8	28613.7	25798.4	30413.7	37075.5	31672	35134.4	29586.3	49190.6	42304.7	47588
2760	51.8779	3	729.038	2184.09	-0.000186764	-0.0855109	99.95	LALQLHPDRNPDDPQAQEK	Q6TUG0	Dnajb11	DJB11	RAT	5363.31	7237.23	8494.19	10332.7	9616.1	10209.1	7458.79	12320.3	11931.5	11451.3	16115.7	44870.9	36788.1	47405.4	43329.8	59627.3	55143.4	58596.7	50239.3	53084.2	56770.8	69201.8	53252.3
2836	86.0786	2	886.423	1770.83	5.69282e-05	0.0321477	99.96	FQDLGAAYEVLSDSEK	Q6TUG0	Dnajb11	DJB11	RAT	7000.47	7884.62	9298.48	13962.1	8369.5	11713.2	14705.1	15149.8	11876.3	15188	17187.3	45174.6	43317.7	61736.7	50417.9	47726.2	67292.3	46506	46947.6	57716.4	53897.3	79519.7	52507.5
4793	55.5836	3	520.6	1558.78	0.00321055	2.05966	99.67	KGEGLPNFDNNNIK	Q6TUG0	Dnajb11	DJB11	RAT	7521.49	2699.25	4961.13	4340.2	4489.96	4521.77	9351.74	17589.8	20106.4	16385.8	12027.4	14843.6	10049.1	8976.98	7096.57	5887.91	8419.34	5692.09	8000.94	6379.7	9601.93	9427.2	12626
5206	17.5714	2	415.23	828.445	-0.000355301	-0.428877	99.93	TTQLGPGR	Q6TUG0	Dnajb11	DJB11	RAT	18483.9	14210	15550.7	35279.4	34977.6	36439.2	50082.4	70165.9	49703.9	40322.6	33752.9	65583.8	44615.9	68762.8	67593	91285.7	74956.4	91412.4	107862	82851.5	86928.2	78343.3	105109
6059	84.1184	3	839.373	2515.1	0.000992074	0.394448	97.44	DGMEYPFIGEGEPHVDGEPGDLR	Q6TUG0	Dnajb11	DJB11	RAT	1696.01	1425.51	1617.16	1990.7	2464.22	2255.47	4509.61	6285.1	6644.95	6145.02	6007.24	19606.7	16407.5	18915.7	14336.4	20299.8	28162.5	19454.2	20122.1	27601.5	28135.5	34425.9	31328.9
18322	154.795	3	922.48	2764.42	0.000714107	0.258321	99.63	GSDIIVDLEVTLEEVYAGNFVEVVR	Q6TUG0	Dnajb11	DJB11	RAT	4054.23	3114.42	4356.52	512.641	595.922	1390.98	1766.04	3215.94	2727.59	2538.65	1719.21	4068.89	2289.91	2697.13	1151.93	1674.99	3064.24	1824.73	2596.83	1222.04	2412.12	2388.15	2909.94
18926	95.8804	3	1246.92	3737.75	0.00161662	0.432513	99.81	TLEVEIEPGVRDGMEYPFIGEGEPHVDGEPGDLR	Q6TUG0	Dnajb11	DJB11	RAT	1701.17	4862.85	3152.5	2411.4	2123.24	2575.39	515.362	241.189	1905.86	1474.57	2032.52	1273.54	2302.96	7129.84	4819.47	9749.07	11859.2	9607.29	4708.96	12116.3	10291.7	9296.86	6935.72
22170	52.0891	2	1000.43	1998.85	0.00582252	2.91294	99.95	FQMTQEVVCDECPNVK	Q6TUG0	Dnajb11	DJB11	RAT	393.936	989.261	770.58	437.36	625.781	177.517	211.022	388.313	183.74	346.767	339.817	2183.3	2442.3	3336.7	2342.07	2418.92	1481.72	1795.44	1609.33	3430.52	3538.68	4740.48	3413.36	M+15.99
24185	51.8779	2	1093.05	2184.09	0.00100844	0.461722	99.94	LALQLHPDRNPDDPQAQEK	Q6TUG0	Dnajb11	DJB11	RAT	1.26642	22.1556	0	176.439	164.428	73.7411	0	153.456	82.4606	53.9897	122.715	518.599	1530.76	3101.57	3701	4238.14	1506.84	2877.95	949.045	8142.48	4630.71	6421.37	2646.2
25504	13.5839	2	415.23	828.445	-0.000670549	-0.809406	97.9	TTQLGPGR	Q6TUG0	Dnajb11	DJB11	RAT	133.838	83.6498	120.019	159.702	290.545	132.578	201.837	832.995	1201.43	1334	2033.27	6.49051	8561.41	241.291	763.178	4100.47	2293.04	4560.85	5101.35	144.886	808.819	198.863	559.355
26616	84.0514	2	1258.56	2515.1	0.00134852	0.536169	99.96	DGMEYPFIGEGEPHVDGEPGDLR	Q6TUG0	Dnajb11	DJB11	RAT	0	137.563	27.7985	976.108	376.978	918.108	1029.84	1542.11	344.497	449.264	566.413	1019.49	2354.65	7457.58	4231.03	2825.82	4184.77	1880.4	457.287	6632.28	7040.31	15570.5	3825.74
39258	154.715	2	1383.22	2764.42	0.00121383	0.439091	99.95	GSDIIVDLEVTLEEVYAGNFVEVVR	Q6TUG0	Dnajb11	DJB11	RAT	510.598	2685.86	2954.45	312.586	223.411	515.923	45.7251	1095.69	847.556	1120.94	972.058	1061.05	188.599	1727.36	948.676	1390.1	1384.02	1473.94	590.141	1187.11	1181.9	3239.49	1611.69
12470	46.6055	2	885.379	1768.74	0.000570023	0.322276	99.96	TVDEETVGSCDLDSSR	Q5FVM7	Dnajc16	DJC16	RAT	12897.7	12993.4	13074.6	8924.45	9341.14	9864.35	9885.08	9762.5	12559.6	11410.6	10956.5	76.9607	65.9034	64.0067	94.1166	943.771	1063.19	1016.15	1096.71	622.85	266.764	0	145.468	C+57.02
12495	97.7599	3	770.741	2309.2	0.0012552	0.543564	99.93	EVVQELEGLGVGIGVVHAGYER	Q5FVM7	Dnajc16	DJC16	RAT	6652.41	4776.68	4327.18	5626.15	3689.14	6487.12	8615.99	11842.7	11384.9	10498.1	10126.8	907.496	223.585	775.631	375.159	751.779	995.157	823.147	1288.13	707.272	364.413	391.103	687.119
13173	103.982	2	1011.51	2021.01	-0.000861048	-0.426048	99.95	QQEFASTLLPDIEAFQGK	Q5FVM7	Dnajc16	DJC16	RAT	8397.52	10679.4	9619.23	12634.5	11186.6	13301.3	9662.75	14708.4	13849.3	13611.5	15624.7	1535.23	1298.57	2291.55	2529.92	4743.11	6969.56	4663.35	3812.73	1976.39	943.578	2229.79	1192.79		C+57.02
20017	48.2516	2	598.295	1194.58	-0.00104145	-0.871819	99.66	AYEILSNEEK	Q5FVM7	Dnajc16	DJC16	RAT	3160.19	1787.47	2186.89	1990.54	1681.14	1649.65	2559.41	1937.63	4673.39	3333.12	3303.26	31.8032	23.0897	96.4752	0	83.3918	85.4372	51.49	86.0597	19.5128	42.0957	0	55.6745
20117	134.824	3	952.852	2855.53	0.00234482	0.821149	99.87	KDPAFLSSEAVLPDLTDELAPVFLLR	Q5FVM7	Dnajc16	DJC16	RAT	7644.01	4626.93	4642.91	4833.1	4488.88	5440.04	6885.9	12359.2	11447.8	9891.94	8479.3	645.506	288.536	232.635	289.402	167.059	2041.2	234.319	623.458	263.976	399.88	263.166	399.56
20610	108.681	2	668.885	1335.76	7.29418e-05	0.0546072	99.94	FVLLGYLDQLR	Q5FVM7	Dnajc16	DJC16	RAT	2015.29	1510.58	1713.12	1224.61	1108.2	1524.49	1824.25	3537.89	3194.25	3368.4	3085.96	0	18.007	0	0	0	0	0	0	0	0	0	0
20996	105.655	2	907.979	1813.94	-0.000990464	-0.546028	99.92	QYNVNIYAPTMLIFK	Q5FVM7	Dnajc16	DJC16	RAT	2194.81	2035.89	1738.56	2284.7	1608.35	2705.92	2356.48	5574.49	5012.53	5109.66	3822.02	78.6473	292.874	49.909	111.129	162.604	196.474	77.7041	18.1223	573.247	1103.96	899.852	1359.91
25134	33.3505	2	731.892	1461.77	0.000658801	0.450688	99.92	EHINKPADAIQAR	Q5FVM7	Dnajc16	DJC16	RAT	2190.56	3723.62	7930.99	5786.7	3637.21	4200.57	808.701	2408.87	2857.08	2473.21	6148.13	0	20.6153	43.6488	119.488	132.726	137.853	176.037	18.9448	93.2871	123.149	64.5933	79.0477
28934	23.4848	2	760.865	1519.72	0.000508032	0.334294	99.79	ESHPPDKEEVPEK	Q5FVM7	Dnajc16	DJC16	RAT	2318.63	5910.98	9965.22	11330	11201.6	11141.6	2909.74	7880.04	7582.61	7854.46	11545.6	11.7069	4.02187	43.0736	42.0028	34.7421	15.1933	1.19951	1.86396	129.498	40.9634	59.4159	37.5142
36382	109.787	2	633.806	1265.6	0.000354344	0.279981	96.86	FYIPSWPELD	Q5FVM7	Dnajc16	DJC16	RAT	706.206	266.742	301.934	741.743	741.378	802.006	981.198	1533.26	1400.92	1866.24	908.595	0	5.30546	21.853	0	0	0	11.1819	0	0	7.43962	0	15.8686
36877	51.4742	3	381.539	1141.6	-4.69795e-05	-0.0411525	99.65	LFHELCPVK	Q5FVM7	Dnajc16	DJC16	RAT	1015.19	484.822	290.321	0	142.023	22.1289	774.433	0	1116.24	508.568	138.525	45.933	10.5644	7.29143	0	9.87265	10.8154	0	19.1414	0	9.92753	0	9.61841	C+57.02
8224	77.9596	2	855.446	1708.88	-0.000682346	-0.399295	99.96	VPVGDQPPDIEFQIR	P39053	DNM1	DYN1	MOUSE	610.641	651.837	1282.65	1630.39	1517.97	2045.19	3884.09	12040.8	10740.6	11032.7	9516.75	6627.53	6137.19	8196.53	6349.93	4945.37	7131.53	4501.88	2113.02	5934.3	5342.03	9118.07	5902.39
8656	101.251	3	699.718	2096.13	-0.000482061	-0.229976	99.87	VYSPHVLNLTLVDLPGMTK	P39053	DNM1	DYN1	MOUSE	635.984	684.681	563.987	1555.2	755.089	2038.36	1627.66	10984.2	9802.02	9291.4	9089.43	5201.08	4472.62	4629	4689.66	5439.35	7357.8	5739.6	5223.8	4502.77	5180.18	5813.08	6265.8
11311	85.7814	2	628.837	1255.66	4.42233e-05	0.0352192	99.45	GMEDLIPLVNR	P39053	DNM1	DYN1	MOUSE	1084.02	1143.15	1366.34	679.572	337.334	1096.86	1878.6	4040.21	4053.09	4955.44	4268.95	2603.88	2282.38	3400.75	2396.94	2711.54	3406.42	2344.36	2306.81	3128.26	2867.81	4103.37	2704.77
11493	67.9239	3	642.322	1923.95	0.00201873	1.04927	96.92	SGQASPSRPESPRPPFDL	P21575	DNM1	DYN1	RAT	2218.08	1112.25	1960.17	2090.68	1671.94	1780.69	4150.2	7483.44	9566.72	7178.38	5828.87	5046.02	4401.93	5089.33	3342.71	1592.87	2653.07	1757.6	1768.45	2116.78	2368.48	2798.12	2204.89
13209	58.0641	2	515.78	1029.55	8.56433e-05	0.0831855	99.94	DITAALAAER	P39053	DNM1	DYN1	MOUSE	646.256	68.1681	444.302	450.156	511.211	538.345	983.726	3989.33	5123.86	3660.83	3784.5	2733.18	2005.39	2308.63	1557.81	1337.79	962.056	952.519	1414.03	953.04	1191.78	1478.64	1423.3
13449	17.3184	2	607.318	1212.62	0.000615193	0.507325	99.91	RSPTSSPTPQR	P39053	DNM1	DYN1	MOUSE	337.703	1154.87	1975.88	10931.1	8510.36	8541.09	5433.46	27442.6	14192.3	25720.5	7098.07	6251.78	4517.44	24795.6	22160.3	12876.1	8524	14568.1	14568	5046.55	15683.6	14242.9	14602.6
15208	52.7454	2	838.408	1674.8	-0.00399562	-2.38572	98.02	LEIEAETDRVTGTNK	P39053	DNM1	DYN1	MOUSE	1299.33	3586.09	3379.75	3483.83	2068.59	3032.58	1652.14	2540.24	2866.38	1404.79	4704.93	244.976	375.497	619.602	575.784	931.62	88.2727	610.619	923.231	3470.81	3095.61	4356.31	2520.98
15293	95.4956	2	805.427	1608.84	9.02789e-05	0.0561143	98.5	TGLFTPDLAFEATVK	P21575	DNM1	DYN1	RAT	1289.16	875.745	661.852	1634.28	864.938	1980.85	2426.2	6646.71	6239.52	7989.58	6613.95	4372.78	3673.24	5125.83	3963.67	1795.78	2609.53	1583.81	2175.48	3368.47	3263.64	2614.88	3509.38
16135	57.9943	3	385.198	1152.57	-0.000437595	-0.379668	96.87	FFLSHPSYR	P39053	DNM1	DYN1	MOUSE	486.74	145.311	230.935	301.658	327.277	232.314	843.374	1886.92	2878.77	1873.8	1504.61	1697.51	1048.49	844.942	837.121	791.916	962.691	635.377	1163.72	609.192	806.979	833.278	987.697
16146	57.9943	2	577.293	1152.57	-0.000239046	-0.207402	99.83	FFLSHPSYR	P39053	DNM1	DYN1	MOUSE	133.778	129.418	488.562	635.457	681.92	713.393	273.646	963.804	1378.58	771.217	3295.64	761.328	593.402	673.038	1844.78	1185.04	159.437	759.667	809.768	1670.84	2039.71	2421.43	1287.84
22341	111.178	3	840.109	2517.3	-0.000491208	-0.195132	99.94	RPLVLQLVNSTTEYAEFLHCK	P39053	DNM1	DYN1	MOUSE	748.924	1131.4	821.922	2398.88	1945.28	3037.26	1270.25	6046.84	8807.01	5478.65	11424.3	5192.43	3770.37	6335.3	5953.04	3552.77	4946.78	3648.34	3094.61	5884.64	4288.83	5981.96	4722.38	C+57.02
23795	87.6149	2	1158.08	2314.15	0.00111163	0.480364	99.94	ENCLILAVSPANSDLANSDALK	P39053	DNM1	DYN1	MOUSE	0	952.272	661.414	937.323	670.247	674.032	505.794	5553.03	3576.02	4235.01	4620.94	1988.8	2932.93	3322.5	2912.83	1457.8	356.898	721.877	1112.14	2310.87	3010.28	3377.33	1477.05	C+57.02
26929	18.402	2	607.318	1212.62	0.000384461	0.31705	99.71	RSPTSSPTPQR	P39053	DNM1	DYN1	MOUSE	1143.16	2552.94	2474.56	267.688	291.951	218.606	1571.13	228.575	496.503	730.933	55.7443	100.618	2600.12	139.268	141.573	5462	369.773	798.637	273.537	14130.5	109.524	6413.35	212.654
26977	129.22	2	883.962	1765.91	0.00197091	1.11609	99.96	ALLQMVQQFAVDFEK	P39053	DNM1	DYN1	MOUSE	343.778	230.918	81.9164	86.426	119.917	174.517	132.356	5658.07	382.103	3208.87	3113.89	1500.66	82.6797	1491.1	1635.6	2726.08	86.4244	879.852	853.015	0	2344.16	1578.82	1761.42
27539	45.8116	2	668.377	1334.74	-0.00155896	-1.16799	99.89	VLNQQLTNHIR	P39053	DNM1	DYN1	MOUSE	0	0	129.307	386.827	319.06	163.477	64.6713	1389.27	487.398	970.483	2201.02	415.963	1002.9	1980.48	1573.72	1991.4	1283.19	1996.64	931.991	1943.07	342.857	2070.77	1153.46
33135	104.058	2	1442.25	2882.48	0.00213292	0.73996	99.94	LQDAFSAIGQNADLDLPQIAVVGGQSAGK	P39053	DNM1	DYN1	MOUSE	0	63.2355	0	640.979	365.061	0	0	2682.37	711.371	1559.76	429.072	788.65	1925.36	1709.78	3709.49	395.523	1420.61	867.394	0	3199.49	3040.82	922.273	1956.94
43429	84.5632	2	982.95	1963.89	0.00183062	0.932142	99.95	QLELACETQEEVDSWK	P39053	DNM1	DYN1	MOUSE	0	81.872	153.023	692.379	538.39	636.981	352.647	1561.37	2332.43	1215.11	2329.67	898.586	520.874	1301.38	908.052	552.286	359.176	430.695	266.662	680.773	110.604	1318.9	949.807	C+57.02
6713	70.4469	2	554.293	1106.57	-0.000431904	-0.390308	99.86	SSVLENFVGR	P39052	Dnm2	DYN2	RAT	1504.71	2305.75	3133.27	1964.41	1855.44	1841.78	3156.82	6969.27	7832.59	7436.22	5613.45	5764.58	3512.06	5188.51	2668.31	3821.41	5669.15	3714.06	3758.21	3569.7	3128.17	5937.41	4060.47
8906	67.6934	2	533.324	1064.63	-0.000344504	-0.323589	99.47	GISPVPINLR	P39052	Dnm2	DYN2	RAT	640.695	636.482	926.761	811.524	658.186	715.426	1364.75	3130.36	4411.18	3763.36	3752.63	2257.99	1950.38	2540.8	1526.08	1780.66	2733.74	1679.55	2002.66	1835.05	1785.88	2292.21	1740.38
17084	78.779	3	645.31	1932.91	-0.000280692	-0.145217	99.33	LDLMDEGTDARDVLENK	P39052	Dnm2	DYN2	RAT	216.808	57.1908	310.745	1080.16	951.007	1149.44	2124.14	3404.47	1683.99	1502.05	2142.92	1238.41	1502.31	808.764	1028.47	1517.06	2475.19	1611.01	1739.28	1269.33	1560.7	1348.38	1790.45
19435	107.655	3	698.405	2092.19	0.000272592	0.13029	99.81	VYSPHVLNLTLIDLPGITK	P39052	Dnm2	DYN2	RAT	223.493	133.307	215.475	654.395	349.614	725.321	705.002	2013.29	1893.96	1582.53	1880.47	1538.98	1191.42	1543.15	1352.76	1337.51	2695.23	1811.6	1460.37	1605.87	1722.52	2053.2	1653.85
8948	61.4849	2	454.753	907.491	-0.000280177	-0.308737	99.82	VFNLYPR	P47942	Dpysl2	DPYL2	RAT	935.453	648.667	679.969	721.431	750.41	696.293	1000.13	3338.29	4253.76	3834.13	3587.1	2878.19	2156.93	2424.61	2324.02	1492.51	1368.99	1303.05	1639.04	1003.59	961.978	1267.01	1138.28
9700	74.4583	3	723.694	2168.06	-8.55871e-05	-0.0394763	98.4	NLHQSGFSLSGAQIDDNIPR	P47942	Dpysl2	DPYL2	RAT	3506.33	2906.3	4299.68	3789.13	4910.92	4485.46	6348.39	15684.2	16537.2	16206.3	11274.8	12821.3	11242.1	11598.4	9809.79	5047.02	6760.55	5387.97	6017.62	4116.08	3705.21	5312.92	4466.51
10413	66.1134	2	810.9	1619.79	-8.96432e-05	-0.0553426	99.94	GLYDGPVCEVSVTPK	P47942	Dpysl2	DPYL2	RAT	887.765	619.742	1307.48	2700.66	2426.09	2072.62	1943.95	6244.35	8635.84	7060.09	7968.88	6566.2	4692.87	6902.96	5851.71	3132.52	3825.76	4258.72	3568.95	3638.16	4286.63	5274.79	4061.59	C+57.02
11335	65.1363	2	911.972	1821.93	0.000183915	0.100945	99.96	SITIANQTNCPLYVTK	P47942	Dpysl2	DPYL2	RAT	646.104	510.633	911.978	2163.54	2263.06	2273.14	1894.14	6453.35	8671.42	8436.52	9230.64	5739	3975.3	6181.18	6078.76	1936.59	2438.79	2587.09	2300.44	2646.46	2702.19	3145.92	2879.41	C+57.02
15145	85.9299	3	967.509	2899.5	0.00124744	0.430224	99.94	ILDLGITGPEGHVLSRPEEVEAEAVNR	P47942	Dpysl2	DPYL2	RAT	671.043	2518.19	2303.25	3182.06	3182.66	2850.59	2121.06	7315.56	5727.95	14079.8	11210	4745.81	4603.79	19308.2	10171.9	3834.1	7772.31	3257.63	1423.72	2935.41	2545.76	10473.5	1902.42
17985	68.9914	2	896.92	1791.83	-0.00187297	-1.04528	99.17	DNFTLIPEGTNGTEER	P47942	Dpysl2	DPYL2	RAT	552.076	353.136	815.345	642.443	762.668	574.561	966.113	4173.52	4860.35	4764.91	4082.38	3099.77	3058.75	4409.64	2888.41	2252.61	2718.84	1603.3	1511.58	1038.61	955.904	1835.92	1445.32
22404	60.64	2	841.939	1681.86	0.000168602	0.100247	99.95	IVLEDGTLHVTEGSGR	P47942	Dpysl2	DPYL2	RAT	162.989	894.552	928.403	627.168	758.375	594.857	40.5813	1437.1	3318.07	2444.84	4709.88	1690.21	1199.22	3792.35	3577.71	1959.06	1361.88	1697.56	855.855	1649.35	1045.23	1877.95	595.169
28001	71.4299	3	793.063	2376.17	-0.000437389	-0.184073	99.86	DIGAIAQVHAENGDIIAEEQQR	P47942	Dpysl2	DPYL2	RAT	326.191	1105.1	1237.68	769.328	293.953	426.333	976.37	3042.55	4542.04	3807.97	2991.81	3563.7	1338.71	2275.19	1815.59	628.168	809.974	1012.86	892.169	738.483	872.569	1148.54	627.053
14047	154.795	3	910.161	2727.46	-0.000500136	-0.18337	99.91	LVAEDIPLLFSLLSDVFPGVQYHR	Q9JHU4	DYNC1H1	DYHC1	MOUSE	2143.76	2738.87	3709.03	2423.76	2701.82	2370.45	3299.52	4077.08	4133.39	4329.51	4620.72	5880.15	2820.94	5510.67	3111.6	2066.73	2258.85	2139.24	2576.47	2747.4	2622.26	3172.8	4391.02
17822	114.851	2	1299.68	2597.35	0.000411404	0.158394	99.96	FGNPLLVQDVESYDPVLNPVLNR	Q9JHU4	DYNC1H1	DYHC1	MOUSE	357.983	1047.88	928.864	4264.27	1736.84	4061.56	1817.99	4009.94	5449.98	5882.31	6710.37	3920.54	4367.23	5252.26	5382.39	2949.84	2011.11	2891.02	2087.8	4316.23	3346.59	4828.93	3623.51
18868	78.42	2	776.44	1550.86	-0.00218809	-1.41088	97.85	VAAPDVVVPTLDTVR	Q9JHU4	DYNC1H1	DYHC1	MOUSE	925.349	570.057	593.02	2195.95	1534.12	2441.15	3768.46	3450.6	2962.03	3021.17	3181.2	2482.42	1852.55	2225.06	2136.83	4153.82	6304.27	4095.09	3220.38	1329.56	1567.76	2610.61	1657.04
20809	42.2785	2	714.383	1426.75	-0.00168571	-1.1815	99.93	QLQNISQAAAAGGAK	P38650	DYNC1H1	DYHC1	RAT	636.383	282.621	369.89	1146.31	817.723	728.759	617.494	1599.85	653.442	496.736	867.621	1346.85	1364.64	1163.75	1756.64	622.499	404.024	702.961	804.258	1031.83	1707.31	917.046	1366.42
20918	123.112	3	708.413	2122.22	0.00109449	0.515731	99.54	GIFEALRPLETLPVEGLIR	Q9JHU4	DYNC1H1	DYHC1	MOUSE	392.275	315.145	333.914	772.66	878.579	906.376	1672.24	3364.25	4490.67	4121.72	2655.22	1738.52	1165.66	1603.79	1059.79	1879.17	2662.69	1816.91	2290.1	856.155	54.9924	1336.4	1599.94
22107	103.558	2	687.406	1372.8	0.000408149	0.297312	99.48	VNFLPEIITLSK	Q9JHU4	DYNC1H1	DYHC1	MOUSE	274.888	150.803	231.581	540.792	560.297	666.945	756.914	1448.11	1159.98	1758.81	1371.33	1189.84	900.513	922.93	978.856	953.605	1287.94	1237.31	947.741	949.209	903.998	963.33	957.043
24809	147.202	3	971.495	2911.46	-0.000475325	-0.16326	99.78	VLTLSEDSPYETLHSFISNAVAPFFK	Q9JHU4	DYNC1H1	DYHC1	MOUSE	1157.71	2526.54	2229.25	6206.21	5574	3704.51	5524.2	387.95	5335.71	860.476	5235.14	4184.05	402.577	5182.81	700.158	5029.5	2907.81	5500.95	5416.91	8539.12	297.228	7934.67	4231.9
26887	47.1569	2	573.301	1144.59	-0.000103898	-0.0907737	99.58	LGGSPFGPAGTGK	Q9JHU4	DYNC1H1	DYHC1	MOUSE	594.578	592.029	408.856	680.211	620.544	522.836	992.948	202.044	1954.88	1733.72	1568.51	1589.81	220.839	1378.53	743.288	327.574	393.35	223.246	512.812	458.199	291.403	1276.82	283.138
27332	146.753	3	971.495	2911.46	0.00017892	0.0614536	99.89	VLTLSEDSPYETLHSFISNAVAPFFK	Q9JHU4	DYNC1H1	DYHC1	MOUSE	1155.89	670.966	571.496	271.119	232.827	285.279	1318.6	591.227	3534.99	9257.86	3520.93	4329.5	6852.25	5457.22	7957.2	159.448	2738.73	407.379	707.767	518.016	9319.25	653.022	4493
34533	68.5313	2	503.29	1004.56	-0.000728301	-0.724991	99.91	LLNTFLER	Q9JHU4	DYNC1H1	DYHC1	MOUSE	489.761	303.781	365.668	378.318	431.886	590.066	763.952	950.056	1386.35	762.341	944.99	758.154	626.656	364.078	434.627	542.649	513.955	641.517	654.807	483.336	467.839	404.35	409.38
37101	39.1301	2	590.322	1178.63	-8.30529e-05	-0.0704656	97.97	VPQIEVETHK	Q9JHU4	DYNC1H1	DYHC1	MOUSE	266.363	266.567	368.448	1338.89	1002.04	895.819	484.419	1799.22	1783.42	945.27	1636.07	397.62	920.084	1205.62	926.892	1197.59	881.329	894.6	840.862	433.377	1083.13	954.081	751.852
37382	42.2785	2	546.811	1091.61	-0.000440322	-0.40337	95.75	HLLPVETQR	Q9JHU4	DYNC1H1	DYHC1	MOUSE	411.514	408.314	628.265	495.717	445.809	338.943	410.95	770.265	1019.4	423.85	1117.05	1048.72	77.8956	1068.42	953.397	564.671	437.265	651.381	672.045	841.826	897.581	889.995	1120.42		C+57.02
38971	44.6074	2	589.811	1177.61	-0.00147357	-1.25132	95.16	EYQTQLIQR	Q9JHU4	DYNC1H1	DYHC1	MOUSE	46.0793	29.189	0	319.863	323.583	211.962	380.332	658.193	901.004	340.455	508.626	811.304	287.669	351.053	480.808	303.485	434.324	387.581	399.499	2.1649	112.553	144.441	209.854
51824	145.075	3	971.497	2911.47	0.00421323	1.44712	99.94	VLTLSEDSPYETLHSFISNAVAPFFK	Q9JHU4	DYNC1H1	DYHC1	MOUSE	179.801	203.623	296.077	196.311	104.994	169.007	253.925	6407.68	138.943	39.4469	285.16	412.73	170.182	425.949	1410.51	82.6806	156.07	165.623	22.3326	96.1878	85.8235	195.078	196.723
31103	59.2008	2	958.963	1915.91	-0.000509603	-0.265985	99.94	SVSTPSEAGSQDDLGPLTR	Q63100	Dync1i1	DC1I1	RAT	291.995	0	341.408	416.774	606.518	276.289	502.153	760.274	711.009	314.69	909.59	689.153	842.199	1278.61	886.094	1331.74	1016.08	1284.97	1546.48	1354.61	973.03	1592.62	1402.9
64041	65.2843	2	537.801	1073.59	0.000863128	0.803966	99.61	VTQVDFLPR	Q63100	Dync1i1	DC1I1	RAT	67.2249	40.6774	113.488	57.1913	176.289	79.1908	196.774	191.763	339.599	259.787	211.878	240.133	131.449	207.711	121.006	250.878	335.015	313.031	375.902	133.008	54.6689	187.714	211.501
34814	54.3225	2	793.923	1585.83	0.000770231	0.485695	99.54	SVSSNVASVSPIPAGSK	Q8R1Q8	DYNC1LI1	DC1L1	MOUSE	133.298	41.5279	209.28	954.446	793.225	475.062	563.961	1069.69	1252.49	992.646	2423.53	777.407	1331.9	1313.89	971.507	1467.53	551.958	1819.61	887.17	1740.19	1010.76	2032.7	864.212
42981	38.3041	2	699.865	1397.71	8.85292e-06	0.00633385	98.36	GGPASVPSASPGTSVK	Q6PDL0	DYNC1LI2	DC1L2	MOUSE	478.933	385.721	297.189	762.724	808.015	761.159	1015.86	1046.23	856.273	1303.13	1087.07	2275.91	1607.19	973.165	801.715	735.805	1255.53	923.044	1267.68	641.954	1425.74	972.86	1319.34
43316	30.6862	2	805.354	1608.69	0.000207795	0.12917	99.66	KPDSMVTNSSTENEA	Q6PDL0	DYNC1LI2	DC1L2	MOUSE	211.487	82.4593	284.255	437.716	372.144	305.632	473.265	1282.34	844.063	986.542	1026.28	918.93	836.634	887.783	1036.45	3140.3	3027.65	2987.21	2754.6	925.648	1906.02	2399.37	2316.13
2254	43.2874	2	641.807	1281.6	0.000266876	0.208237	99.95	NFGSYVTHETK	P63168	DYNLL1	DYL1	MOUSE	20868.6	23039.9	33418.8	21938.9	22896.6	20385.9	19136.3	29436	36745.2	41323.3	44546	72009.3	56089.8	91734.8	71065.6	64527.9	75818.1	67556.4	57568.8	46466.3	68633.5	91117.7	56235.8
7855	26.037	2	384.224	766.434	-2.90278e-05	-0.0378739	97.53	DIAAHIK	P63168	DYNLL1	DYL1	MOUSE	3041.81	1438.32	2556.97	3148.32	3255.46	3226.27	3197.98	2675.51	3678.02	4329.48	4520.04	3884.14	2711.58	5014.05	3243.12	8762.26	890.089	6833.49	7184.5	2054.55	2690.61	4512.42	3275.7
7812	81.3791	2	730.873	1459.73	0.00111693	0.76516	99.94	EIDPQNDLTFLR	P62627	DYNLRB1	DLRB1	MOUSE	2520.57	2132.85	2419.86	2714.74	3380.84	3610.29	5012.23	7799.53	7157.96	9233.06	6017.05	6751.04	5079.74	6996.16	4673.64	5617.63	9624.1	5510.38	6707	4321.19	4889.03	8561.86	6411.36
17236	32.8713	2	572.805	1143.59	-0.00081352	-0.71137	99.94	KNEIMVAPDK	P62627	DYNLRB1	DLRB1	MOUSE	720.455	536.366	1089.01	372.359	524.334	505.677	804.21	1156.3	1064.16	1373.16	1322.41	1606.38	784.791	1428.23	993.738	2323.77	2730.59	2791.8	1873.82	1718.87	3564.58	3909.61	2612.8
3280	52.321	2	513.309	1024.6	-0.000362317	-0.353617	99.93	IGGIGTVPVGR	P10126	Eef1a1	EF1A1	MOUSE	4229.12	4359.24	3627.36	5685.84	5320.7	6024.17	6538.63	12340.9	13417.6	11091.1	11904	9067.85	7643.86	8431.51	7496.65	5457.95	4142.38	5370.22	5868.32	7128.65	6743.84	8438.94	7783.34
3859	56.7919	2	488.279	974.543	-0.000316481	-0.324748	99.85	LPLQDVYK	P10126	Eef1a1	EF1A1	MOUSE	3649.84	2212.86	3601.01	3573.8	4032.34	4025.52	4473.48	10267.3	11037	8932.46	10292.9	7488.27	4580.39	6822.86	6732.69	7247.25	5294.3	6753.99	7028.99	5096.4	6115.73	8240.5	5881.43
4261	32.6825	2	560.803	1119.59	-0.000382695	-0.341816	99.82	STTTGHLIYK	P10126	Eef1a1	EF1A1	MOUSE	8068.18	6869.88	11187.5	7436.78	8229.07	7375.08	10237.9	12253.1	11903.7	16613.4	16081.6	18106.3	9250.03	16053.5	12292.6	13875.5	14494.8	16344.3	11248.4	11318.6	19608	22578.2	16664.7
6360	28.309	2	468.761	935.507	-0.000255055	-0.272638	99.38	RYEEIVK	P10126	Eef1a1	EF1A1	MOUSE	8324.88	5003.1	8757.16	9622.12	9472.68	9765.51	13973.5	10943.7	12471.2	13295.9	11398.3	11965	13479.5	12696.6	12870.7	15391.3	17739.9	15219.4	11148	4440.91	12293.3	14194.9	13008
15768	70.672	2	657.874	1313.73	0.00014361	0.109314	99.95	EHALLAYTLGVK	P10126	Eef1a1	EF1A1	MOUSE	1052.46	1678.73	1761.02	2307.05	1650.26	2269.07	2394.4	3992.25	6389.08	5521.42	5897.66	3005.99	1467.04	4617.41	2171.23	3279.51	6237.88	3139.76	2120.5	2438.86	2208.09	5933.42	2211.04
23565	30.3027	2	641.785	1281.56	0.00134016	1.04573	99.36	MDSTEPPYSQK	P10126	Eef1a1	EF1A1	MOUSE	336.061	96.3348	672.109	1189.49	760.141	582.543	629.888	4499.14	3014.01	1826.56	2801.4	867.779	1612.16	693.86	941.891	5922.49	4746.3	5065.57	3318.31	3504.97	2896.7	2767.89	3999.29
29448	25.0838	2	649.782	1297.55	7.09356e-05	0.0546689	99.93	MDSTEPPYSQK	P10126	Eef1a1	EF1A1	MOUSE	1045.57	736.517	1070	1507.07	1672.72	1854.28	1742.97	1999.7	1747.3	1826.56	1335.13	1759.84	1372.59	2106.18	2393.85	3038.74	3515.75	3640.44	2925.43	2838.79	3197.57	3048.68	3339.63	M+15.99
8080	28.4002	2	629.268	1256.52	-0.000831473	-0.661725	99.94	MDSTEPAYSEK	P62632	Eef1a2	EF1A2	RAT	3004.22	799.322	2706.41	4140.64	4421.27	4898.02	9409.15	12999.7	13565.7	13503.4	8603.16	15194.9	12081.6	7424.03	8451.11	14463.9	17437.5	13433.8	12575.5	6884.6	13955.9	13649.4	19552.6
12090	68.46	3	473.586	1417.73	-0.000719384	-0.507418	99.94	YYITIIDAPGHR	P62632	Eef1a2	EF1A2	RAT	744.486	169.575	305.766	294.956	498.596	467.639	1271.89	2338.75	3355.34	2467.49	2055.88	1996.99	1313.58	1142.78	890.55	1530.04	2003.9	1226.43	1727.29	1145.47	1026.62	1350.25	1690.05
15499	68.5313	2	709.875	1417.74	0.000202044	0.142512	99.69	YYITIIDAPGHR	P62632	Eef1a2	EF1A2	RAT	934.252	726.069	880.118	1186.17	666.541	857.101	497.661	1216.52	2846.46	2549.11	2837.09	1449.89	1218.75	2021.75	2636.92	2295.84	3299.94	1933.63	1595.87	2460.35	1750.62	4163.23	1913.63
21063	95.8804	3	857.459	2569.35	-0.000216584	-0.0842952	98.31	IVSLFAEHNDLQYAAPGGLIGVGTK	P81795	Eif2s3	IF2G	RAT	598.179	451.462	61.4088	1569.44	497.888	1667.92	1498.79	5210.03	4048.97	4293.3	3795.43	242.374	358.085	150.922	71.9102	1607.86	2451.99	1099.5	1645.01	2039.31	2214.55	2355.01	2561.09		C+57.02	M+15.99
35344	64.2095	2	948.42	1894.83	-4.64955e-05	-0.0245381	99.94	SCGSSTPDEFPTDIPGTK	P81795	Eif2s3	IF2G	RAT	58.8365	192.692	237.377	1130.34	1031.67	987.469	923.988	1842.7	1709.97	1293.44	2338.43	181.254	50.0944	66.9277	199.329	664.829	340.996	458.097	427.276	1452.85	1477.79	2015.83	1350.15	C+57.02
61422	51.3968	2	755.934	1509.85	0.00117021	0.775047	99.74	VGQEIEVRPGIVSK	P81795	Eif2s3	IF2G	RAT	0	0	19.0627	261.18	118.694	360.645	0	176.708	468.959	141.941	711.326	0	37.1249	107.806	0	0	0	61.9859	0	493.983	452.253	570.174	113.071		C+57.02	C+57.02
35652	153.822	2	1025.54	2049.06	-0.000657867	-0.321057	99.94	IQDALSTVLQYAEDVLSGK	Q9DCH4	EIF3F	EIF3F	MOUSE	150.001	228.918	282.824	357.86	503.559	577.541	243.072	741.726	1290.37	1216.92	1440.66	527.519	479.866	633.311	1427.31	219.409	285.347	309.264	515.817	1528.98	691.493	801.063	810.844
68164	153.968	3	684.028	2049.06	-0.00128232	-0.625809	99.93	IQDALSTVLQYAEDVLSGK	Q9DCH4	EIF3F	EIF3F	MOUSE	94.3063	0	0	69.09	230.987	161.372	178.501	427.22	624.016	405.1	357.326	226.991	58.1144	153.828	174.755	87.2376	42.333	58.7823	51.9041	229.274	20.2074	50.9908	121.082
28622	25.2569	2	504.759	1007.5	-0.000450965	-0.447607	99.58	NVDVYDKR	Q62448	EIF4G2	IF4G2	MOUSE	119.166	60.5868	91.7739	221.638	175.478	356.862	186.488	112.706	108.22	237.691	143.011	281.841	37.5318	186.02	224.576	1452.97	7.94723	1731.78	1363.16	2770.9	3263.66	3062.94	3077.86
35513	53.4963	2	1006.47	2010.93	0.000931657	0.463297	99.94	LAEDAPNFDGPAAEGQPGQK	Q62448	EIF4G2	IF4G2	MOUSE	0	34.0176	0	21.1098	20.881	181.381	0	0	10.3346	0	0	94.9786	0	0.594254	37.6686	765.35	283.671	724.828	997.135	5015.26	2264.28	1254.24	1760.62
23616	155.006	3	876.104	2625.29	-9.57081e-05	-0.0364562	99.96	YDCGEEILITVLSAMTEEAAVAIK	Q3T1J1	Eif5a	IF5A1	RAT	801.626	534.863	355.575	482.318	651.145	542.943	908.813	2280.86	2039.35	1790.47	1643.04	2272.03	1191.08	1805.68	1399.61	564.886	564.777	449.361	397.415	1042.23	844.45	740.248	1099.82	C+57.02
37683	85.855	2	649.875	1297.74	-0.00368689	-2.84101	97.8	VHLVGIDIFTGK	Q3T1J1	Eif5a	IF5A1	RAT	76.9803	48.5807	149.716	93.6794	88.5207	44.6449	22.5852	941.393	1185.49	2145.54	1497.85	239.831	276.872	834.942	510.214	191.454	338.924	250.906	130.403	401.028	204.436	702.393	325.602
6116	30.0714	2	612.341	1222.67	-0.000313545	-0.256443	99.83	RLPSSPASPSPK	Q9WTP0	Epb41l1	E41L1	RAT	17636.7	15830	28521.3	42101.5	43948.6	41772	26485.5	37970.7	44288.6	38767.7	47063.6	504.847	601.999	914.541	698.287	919.577	597.772	804.48	557.762	12506.3	1498.46	1684.76	1070.91
10353	30.0714	2	787.887	1573.76	0.000936467	0.595052	99.96	VSTADSTQVDGGAPAAK	Q9WTP0	Epb41l1	E41L1	RAT	29785.8	18460.2	29852	32054.6	37106.2	35412	33801.5	37568.2	37259.3	31217.2	34590.3	843.945	1251.91	1076.93	1197.28	1346.48	611.094	1126.93	833.729	1286.41	1399.41	1682.19	1202.11
10457	91.5593	2	881.936	1761.86	-0.000286297	-0.162497	98.35	FYPPDPAQLTEDITR	Q9WTP0	Epb41l1	E41L1	RAT	9289.58	10830.3	9874.7	16537.9	11642.3	17430.2	19010.5	27316.3	21850.7	28995.4	22347.2	8845.48	6860.03	6732.96	6078.25	9595.98	12309.9	9067.71	8691.09	4560.74	4003.72	4869.24	4397.85
12032	26.5599	2	664.346	1326.68	0.000239333	0.1804	99.37	ELKPEQETTPR	Q9WTP0	Epb41l1	E41L1	RAT	8026.53	7692.9	17777.2	26589.1	24985.8	26908.5	12929.7	19055.1	20325.3	23199.4	25849.1	233.668	382.415	631.164	808.19	195.392	61.4401	87.752	67.966	439.442	446.624	893.005	412.362
12233	90.7833	2	642.325	1282.63	0.000375736	0.292941	98.96	SSPWNFAFTVK	Q9WTP0	Epb41l1	E41L1	RAT	2163.85	1839.4	1858.58	4365.81	2052.46	4943.29	4349.24	6844.2	6891.55	1051.55	5630.28	337.538	509.113	658.656	278.399	470.049	163.423	208.228	408.012	159.771	330.542	178.591	218.368
12291	33.1972	2	482.279	962.544	-3.20488e-05	-0.0332959	99.49	LVSPEPPPK	Q9WTP0	Epb41l1	E41L1	RAT	9618.9	6027.02	8829.93	4810.56	4431.36	4734.08	6990.59	5973.27	6594.47	5975.43	5839.12	14.7215	48.3985	26.5958	36.9742	131.724	173.171	115.592	129.787	22.464	52.5195	47.5727	79.2636
13085	74.3122	2	859.454	1716.89	-0.000132138	-0.0769633	98.34	QASALIDRPAPFFER	Q9WTP0	Epb41l1	E41L1	RAT	4716.14	13443.3	12864.7	10993.5	8985.18	10608.9	7008.04	11691.2	13812.6	16466.7	14588.7	992.951	894.439	1439.19	959.725	494.999	233.432	254.533	397.024	1847.69	879.245	3203	680.756
13642	65.363	2	639.84	1277.66	-0.000429833	-0.336421	99.87	AETMTVSSLAIR	Q9WTP0	Epb41l1	E41L1	RAT	2309.73	1724.87	2942.37	3481.11	3440.48	3137.61	4029.33	3947.59	5362.47	4163.87	5438.23	92.392	101.196	23.5456	73.4399	462.461	442.678	511.998	823.214	8.64555	47.947	214.691	47.9935
14677	41.0244	2	657.767	1313.52	0.000216563	0.164872	99.94	DYCEADGLSER	Q9WTP0	Epb41l1	E41L1	RAT	9992.61	5691.54	5198.7	1949.94	2217.59	2204.62	6873.28	1862	4781.98	6473.65	3112.12	58.8116	71.1877	19.7242	102.177	0	0	0	0	87.55	0	0	0	C+57.02
18687	30.0064	2	484.251	966.488	-0.000395034	-0.408731	99.44	DNHLAIER	Q9WTP0	Epb41l1	E41L1	RAT	2652.86	2071.23	3904.46	4819.84	5384.6	4777.34	3557.5	3165.78	3728.21	4556.51	5012.03	24.4822	81.6064	38.4849	59.9626	150.182	63.788	88.983	77.533	1724.24	50.9664	74.0252	60.305
21161	19.4481	2	846.335	1690.66	0.000639006	0.377964	99.96	APESDTGDEDQDQER	Q9WTP0	Epb41l1	E41L1	RAT	16861.2	13848.7	14303.2	14596.8	16830	16657.7	21548.1	15300.5	19157	17335.6	17589.3	132.985	10.1024	24.4337	12.5855	170.456	860.047	320.995	1221.75	203.769	17.313	131.397	104.164
22713	40.8884	2	386.205	770.396	-1.2346e-05	-0.0160256	99.86	SNFYIK	Q9WTP0	Epb41l1	E41L1	RAT	2777.62	1575.27	1327.12	910.707	721.285	808.76	2749.21	1580.94	1914.44	2069.5	1105.95	52.2333	10.963	0	1.69351	12.4865	59.3346	66.6031	35.2087	32.5534	14.9661	0	33.573
34071	91.8589	2	642.324	1282.63	-0.000256543	-0.200012	99.59	SSPWNFAFTVK	Q9WTP0	Epb41l1	E41L1	RAT	1.13457	34.5755	24.8395	10.8707	343.555	45.6894	88.5955	106.369	41.4931	5185.28	52.424	22.428	36.6343	22.6935	26.2918	4.07818	70.9231	6.55779	10.0417	11.4271	35.527	3.33406	11.5855
24221	62.5599	2	388.755	775.495	-0.000218214	-0.281387	97.1	IYVLLR	P84089	ERH	ERH	MOUSE	853.667	431.912	824.707	1167.02	1301.97	1230.77	2414.08	639.022	1036.81	882.066	529.435	275.09	51.1776	151.48	63.3362	646.322	714.079	527.822	733.393	0	14.12	43.3099	10.3434
30950	27.7343	2	475.226	948.438	0.000609023	0.642133	97.18	MYEEHLK	P84089	ERH	ERH	MOUSE	200.549	133.528	411.273	1786.76	1332.78	1792.94	781.826	114.265	476.507	578.179	186.965	189.257	200.425	154.395	143.426	1544.09	586.091	1677.63	987.788	48.9657	168.422	172.907	145.992
16602	61.2496	2	779.933	1557.85	-0.000337746	-0.216803	99.94	SQVTFLAPVTRPDK	B2RYW9	Fahd2	FAHD2	RAT	122.466	1196.91	885.984	1203.15	1261.88	1104.74	297.946	314.512	681.511	417.504	1094.64	953.396	1217.08	1811.89	1893.09	3897.31	3192.01	4012.1	2396.9	2907.13	2769.13	3935.05	2231.91
21448	93.169	2	1018.53	2035.05	-0.00138403	-0.680096	99.92	FSSSIVGPYDSIILPPESK	B2RYW9	Fahd2	FAHD2	RAT	162.235	354.648	333.5	1642.81	865.043	1687.69	949.887	1349.82	747.834	549.615	1383.07	1631.22	1532.08	3116.67	2246.81	5632.91	7074.96	4673.07	4445.35	3525.29	3499.47	3010.06	2892.34
25597	32.6825	2	452.248	902.482	-0.000558531	-0.618883	99.62	GETALSVAR	B2RYW9	Fahd2	FAHD2	RAT	1342.17	658.32	937.931	330.317	456.434	443.759	1136.7	538.431	624.683	616.998	483.954	1842.24	843.192	957.732	633.28	1370	1534.38	1328.05	1434.56	643.71	1387	1296.57	1439.09
16282	106.694	3	803.399	2407.17	0.00142529	0.592101	99.82	FKESVFENYYVIYSSTLYR	P61329	FGF12	FGF12	MOUSE	9582.77	5506.77	5360.19	6841.65	4658.6	8835.7	12901.3	8450.04	8311.49	10066.3	7769.15	341.478	514.154	397.669	409.187	726.831	511.434	960.457	1432.56	868.311	479.466	987.789	393.872
19133	109.787	3	711.678	2132.01	0.000564524	0.264785	98.28	ESVFENYYVIYSSTLYR	P61329	FGF12	FGF12	MOUSE	4968.34	1918.01	2301.28	2601.17	2653.24	3470.22	5684.43	5871.77	5599.62	5517.73	3868.35	61.1137	57.818	13.8241	27.0753	49.0528	88.8698	60.5437	29.2745	9.83343	29.789	51.8405	19.9874
19313	96.5741	2	635.358	1268.7	-1.96916e-05	-0.0155211	98.07	SVVTIIDVFYK	Q2VIS4	FLG2	FILA2	MOUSE	6302.23	3922.43	4271.57	927.726	600.67	1067.19	1689.93	379.591	925.538	839.029	705.933	1447.74	542.004	1331.69	651.853	1079.97	1550.39	1162.48	1260.4	497.672	905.239	564.787	907.283
35043	16.0414	2	547.743	1093.47	-0.000412123	-0.376894	95.8	QDEECGTLSK	Q2VIS4	FLG2	FILA2	MOUSE	11229.8	11267.6	11417	4947.92	4774.3	5363.39	4343.03	2543.5	3478.65	2733.02	3992.92	4059.87	1606.37	3910.55	4957.43	4197.7	3187.83	3846.53	4097.11	3034.28	1033.15	1359.79	1432.5	C+57.02
69446	154.56	2	758.91	1515.8	0.000260695	0.171985	99.95	LDFTEFILMIFK	Q2VIS4	FLG2	FILA2	MOUSE	549.2	479.514	673.123	33.525	1.30267	33.8899	40.8133	0	39.5573	22.7662	24.8725	33.0418	72.3664	22.4937	24.8651	27.6076	60.8169	87.7381	58.7524	0	13.3028	30.5422	0
16678	35.3401	2	478.78	955.545	4.91589e-06	0.00514459	99.48	VQVQVVER	O08917	FLOT1	FLOT1	MOUSE	1820.51	1036.15	1446.54	1417.51	1570.48	1468.72	2812.76	1963.59	2649.05	2588.15	2446.43	1144.96	1252.89	1303.24	1152.27	2038.41	3114.87	2171.45	2076.87	1500.55	1287.86	2418.2	2214.17
18073	42.9925	2	735.389	1468.76	0.000376662	0.256449	99.95	AQQVAVQEQEIAR	O08917	FLOT1	FLOT1	MOUSE	1753.72	1364.19	1691.85	2431.57	2450.77	2101.54	2220.33	2230.72	3033.3	2391.86	2794.72	1908.63	1767.93	1623.12	1640.66	3026.26	2558.44	2796.36	2579.32	2175.29	3121.36	3412.22	2819.42
21207	76.6728	2	877.465	1752.91	-0.0109752	-6.26108	99.45	LPQVAEEISGPLTSANK	O08917	FLOT1	FLOT1	MOUSE	529.03	473.317	794.237	2458.68	2773.62	3143.47	4730.57	93.9903	492.282	598.764	0	665.135	1029.49	1585.71	1345.57	4986.31	6734.84	4574.58	5153.3	272.421	77.2895	361.468	108.589		C+57.02
21270	95.0306	3	673.348	2017.02	-0.000602376	-0.298646	99.82	TEAEIAHIALETLEGHQR	O08917	FLOT1	FLOT1	MOUSE	645.577	697.52	432.197	2059.37	1229.7	2582.02	1782.08	1123.84	3297.2	3708.51	2938.86	883.888	1025.56	1642.68	1268.31	2686.29	3990.23	2912.51	2326.51	1957.94	1988.45	1571.33	1543.44
13620	24.8553	2	508.274	1014.53	-0.000366029	-0.360785	98.15	IQQIAEGEK	Q9Z2S9	Flot2	FLOT2	RAT	2506.53	1756.31	2519.71	4889.81	4845.83	5279.52	5842.02	5410.12	4324.19	4814.24	4363.37	2207.73	1793.07	2217.33	2176.56	5290.5	6261.19	5546.63	4307.28	5090.29	4313.5	4640.92	5051.93
20172	49.1358	2	600.335	1198.66	-0.000537608	-0.448509	97.84	QVLLAQAEAEK	Q9Z2S9	Flot2	FLOT2	RAT	397.724	443.467	161.977	1109.95	1046.75	1007.05	1242.56	1217.34	1866.34	1035.7	1919.46	411.294	304.632	555.108	413.343	1683.98	1753.77	1642.33	1703.08	678.401	835.308	1175.32	944.183		C+57.02	C+57.02
20390	113.341	2	953.543	1905.07	-0.000585546	-0.307362	99.9	VTWAPPPSIELTNLLVR	P04937	Fn1	FINC	RAT	98.9232	202.798	59.8956	99.3813	219.206	85.2311	67.8976	210.417	0	91.4429	144.172	3382.33	3544.35	3813.6	4244.58	4539.21	6302.48	4684.45	4282.01	2521.57	2135.13	2465.25	2602.8
22854	37.6217	2	611.264	1220.51	0.000349222	0.286128	99.83	TFYSCTTEGR	P04937	Fn1	FINC	RAT	596.562	288.719	387.586	118.232	179.337	147.359	322.766	105.311	226.394	276.435	154.542	3689.18	3518.89	2267.72	2487.73	1979.48	1754.65	1775.78	2145.23	926.267	2048.34	2196.94	2070.83	C+57.02
23460	29.2319	3	441.909	1322.71	-0.000593215	-0.448486	97.01	LGVRPSQGGEAPR	P04937	Fn1	FINC	RAT	555.402	253.148	382.976	311.979	302.175	245.738	425.748	224.791	407.587	123.972	120.167	4319.11	5152.36	4363.68	5285.71	2215.9	1582.07	1868.27	1721.25	1493.67	4586.46	2876.43	3555.72
23692	70.0722	2	585.338	1168.66	0.000270964	0.231859	99.88	TVLVTWTPPR	P04937	Fn1	FINC	RAT	1.22377	7.46164	24.6668	0	27.8924	53.0053	47.0863	76.9776	45.827	18.8299	32.515	1618.93	1142.77	1517.63	861.102	1236.73	2062.15	1146.55	1219.98	646.471	659.296	882.753	589.406
24860	74.605	2	652.372	1302.73	0.000472562	0.362748	99.63	ATGVFTTLQPLR	P04937	Fn1	FINC	RAT	0	23.4678	61.8457	42.7733	23.4948	51.1615	0	80.8048	104.964	187.15	75.8599	1752.55	1408.48	1723.01	1397.11	1620.31	2610.82	1655.3	1539.82	830.244	888.642	1337.9	928.705
26049	63.2298	2	969.992	1937.97	0.000128419	0.0662649	99.95	EESPPLIGQQSTVSDVPR	P04937	Fn1	FINC	RAT	0	0	0	0	0	26.5169	0	0	0	82.0919	0	871.508	584.266	1435.42	1460.95	2554.18	2461.51	3151.7	2204.02	889.444	471.159	1581.19	684.14
28076	37.8171	2	793.831	1585.65	0.000420751	0.26535	99.94	WCGTTQNYDADQK	P04937	Fn1	FINC	RAT	0	0	11.2886	16.7975	68.7643	0	1.14319	21.4784	32.877	170.867	145.695	2334.06	3061.48	1753.91	2471.15	1805.68	1996.3	2105.83	2622.77	593.843	1750.39	1611.39	1506.33	C+57.02
29392	84.7954	2	1032.04	2062.07	0.000177786	0.0862172	99.95	FTQVSPTTLTAQWTAPSVK	P04937	Fn1	FINC	RAT	0	0	0	48.645	36.4404	66.5667	0	66.5998	0	0	0	1382.72	1811.63	2826.46	1788.99	2063.72	3520.07	2092.59	1898.95	1737.38	1168.45	2414.02	1153.25
32559	25.528	2	457.253	912.492	-0.00125943	-1.38021	95.53	VFAVHQGR	P04937	Fn1	FINC	RAT	920.817	336.555	243.36	118.818	73.6592	456.744	814.801	89.7443	172.766	303.418	35.2753	4396.97	1679.01	2829.08	2978.41	2404.46	25.2445	2785.32	2005.23	1009.03	1669.96	1722.29	1426.74
32947	17.4719	2	666.361	1330.71	-0.000978309	-0.735179	97.62	ESKPLTAQQTTK	P04937	Fn1	FINC	RAT	3.86849	108.897	101.127	109.894	47.465	29.2885	0.665325	404.821	178.587	91.2621	135.079	837.572	468.98	5724.59	4728.58	6620.81	2520.84	6595.44	4824.31	301.044	2777.27	3294.45	3026.79
42250	71.9672	2	1084.53	2167.04	0.000561897	0.259292	99.92	ITYGETGGNSPVQEFTVPGSK	P04937	Fn1	FINC	RAT	0	34.816	0	81.2998	0	116.446	0	0	0	120.867	0	1257.58	1236.42	1537.98	1273.34	1642.52	1318.03	1867.58	1626.4	594.224	593.289	1399.71	478.543
7358	28.5722	3	484.26	1449.76	0.000615508	0.424559	99.74	VDAKPEVQSQPPR	P97379	G3BP2	G3BP2	MOUSE	21367.7	12917.7	19563.6	12718.3	13002.9	14125.6	21280.3	36281.8	29875.5	31045.6	18748.4	4943.44	4536.57	2490.78	2972.56	2610.24	2892.69	2808.25	2412.76	2834.84	3491.72	2911.57	4994.56
13315	67.3125	2	542.278	1082.54	0.0010423	0.962824	99.57	AFSWASVTSK	P97379	G3BP2	G3BP2	MOUSE	1836.59	1578.81	2895.95	1904.13	1518.45	1642.51	2886.21	4024.3	7069.83	5168.04	4835.68	478.165	396.654	522.546	603.611	405.054	690.876	624.767	796.33	671.685	729.265	762.491	561.469
14393	28.3279	2	725.886	1449.76	0.00072205	0.498049	99.68	VDAKPEVQSQPPR	P97379	G3BP2	G3BP2	MOUSE	3715.29	6387.76	16363.7	15492.9	13056.4	14999.8	3760.2	17844.4	13187.8	16718.6	21959.7	1035.68	2201.51	2958.64	4149.03	2105.48	1370.65	1468.29	491.295	2818.34	3558.53	4659.63	2620.82
15116	22.9233	2	651.333	1300.65	0.000269305	0.207054	98.07	TEELKPQVEEK	P97379	G3BP2	G3BP2	MOUSE	7112.7	8070.71	10377.7	7281.69	9623.96	9945.2	10333.2	13793	23616.5	22943.7	21919.1	2883.96	1488.62	3302.33	2763.03	4749.17	6868.74	5371.13	4477.96	6576.37	5055.39	8479.99	6026.89
30313	83.2944	3	860.75	2579.23	-0.00129057	-0.500371	99.74	YPDSHQLFVGNLPHDIDENELK	P97379	G3BP2	G3BP2	MOUSE	1113.62	2407.63	2591.75	808.782	1027.13	821.041	1883.4	2253.94	4364.85	7847.23	4149.83	399.241	3565.4	795.269	400.56	1443.16	2247.15	827.697	580.217	442.543	367.806	1205.69	417.238
38955	36.6072	2	555.811	1109.61	-0.000143683	-0.12949	95.8	VLAPEGSVPNK	P97379	G3BP2	G3BP2	MOUSE	1179.97	768.499	1164.8	659.677	363.609	279.49	615.599	1741.92	1643.89	1192.11	1285.94	83.7043	68.6657	77.5952	7.73117	1.29225	86.8684	18.6411	27.8654	1.95032	38.9357	9.52964	17.4657
39198	103.416	3	655.996	1964.97	0.00258702	1.31658	99.63	LPNFGFVVFDDSEPVQR	P97379	G3BP2	G3BP2	MOUSE	982.692	71.6242	117.52	307.874	497.743	171.914	917.559	1479.4	912.732	901.248	477.266	67.2651	79.4759	30.6454	8.87859	19.414	0.00962131	27.3127	0.618721	0	20.621	19.634	63.0186
40766	13.6308	2	585.785	1169.56	-0.00057364	-0.490476	99.94	AEDGPAKEEPK	P07936	Gap43	NEUM	RAT	163.063	428.813	447.268	1575.43	1758.76	1000.53	589.156	2464.96	4486.74	7565.5	5765.11	1927.91	1503.75	5570.46	7469.16	983.71	808.616	1031.34	648.785	659.166	368.497	1050.41	403.549
54926	22.0796	2	849.348	1696.68	0.00122795	0.723736	99.93	QDEGKEDPEADQEHA	P07936	Gap43	NEUM	RAT	0	236.054	485.985	843.571	595.447	761.239	22.0299	1973.52	2322.69	1345.2	3385.81	763.154	36.4747	3849.44	4191.05	283.732	0	63.4317	43.5361	250.481	178.891	146.65	150.565
55024	32.247	2	951.931	1901.85	-0.000801094	-0.421219	99.96	AAQPPTETAESSQAEEEK	P07936	Gap43	NEUM	RAT	965.079	409.766	460.358	25.8508	189.399	61.7705	190.957	83.835	1686.34	3151.13	932.608	494.298	0	329.473	76.7565	130.636	247.294	203.814	0	0	0	179.082	0
422	45.9461	2	685.375	1368.74	-0.000343902	-0.251256	99.96	GAAQNIIPASTGAAK	P16858	GAPDH	G3P	MOUSE	200840	208936	159513	173842	192021	193350	287471	251594	313992	249093	260057	240250	177565	189629	165599	242003	269839	235069	258989	151897	163324	188730	186640
504	72.5764	2	778.909	1555.8	1.34198e-06	0.000862563	99.96	VPTPNVSVVDLTCR	P16858	GAPDH	G3P	MOUSE	140984	124218	152562	218432	163452	194847	279543	209105	260222	223143	256251	191152	148401	215666	167885	176452	277836	173202	165782	147833	149773	254849	155030	C+57.02
939	57.2524	2	910.456	1818.9	0.000625865	0.34409	99.96	IVSNASCTTNCLAPLAK	P16858	GAPDH	G3P	MOUSE	97984.9	86844.2	133810	136871	126702	149702	154364	140443	147035	125516	153046	127956	121633	137009	123861	184099	124184	183415	167262	126325	132820	191017	135919	C+57.02
1561	46.8873	2	398.213	794.41	-0.000352888	-0.444214	99.79	LTGMAFR	P16858	GAPDH	G3P	MOUSE	16907	16396	15007.9	12338.1	13082.2	13628.2	19141.4	23154.4	31341.3	24436.6	23697.8	22643.6	14434.8	15231.5	14339.3	31550.2	33243.7	29668.2	31482.4	14780	18301.9	26198.6	22525.5
1643	74.1678	2	890.402	1778.79	0.000388106	0.218185	99.96	LISWYDNEYGYSNR	P16858	GAPDH	G3P	MOUSE	61096.9	63241.3	68145.4	78900.7	75244.9	81754.1	117130	132620	159512	153186	125997	68349.7	54903	74965.2	56721.8	78116.3	118180	79662.4	72050.5	68964.9	59168.1	106307	64921.2
2150	124.071	3	865.792	2594.35	0.00120929	0.466123	99.96	VIHDNFGIVEGLMTTVHAITATQK	P16858	GAPDH	G3P	MOUSE	29317.4	34673.2	37790.8	45611.1	36501.3	56553.6	44986.9	101775	131650	135960	134790	46545.4	38460.7	67115.7	64345	146956	180053	160940	153148	90272.6	85848.6	109448	100652
2325	16.3263	2	407.227	812.439	-0.000335159	-0.412535	99.71	QAAEGPLK	P04797	GAPDH	G3P	RAT	62294.5	66785	67275.6	139719	133789	140543	125099	131430	141475	144232	140664	104484	58681.6	102545	126422	158860	109585	161542	160903	132799	118122	119747	141067
2965	87.305	2	678.831	1355.65	0.000232514	0.171515	99.95	VVDLMAYMASKE	P16858	GAPDH	G3P	MOUSE	5584.03	5618.54	5986.05	10406.7	3365.85	11419.8	12943.6	22630.7	16421.4	15568.4	18161.1	10638.7	12707.8	13141.2	11745	25658.1	28680.1	23108.6	22368.1	18103.4	24087	23867	20572.7
3320	29.6494	2	406.21	810.405	-0.000339166	-0.418514	99.58	LTGMAFR	P16858	GAPDH	G3P	MOUSE	25119.4	13934.4	20848.8	19511	22117	20332.4	27575.8	20976.8	23117.2	19117.6	16124.1	21233.2	20710.6	19888.6	18187.8	25452.8	29065.7	25744.3	26611.8	12362.4	21235.7	19986	23421.4	M+15.99
3689	84.4141	2	614.309	1226.6	-0.00042136	-0.343518	99.95	VVDLMAYMASK	P16858	GAPDH	G3P	MOUSE	4092.54	3739.15	4227.83	3548.85	3991.46	4615.68	7402.94	14215.4	14578.1	15431.8	12139.5	5883.11	5358.18	6546.2	4382.67	15779.8	23275.4	14357.7	14306.7	11686.3	9036.5	15022	11964.6
5901	107.873	3	871.123	2610.35	-0.000151968	-0.0582176	99.95	VIHDNFGIVEGLMTTVHAITATQK	P16858	GAPDH	G3P	MOUSE	13419	19100	19012.7	25430.9	23912.8	31013.9	19565.4	29913	27107.9	38733	36448.7	17811.1	16633.1	27011.1	25043	39783.2	63264.2	44800.3	37521.2	27236	28705.3	34713.6	30671	M+15.99
7465	100.449	2	1139.02	2276.03	-0.000564361	-0.247958	99.96	WGDAGAEYVVESTGVFTTMEK	P04797	GAPDH	G3P	RAT	5119.53	9785.21	6296.96	12728.3	7493.95	13167.4	8610.24	25876.7	19432.6	22255.4	24982.5	7948.5	9302.95	11414.8	14957.6	12083.3	14624.9	12187.2	10412.3	13404.6	16884.2	14632.6	16736.4
7927	148.826	3	1103.53	3307.56	0.000220553	0.0666815	99.94	VDIVAINDPFIDLNYMVYMFQYDSTHGK	P04797	GAPDH	G3P	RAT	161753	140073	140909	129381	140558	122457	166948	101500	123859	126034	136332	125978	88996.7	129735	109896	227183	254692	241067	175605	253401	190502	212102	220682
8535	34.5506	2	607.269	1212.52	5.26432e-05	0.0434163	98.87	MFQYDSTHGK	P16858	GAPDH	G3P	MOUSE	5306.77	5299.89	9652.97	8447.48	8479.41	7726.03	4389.36	7473.28	10998.7	11592.1	14700.5	6649	8504.67	10099.4	9734.68	17432.7	17083.1	19293.4	16666.7	10935.7	19244.1	21821.9	15056.4
10740	32.5069	3	483.276	1446.81	-0.00114919	-0.794296	99.82	LEKPAKYDDIKK	P16858	GAPDH	G3P	MOUSE	2733.97	2501.22	4042.23	4304.69	5007.06	4520.81	4729.14	2337.18	2804.87	2924.56	3038.56	2357.15	162.413	3201.07	3295.43	3748.08	3494.55	4597.73	3321.09	4013.39	4728.57	5232.13	5546.14
14749	52.4637	2	694.826	1387.64	0.000350812	0.252813	99.81	VVDLMAYMASKE	P16858	GAPDH	G3P	MOUSE	3362.47	3700.28	3130.41	1890.07	2361.92	2561.38	3023.2	2272.28	3422.03	1439.16	3311.06	2341.9	1051.65	2182.09	1904.94	2887.95	3332.1	3254.12	3647.79	2223.22	3108.01	3134.21	3078.77	M+15.99
15341	121.972	3	871.124	2610.35	0.00181737	0.696218	99.95	VIHDNFGIVEGLMTTVHAITATQK	P16858	GAPDH	G3P	MOUSE	2507.46	2146.66	3083.48	3621.6	4012.27	3083.03	4443.2	1739.1	12090.5	14888.3	13737.5	2664.06	2256.53	3184.47	3260.56	13381.5	20838.6	17579.1	18884.4	6340	4899.56	9680.37	8227.69	M+15.99
15687	98.6938	3	627.989	1880.95	-5.18824e-05	-0.0275832	98.06	VIHDNFGIVEGLMTTVH	P16858	GAPDH	G3P	MOUSE	719.44	515.156	379.754	535.648	163.77	574.293	580.134	3647.26	2491.22	2610.39	2731.8	1302.07	1225.52	1076.37	942.782	2711.78	2544.41	2577.51	2089.32	1288.78	1560.71	1348.82	1644.35
16061	144.132	3	1108.86	3323.55	0.000227652	0.0684968	99.51	VDIVAINDPFIDLNYMVYMFQYDSTHGK	P04797	GAPDH	G3P	RAT	9160.76	17801	14704.2	21165.2	22022.3	19439.6	16241.1	17066.6	13189.9	11045.7	12713.8	16396.8	13350.8	16595.3	14164	21012.9	26420.4	21955	19223.8	35920.1	24909.4	26895.6	20498.2	M+15.99
27061	124.138	2	1298.18	2594.35	0.00169185	0.65213	99.96	VIHDNFGIVEGLMTTVHAITATQK	P16858	GAPDH	G3P	MOUSE	2629.1	1600.36	2262.12	1620.84	2889.01	1952.87	1075.23	1989.49	2949.86	4369.78	4321.98	2240.67	262.164	2594.28	2622.19	10351.6	9778.58	8394	4675.41	3975.39	5101.03	7244.35	1321.15
32638	113.197	3	773.028	2316.06	0.0010413	0.449599	97.28	WGEAGAEYVVESTGVFTTMEK	P16858	GAPDH	G3P	MOUSE	162.013	172.173	93.537	95.7589	92.1896	188.598	144.077	354.187	361.424	103.159	295.832	87.5817	105.31	74.1959	28.5375	4423.7	338.214	3741.62	5089.32	190.007	33.1973	70.1355	215.723
33758	44.4539	2	516.8	1031.59	-0.00239518	-2.32184	99.4	VKVGVNGFGR	P16858	GAPDH	G3P	MOUSE	0	0	166.237	59.0202	145.113	0	0	452.965	1235.98	560.424	1480.01	26.4232	0	0	0	0	33.3654	34.1642	0	0	0	0	0
34692	74.3122	3	593.937	1778.79	0.00035737	0.200906	98.03	LISWYDNEYGYSNR	P16858	GAPDH	G3P	MOUSE	875.147	555.764	409.993	128.081	304.863	79.6369	1380.6	989.057	2789.96	1436.56	280.401	1142.37	148.999	480.2	202.311	215.142	386.187	270.82	351.217	64.8598	143.591	239.162	241.892
44509	14.7791	2	399.676	797.337	-0.00117346	-1.47172	99.54	AAFSCDK	P04797	GAPDH	G3P	RAT	793.856	873.541	678.226	514.769	170.782	273.377	304.311	214.044	158.54	250.792	14.0657	1706.53	181.439	376.152	73.5355	516.247	446.546	411.987	1038.38	1260.09	108.185	970.51	1005.05	C+57.02
10081	62.1818	2	561.295	1120.57	-0.00187605	-1.67418	99.82	EYQDLLNVK	P03995	GFAP	GFAP	MOUSE	1070.6	880.27	1303.41	3174.31	3780.62	3707.21	4707.06	1268.85	1912.07	1281.18	1457.79	3136.09	1879.45	2671.13	2291.37	4490.94	5487.09	4669.69	5732.55	1140.82	1478.4	1424.56	822.182
24149	92.2458	2	815.469	1628.92	-0.000981741	-0.602693	99.94	ITIPVQTFSNLQIR	P03995	GFAP	GFAP	MOUSE	7.16496	0	68.776	1056.98	778.247	1285.81	1346.69	153.639	57.8844	0	31.5086	3.02099	237.428	452.617	269.448	2378.18	3899.33	2610.69	2294.42	152.861	113.473	185.371	142.918
29543	56.2643	2	547.778	1093.54	0.000439009	0.401456	99.91	FADLTDVASR	P47819	GFAP	GFAP	RAT	0.261517	13.6769	14.3958	277.254	93.9464	568.772	656.616	9.70262	107.475	34.7037	77.383	69.8242	0	37.0214	14.7162	894.836	1053.13	723.525	814.833	40.6527	18.5358	84.1177	11.7465
43647	28.1146	2	494.757	987.499	0.000925311	0.937025	95.79	LQDETNLR	P03995	GFAP	GFAP	MOUSE	1672.19	1157.21	970.871	736.548	419.104	698.44	1938.47	721.424	363.244	663.24	346.601	648.582	213.015	420.599	398.229	848.063	889.167	624.471	520.119	176.836	286.32	257.411	454.011
22952	123.511	3	815.775	2444.3	0.0004598	0.188111	99.87	GQIQEAIALINSLHPELLDTNR	Q9D7M1	GID8	GID8	MOUSE	1687.85	1229.55	1121.49	2567.94	2521.29	3801.36	6066.21	9530.5	9876.4	8563.53	6881.45	270.916	105.712	114.915	108.147	73.6783	67.9693	109.213	25.1969	80.0747	46.4754	110.166	128.12
26507	138.193	3	906.781	2717.32	0.00135725	0.49948	99.93	TLALLAFDSPEESPFGDLLHMMQR	Q9D7M1	GID8	GID8	MOUSE	1193.78	965.771	987.282	2604.43	2236.22	3368.79	3190.74	10769.5	9627.72	7808.78	9700.98	84.8523	196.961	167.302	166.034	387.586	407.944	449.45	377.813	756.011	245.666	400.902	682.12
24672	41.1549	2	779.381	1556.75	0.000149043	0.0957403	99.9	SDPYHATTGPLSPSK	P08050	Gja1	CXA1	RAT	134.292	461.665	608.306	2472.79	1777.83	1932.04	1072.16	2029.79	1581.91	2006.58	2353.04	1025.93	761.05	1407.51	1151.85	1730.84	1140.31	1233.15	819.562	894.844	1175.37	2159.36	690.494
44196	34.6376	2	936.87	1871.73	0.0014956	0.799051	99.95	CNTQQPGCENVCYDK	P08050	Gja1	CXA1	RAT	141.145	271.893	386.807	3336.49	3632.15	2936.01	0	971.676	104.212	1119.6	1375.14	658.685	1511.13	671.257	1234.1	726.606	724.256	640.082	661.144	391.842	810.652	894.748	622.182	C+57.02
3779	47.7422	2	621.299	1240.58	0.000361048	0.291031	99.95	YSTDVSVDEVK	P10860	Glud1	DHE3	RAT	5692.3	6334.96	7800.3	7600.82	8209.1	8335.08	11533.4	17801	24153.8	18254.4	17592.8	15077	13636.5	12189.9	10772.3	12443.4	14503.1	12244.4	14800.8	6898.07	9817.95	14957.1	12728.2
4283	43.4136	2	540.29	1078.57	-0.000360905	-0.334616	99.93	TAAYVNAIEK	P10860	Glud1	DHE3	RAT	7858.83	5366.12	7212.75	4762.35	5452.1	5459.82	8249.73	13205.1	14104.1	12212.1	11209.1	16462.7	7083.67	10102.3	6664.61	6677.33	8439.3	7043.87	8608.32	4306.55	5876.03	9045.35	7881.12
4671	38.811	2	792.402	1582.79	0.00645045	4.07539	99.95	IIAEGANGPTTPEADK	P10860	Glud1	DHE3	RAT	3255.31	2892.39	4335.88	13046.6	13804.2	14774.5	9516.9	13804.3	12445.3	12723.3	14850.9	7298.87	9176.23	5335.28	2662.75	25818.3	25396.5	23962.1	17102.4	13108.4	14767.7	12757.4	14302.7
5072	27.8448	2	530.271	1058.53	0.00199954	1.88898	99.82	NLNHVSYGR	P10860	Glud1	DHE3	RAT	5289.01	4274.44	7804.51	14660.3	12090	15090.6	8584.75	8024.64	12160.3	13575.8	17807	8634.47	14896.1	17341.8	19822.9	17783.4	15092.7	19965.5	14639	16218.7	18196.6	20333.4	16870.8		C+57.02	M+15.99
5938	69.7677	2	482.266	962.518	-0.000315032	-0.3273	99.94	YNLGLDLR	P10860	Glud1	DHE3	RAT	1568.93	1093.67	1571.35	1695.46	1599.34	1975.89	3287.65	5192.81	4549.78	5048.03	4034.76	3528.44	2851.71	2903.29	1980.17	2845.63	4259.83	2684.69	2991.62	2617.53	1908.95	3147.37	2893.28
6347	51.6248	2	871.388	1740.76	0.00178736	1.02677	98.82	SEAATDREDDPNFFK	P10860	Glud1	DHE3	RAT	2573.95	4433.86	5822.38	8970.73	9011.96	8628.57	4796.04	10250.6	10253.3	9294.62	15319	9342.96	7974.08	10841.3	10626	10031	9499.33	10992.6	7593.62	11782	11088.8	12283.3	10016.7
7871	75.2167	2	713.318	1424.62	0.000502163	0.352489	99.95	DDGSWEVIEGYR	P10860	Glud1	DHE3	RAT	2616.91	2627.53	3901.42	4108.55	4334.98	5142.73	7276.79	11148.5	12056.1	11712.2	8414.65	6521.34	5259.69	7373.78	5339.89	4819.86	6933.9	4506.6	4650.39	4066.6	4018.59	6026.35	4099.97
8929	62.6359	3	399.564	1195.67	-0.000859365	-0.71873	99.82	LQHGSILGFPK	P10860	Glud1	DHE3	RAT	1389.91	514.227	1076.74	1209.32	1389.63	1378.56	2536.73	3877.71	5966.47	3940.3	3340.42	3570.86	2025.05	2387.89	1674.75	2552.13	2763.36	2292.58	3366.97	1391.04	1782.82	1649	2342.96
9974	93.9446	2	1147.07	2292.12	9.72063e-05	0.0424089	99.96	VYEGSILEADCDILIPAASEK	P10860	Glud1	DHE3	RAT	4331.79	8134.91	6880.46	11105.7	7317.93	10903.5	6564.51	15708.5	14826.2	16269.9	17848	13910.2	11026.1	16469.4	12369.6	14424.2	24511.2	16289	11596.6	11967	10833.3	10541.5	10541.2	C+57.02
12254	73.799	2	758.416	1514.82	-0.00137322	-0.906523	99.95	GASIVEDKLVEDLK	P10860	Glud1	DHE3	RAT	264.044	1492.1	1016.55	2962.08	2541.13	2472.04	1266.6	2586.11	2808.01	3345.99	3224.99	2068.49	2073.02	4750.41	3012.09	2733.36	4326.24	2501.08	1610.27	3172.94	2661.97	5810.33	2441.76
13361	90.628	3	640.975	1919.9	-0.000240472	-0.125252	99.53	DSNYHLLMSVQESLER	P10860	Glud1	DHE3	RAT	550.686	318.9	487.121	811.654	325.254	1089.31	1691.09	5647.76	5779.62	3650.67	4173.99	2390.57	2023.53	1963.48	1449.42	3461.89	4261.31	3470.14	3652.34	2115.51	2508.88	2283.34	2498.44
13390	76.4463	2	1051.48	2100.95	0.0026188	1.24649	99.95	CVGVGESDGSIWNPDGIDPK	P10860	Glud1	DHE3	RAT	1824.15	2722.26	5588.25	3895.46	3514.71	4042.94	5395.82	6570.56	7772.16	6132.4	6832.49	2791.19	3685.2	4789.54	3460.53	5182.87	4399.29	3298.65	10145.7	3910.1	2986.31	6614.85	3589.72	C+57.02
14158	63.4614	2	499.273	996.531	-0.000250451	-0.251323	99.71	ALASLMTYK	P10860	Glud1	DHE3	RAT	363.542	149.466	416.24	469.249	643.389	670.134	882.725	2040.7	2836.22	2109.56	2159.53	1280.99	1068.34	943.116	933.202	1891.66	1849.19	1956.74	2201.41	1448.79	1325.22	1458.83	1685.53
14661	60.3318	2	550.767	1099.52	0.000330549	0.30063	98.44	VYNEAGVTFT	P10860	Glud1	DHE3	RAT	790.863	503.169	510.525	889.146	1121.24	1104.24	1207.89	2153.77	2941.6	1956.36	2482.98	1501.45	935.052	1278.01	1293.21	1774.26	1754.04	1570.84	1795.04	1141.4	1038.05	1258.49	1336.01
15673	62.7881	2	598.843	1195.67	-0.000195857	-0.163805	98.15	LQHGSILGFPK	P10860	Glud1	DHE3	RAT	246.135	993.6	1089.94	1789.1	1478.24	1594.34	519.377	1682.82	3456.85	3113.04	5749.37	2463.26	2087.84	3909.14	3892.64	4568.87	3207.49	4566.28	3633.71	3851.86	3171.54	4807.96	2799.33
16321	64.5021	2	500.731	999.448	-0.000305227	-0.305395	99.7	MVEGFFDR	P10860	Glud1	DHE3	RAT	358.348	227.267	440.055	568.504	526.181	616.369	667.78	2196.47	2924.38	2221.09	2412.4	1018.62	1061.14	1167.68	1295.17	2847.85	2210.81	2225.51	2547.02	1680.83	1817.71	2196.36	1821.44
17235	81.0017	3	583.635	1747.88	-0.000593695	-0.339665	98.61	TFVVQGFGNVGLHSMR	P10860	Glud1	DHE3	RAT	539.046	271.66	377.707	434.216	587.75	613.734	1194.75	4452.03	3162.88	3658.18	2513.97	2289.92	1346.3	1315.14	1166.17	1835.94	2771.49	2092.17	2828.01	1088.39	1089.77	1644.2	2300.72
35218	26.8579	2	530.27	1058.53	-0.000284606	-0.26887	98.06	NLNHVSYGR	P10860	Glud1	DHE3	RAT	20.0888	12.4717	101.204	104.012	153.081	66.1227	114.759	4097.26	113.335	15.4452	1668.22	54.4163	30.9189	88.4695	33.306	168.069	87.9508	163.228	55.5227	18.1503	13.8602	66.2049	23.3277
36890	83.2944	2	958.465	1914.91	0.000163349	0.0853035	99.78	GFIGPGIDVPAPDMSTGER	P10860	Glud1	DHE3	RAT	39.8267	60.8278	86.5661	188.099	146.903	155.205	195.708	1896.72	2328.83	1813.68	1918.96	344.763	594.06	713.551	458.689	184.793	605.657	335.112	183.537	328.674	618.299	639.924	291.918		C+57.02
36908	56.9487	2	508.729	1015.44	-0.000267489	-0.263421	99.43	MVEGFFDR	P10860	Glud1	DHE3	RAT	140.752	27.355	91.0979	252.939	125.64	128.235	245.327	332.252	212.305	314.468	329.455	464.571	0	330.926	181.244	290.146	221.197	385.48	397.939	172.087	232.864	374.258	249.591	M+15.99
37710	69.1438	2	746.367	1490.72	-0.00029419	-0.197348	98.83	DIVHSGLAYTMER	P10860	Glud1	DHE3	RAT	88.2887	778.269	515.019	1005.02	704.15	645.651	443.334	1227.3	1855.78	2795.63	1679.22	917.313	860.764	1817.93	1426.89	2335.27	3368.52	1805.02	1361	2088.05	1592.51	3579.93	1611.46
1763	34.4916	2	501.754	1001.49	2.88716e-05	0.0288286	99.9	DIVEAHYR	P15105	GLUL	GLNA	MOUSE	20233.8	15877.8	22690.4	35328.1	34645.8	31723.8	29761.6	33164.1	46796.9	48971.4	48955.1	53371.6	54318	63300.9	52020.9	45297.2	56726.3	54798.8	53825.3	40007.6	66679.1	68291.7	57659.1
2955	67.772	3	717.347	2149.02	0.000400342	0.186291	99.95	LTGFHETSNINDFSAGVANR	P15105	GLUL	GLNA	MOUSE	14728.4	10873.5	15143	15485.9	14060.7	15097.9	25593.5	36563.5	46985.1	39985.2	33291.8	30842.6	23825	30277.9	20192.6	30933.2	44881.2	28484.4	32359.7	22066.8	22453.2	27230.6	25050.3
3499	71.2839	2	964.938	1927.86	-9.2823e-05	-0.0481482	99.96	TCLLNETGDEPFQYKN	P15105	GLUL	GLNA	MOUSE	13398	15094.7	20491.3	25221.3	17650	21051.8	29580.8	39659.9	45894.8	37845.5	44318.9	30209.9	26021.6	35215.2	23109.3	30162.4	34302.9	28782.7	27812.8	24532	23591.3	37389.7	24611.8	C+57.02
3803	28.9404	2	457.722	913.429	-0.000153604	-0.168162	99.75	KGYFEDR	P15105	GLUL	GLNA	MOUSE	12821.7	9306.39	14364.4	22365.8	21478.5	23175.6	17725.1	28412.1	25705.7	29191.8	26094.6	34491.5	35882.5	37413.6	36359.2	22842.2	20653.9	19705.2	19286.7	30618.2	37862.8	44114.5	38421.4
4745	15.4866	2	464.764	927.513	-0.00095745	-1.03228	99.02	KPAETNLR	P15105	GLUL	GLNA	MOUSE	22189.5	25968	25889.7	51369.1	47558.7	49379.9	46831.5	57452	64548.4	86109.3	73994.8	61521.8	51067.9	81225	95298.4	85690.5	72976.8	87235.1	73900.3	87998.9	77871.8	85451.6	72724.6
5570	34.7565	2	489.234	976.454	0.000418111	0.428193	99.91	CIEEAIDK	P15105	GLUL	GLNA	MOUSE	8700.8	3757.98	5042.3	5988.17	6936.8	6336.94	11214.8	13247.6	14701.3	10146.9	9178.73	14008.1	11265.1	9861	7021.91	5494.53	7366.24	5960.92	9659.97	3991.73	7932.91	9341.74	13100.7	C+57.02
8939	68.1473	2	959.976	1917.94	0.00135942	0.708793	99.85	RPSANCDPYAVTEAIVR	P15105	GLUL	GLNA	MOUSE	1026.71	7458.2	5074.83	9406.92	4995.67	6726.14	4117.38	5121.48	10214.9	8853.92	7442.47	5306	4087.38	13868.8	8982.29	8593.55	14674.6	6434.47	6514.83	7933.86	6686.42	16746	5604.03	C+57.02
10220	72.8131	2	907.917	1813.82	0.000831451	0.458398	99.96	TCLLNETGDEPFQYK	P15105	GLUL	GLNA	MOUSE	1974.57	2106.86	3419.23	2887.43	2891.65	3142.22	3527.95	7712.08	9640.15	8733.44	10250.3	5736.15	4313.51	6861.95	5650.9	4483.11	5850.21	3615.96	4127.47	4452.02	4010.48	7792.86	4657.44	C+57.02
12757	52.0195	2	542.773	1083.53	0.00345406	3.18779	99.94	MGDHLWVAR	P09606	GLUL	GLNA	RAT	2361.72	3581.44	4449.24	2942.71	3542.56	3771.43	1171.14	3631.91	4040.86	2752.91	5371.5	2432.62	1307.25	2695.98	2490.83	1786.23	1801.93	2134.51	1530.3	3140.51	3019.9	4672.26	2677.68
13883	106.845	2	925.978	1849.94	0.000987382	0.533737	99.96	IQLMYIWVDGTGEGLR	P09606	GLUL	GLNA	RAT	738.018	875.078	893.623	2463.65	1430.63	2734.12	2004.7	10120.5	8301.53	9000.96	9630.35	4238.73	3979.75	3881.49	4180.1	5674.1	6562.04	5198.34	5174.13	5616.04	5419.09	5257.11	6125.28
15106	42.648	2	550.769	1099.52	-0.000451379	-0.410523	99.93	MGDHLWVAR	P09606	GLUL	GLNA	RAT	757.563	672.997	1099.2	1576.08	1474.5	1549.42	1913.12	1479.75	1839.88	1450.52	1894.06	1973.55	564.474	3741.54	2192.96	2160.17	2140.5	1983.55	2085.52	1631.07	2431.23	3919.99	2196.44	M+15.99
15334	67.6934	2	1075.52	2149.02	0.000598762	0.278621	99.96	LTGFHETSNINDFSAGVANR	P15105	GLUL	GLNA	MOUSE	43.4862	3275.45	1248.62	2519.06	626.902	759.193	175.601	678.9	4078.19	3001.59	2285.35	774.393	466.714	6765.44	3361.1	4378.49	5657.21	2831.85	691.617	2386.84	2095.18	7109.22	1002.05
16067	97.7599	3	902.1	2703.28	0.00115223	0.426234	97.98	ITGTNAEVMPAQWEFQIGPCEGIR	P15105	GLUL	GLNA	MOUSE	1575.97	1025.07	1283.29	3965.79	2003	4766.03	5280.55	11263.8	9421.07	9209.02	8535.81	5208.21	5046.8	3961.01	3028.72	4885.95	7349.55	5504.28	6075.66	2845.54	4774.04	4292.52	4909.67	C+57.02	C+57.02
4697	67.6934	2	845.426	1688.84	-1.34248e-05	-0.00794914	99.95	IGAADYQPTEQDILR	P59215	Gnao1	GNAO	RAT	9531.53	9835.98	14338.4	15383.3	12056.3	13426.9	22239.4	19412.1	25610	21268.6	18578.8	15344.9	13337.6	18137.2	12639.1	8165.36	10936.6	7046.39	6877.92	8550.26	8546.43	12433	8508.69
6596	45.4334	3	482.568	1444.68	-0.00235765	-1.63195	99.9	IIHEDGFSGEDVK	P59215	Gnao1	GNAO	RAT	3686.31	3135.63	2172.77	1657.93	2378.89	2373.81	5532.02	6885.27	7293.71	6232.96	4510.53	6767.94	3274.9	2737.14	2037.38	3352.76	4496.81	3503.74	5925.3	1103.38	1797.09	1941.33	2892.71
7403	45.5334	2	446.237	890.459	-0.00175074	-1.9661	97.91	LFDVGGQR	P59215	Gnao1	GNAO	RAT	2750.54	2386.84	2138.72	3386.74	3366.27	3395.78	5350.9	4715.92	7001.06	4567.86	4463.77	5218.74	2934.61	4220.21	3407.24	3459.7	3776.63	3609.85	3992.27	1747.79	2190.14	2307.97	2201.89
8204	28.9893	2	573.311	1144.61	-0.000961893	-0.840368	99.73	NLKEDGISAAK	P59215	Gnao1	GNAO	RAT	4773.68	4712.39	9579.87	16001.5	14087.2	16340.2	7107.28	13119.8	12320.1	13852.3	14395.9	12101.1	16024.6	16508.1	18304.4	13580.9	10207.1	11528.1	9731.86	9774.41	13369.9	13717.6	11833.7
15122	33.8308	2	483.231	964.447	0.000312682	0.324209	99.83	MVCDVVSR	P59215	Gnao1	GNAO	RAT	2561.51	1090.46	1610.96	1666.4	1625.04	1571.71	2755.63	2691.93	3582.92	3032.41	2350.5	3564.28	3098.03	2510.95	2423.14	2634.54	3215.63	3096.72	3392.47	1479.51	2671.13	2209.73	3435.43	C+57.02
29994	114.39	2	979.439	1956.86	0.00106111	0.542252	99.94	MEDTEPFSAELLSAMMR	P59215	Gnao1	GNAO	RAT	995.012	1235.61	1903.65	1074.36	672.183	948.55	1235.54	2976.02	3863.22	2996.75	2608.96	1199.39	1615.28	1596.73	1598.58	3509.45	3911.86	3003.8	2668.06	2065.52	2730.56	2960.49	1752.37
3382	32.2863	2	509.282	1016.55	-0.000910565	-0.895741	99.94	LLVSASQDGK	P54311	Gnb1	GBB1	RAT	17594.5	11563.5	14796.2	10347.6	11573.4	10472.1	16481.7	17063.3	14281.1	18375.3	13941.9	25756.7	12678.4	17951.9	12871.5	13591.6	15594.1	15307.9	11333.1	8266.01	12179.4	14655.4	15772.1
6951	33.9108	2	403.256	804.497	-0.000370767	-0.460868	99.64	VHAIPLR	P54311	Gnb1	GBB1	RAT	4470.48	3590.12	5304.14	5917.51	4433.07	5545.87	3164.42	4390.77	6458.36	4525	8824.84	7846.02	8168.49	11592.7	11814.6	7155.54	5792.9	8099.65	6415.46	7277.4	6468.45	8282.17	6924.24
8482	19.1667	2	505.262	1008.51	8.99768e-05	0.0892176	99.94	AGVLAGHDNR	P54311	Gnb1	GBB1	RAT	7657.51	10851.7	12904.7	24008.4	22526.9	23954.6	12446.1	35822.7	26868.7	22676.8	28101.8	5302.83	23692.1	34023.8	41144.8	8483.93	8974.95	10123.4	7469.93	23345.2	22302.8	23489.2	19185.9
10027	74.755	2	677.356	1352.7	-0.000744221	-0.550175	99.84	LIIWDSYTTNK	P54311	Gnb1	GBB1	RAT	2232.22	1624.77	2417.77	1406.15	1655.38	1642.85	2081.25	4994.24	5353.99	5453.13	4602.9	4119.15	3698.4	4857.59	3341.64	968.283	1477.72	347.109	675.81	927.276	916.423	1939.34	1197.56
15043	111.915	2	1064.01	2126.02	0.0008617	0.405312	99.96	LLLAGYDDFNCNVWDALK	P54311	Gnb1	GBB1	RAT	1859.04	1305.23	1904.23	3137.46	3206.12	3768.34	2749.16	5247.12	9434.72	7332.8	7262.88	3714.63	1261.18	5354.65	5200.56	2298.55	2575.01	1774.53	1473.76	3531.97	2976.93	2348.55	3273.38	C+57.02
22776	96.5048	3	906.091	2715.25	-0.000489305	-0.180206	98.32	ADQELMTYSHDNIICGITSVSFSK	P54311	Gnb1	GBB1	RAT	577.478	513.286	649.151	735.282	531.632	1059.41	985.781	3409.84	3575.03	3435.99	3990.93	2317.25	1787.64	1959.52	2146.91	1400.83	1859.11	1327.11	1507.81	74.7383	1052.84	1466.15	1646.79	C+57.02
27429	113.884	3	806.044	2415.11	0.000430952	0.17844	97.58	VSCLGVTDDGMAVATGSWDSFLK	P54311	Gnb1	GBB1	RAT	147.362	103.931	110.52	190.053	15149.7	168.189	438.207	864.064	1367.99	271.482	2323.74	192.468	346.736	176.319	339.487	463.798	885.428	642.737	399.581	48.0826	193.952	233.255	223.525	C+57.02
40731	42.4316	2	762.341	1522.67	0.00188329	1.23684	97.05	ELAGHTGYLSCCR	P54311	Gnb1	GBB1	RAT	76.4643	192.241	347.517	904.512	693.749	438.759	21.6099	842.179	457.664	645.777	1652.93	621.483	1100.49	1962.58	1652.26	253.124	99.7309	263.539	32.1137	2007.78	728.076	832.382	494.609	C+57.02
3862	42.648	2	596.783	1191.55	-0.000348982	-0.29288	99.9	DETNYGIPQR	P68040	GNB2L1	GBLP	MOUSE	13082.6	9526.68	13161	7555.98	6966.23	6840.65	9186.92	12214.8	13701.1	12539	12759.3	19681	17508.7	19023	16594.7	15239	17464.4	15720.1	17268.9	16854.6	24628.6	26252.2	22894.6
4805	65.7424	2	632.83	1263.65	-0.000108542	-0.0858957	99.94	LWDLTTGTTTR	P68040	GNB2L1	GBLP	MOUSE	3273.67	1706.34	3273.99	4794.57	4471.5	4390.11	5988.03	7542.86	12361.8	10129.7	10812.1	7751.8	5229.69	7589.13	6797.46	8599.05	8774.78	8588.3	8706.79	9977.93	9814.54	11211.6	9740.85
7253	75.0638	3	597.003	1787.99	0.000108907	0.0609101	99.77	IIVDELKQEVISTSSK	P68040	GNB2L1	GBLP	MOUSE	4562.32	2268.01	3542.05	2876.22	2818.41	3481.95	6437.67	13921.1	15118.7	10431.9	7582.77	8808.16	7408.58	6003.02	5316.11	5243.63	6908.73	5545.01	6550.32	6371.85	6840.26	6337.61	9620.87
7728	62.1818	2	545.79	1089.56	0.000599491	0.550212	99.9	LWNTLGVCK	P68040	GNB2L1	GBLP	MOUSE	1584.93	1664.92	2038.38	2172.24	2529	2181.73	2758.63	4030.48	5299.84	4967.38	4008.41	3515.89	2139.07	3576.5	2855.63	3460.86	3486.47	3499.93	3825.18	4158.31	3792.99	4525.05	3548.6	C+57.02
12370	101.398	3	759.376	2275.11	0.00128194	0.563463	99.7	HLYTLDGGDIINALCFSPNR	P68040	GNB2L1	GBLP	MOUSE	2136.57	996.925	961.32	2143.36	1111.51	2911.11	3473.93	5907.59	6195.45	6268.53	4480.27	4909.08	3587.99	4348.2	3319.21	4256.22	5524.85	3567.54	4202.49	5114.47	5028.88	6132.84	6922.55	C+57.02
12477	56.4149	2	430.729	859.444	-0.00023873	-0.277772	99.61	IWDLEGK	P68040	GNB2L1	GBLP	MOUSE	1352.19	509.006	1009.5	978.631	926.393	932.699	1692.01	2867.07	3516.56	2796.01	2645.28	2733.87	1330.67	1746.73	1393.47	1994.68	2143.15	1838.83	2329.01	1477.89	1835.63	2347.06	2394.97
13519	75.827	2	954.452	1906.89	0.00174907	0.917238	99.7	FSPNSSNPIIVSCGWDK	P68040	GNB2L1	GBLP	MOUSE	10991.4	11341.9	16361.4	7220.68	7990.51	8863.11	11986.1	10780.6	15415.7	12634.6	9695.56	15982.6	14063	25856.2	9939.71	7850.51	10361.4	7748.32	6370.61	8910.87	9298.86	17787.4	9673.56	C+57.02
13774	63.0862	2	530.3	1058.59	-0.00118129	-1.11591	99.93	VWQVTIGTR	P68040	GNB2L1	GBLP	MOUSE	1188.39	675.862	958.749	544.034	638.215	788.216	1366.13	2025.33	3165.79	2316.56	1878.23	1782.79	1343.77	1640.55	1209.61	2050.74	2282.88	2013.07	2550.53	1792.33	1915.58	2432.72	2475.8
15342	44.1092	3	521.601	1561.78	-0.00230197	-1.47393	97.86	LTRDETNYGIPQR	P68040	GNB2L1	GBLP	MOUSE	408.282	184.083	130.438	663.984	1167.01	847.605	1643.4	1648.55	1509.85	1363.2	803.511	1898.26	1111.17	1044.46	621.603	1331.25	1663.64	1186.43	2453.35	1126.61	1941	1731.99	1803.37
21533	71.2839	2	655.323	1308.63	0.000307412	0.234911	99.94	DVLSVAFSSDNR	P68040	GNB2L1	GBLP	MOUSE	1553.9	950.447	1989.34	841.009	944.551	841.907	2099.14	2875.39	4301.97	2947.07	2908.05	3480.63	2087.01	2703.61	1297.11	2988.06	2977.9	2657.96	3089.68	2250.13	2378.85	3617.77	3073.68
48944	44.2445	2	781.899	1561.78	-0.00217033	-1.38965	97.33	LTRDETNYGIPQR	P68040	GNB2L1	GBLP	MOUSE	0	0	0	250.931	155.307	261.326	0	0	1.01357	165.117	140.22	57.0209	186.346	103.824	327.014	386.117	262.013	491.2	131.722	782.738	754.556	692.029	278.765
10631	69.7677	2	635.872	1269.73	0.000252284	0.198691	99.94	IAATILTSPDLR	P05202	GOT2	AATM	MOUSE	639.939	810.142	944.867	838.204	765.075	1023.68	1510.53	4733.85	4107.77	4912.83	3796.55	3382.85	2461.58	3614.27	2104.21	1575.6	2110.66	1479.58	1362.67	2004.36	1370.86	2371.2	1867.66
11123	69.3014	2	725.407	1448.8	0.00026285	0.181426	99.95	FVTVQTISGTGALR	P05202	GOT2	AATM	MOUSE	563.652	648.018	862.197	1508.79	1128.06	1453	1834.88	4923.58	5223.1	5071.91	4616.22	3515.76	2536.9	3515.88	2880.28	1910.18	2529.79	1538.73	1566.34	2140.77	2112.06	4023.73	2380.16
23619	49.495	2	490.765	979.516	-0.000460593	-0.470225	99.94	VGAFTVVCK	P05202	GOT2	AATM	MOUSE	82.4677	82.5219	55.6573	691.784	511.33	571.866	844.582	1032.64	1821.09	1266.61	2252.31	1089.36	730.746	1459.02	1101.18	350.29	303.768	443.505	507.395	1008.66	888.044	1271.58	855.013	C+57.02
2373	35.8843	3	491.878	1472.61	0.000295657	0.200771	99.95	HCCPIGFHCSAK	P23785	GRN	GRN	RAT	30804.8	25341.1	35593.4	28518.1	22289.7	19774.4	31491.1	46784.9	55684.8	59020.5	48930.3	45237.1	42818.6	40510	32411.5	63581.9	94926.1	69741.9	68158.4	35117.2	84760.8	90255.6	83752.6	C+57.02
2617	56.4933	2	764.322	1526.63	0.000366607	0.240142	99.95	DSQGGWACCPYVK	P23785	GRN	GRN	RAT	14345	8647.97	12095.3	12087.1	11879.2	12673.9	14000.8	39659.5	41781.6	33125	38689	29408.3	13841.6	28080	22103	47215.4	44483	45916.7	46965.5	25361.8	27390.3	40697.4	29063.6	C+57.02
8242	30.358	3	532.223	1593.65	-6.18517e-05	-0.0388114	99.58	QHCCPAGYTCNVK	P28798	GRN	GRN	MOUSE	42663.6	22454	29307.2	6811.51	7502.17	6860.52	10882.2	6905.65	8635.17	6266.81	4878.66	12794.1	10875.1	7430.6	5381.48	8909.43	7418.59	7566.25	9451.6	15367.9	31839.8	28293.7	40524.9	C+57.02
10360	35.9564	2	737.313	1472.61	0.000436334	0.2963	99.94	HCCPIGFHCSAK	P23785	GRN	GRN	RAT	434.492	1650.52	7328.04	9102.48	6047.62	5562.4	473.297	6896.91	8227.2	7641.28	16421.8	3873.75	7289.7	13764.8	11851.4	21004.3	19374.5	20848.1	10442.7	38818.7	25884.6	37150.4	17858.8	C+57.02
12754	30.3242	2	797.832	1593.65	0.000708624	0.444655	99.81	QHCCPAGYTCNVK	P28798	GRN	GRN	MOUSE	8751.3	11569.2	25992.2	7912.61	7383.86	7748.49	1626.02	2283.81	2743.62	3651.89	6600.51	4935.35	7282.21	9492.58	7577.81	9929.09	6245.8	8857.23	5296.02	34657.5	36201.6	43960.3	31509.2	C+57.02
33184	61.3235	2	1053.42	2104.83	-0.000274801	-0.130557	99.95	GSWACCQLPHAVCCEDR	P28798	GRN	GRN	MOUSE	55.0924	4402.14	1563.1	125.395	41.1478	92.8129	0	0	0	61.4323	0	0	35.5113	215.137	240.449	784.363	0	358.045	46.6756	4444.58	3450.65	5291.75	2232.25	C+57.02
5395	22.299	2	530.767	1059.52	0.000625731	0.59058	99.94	VGENADSQIK	P10922	H1F0	H10	MOUSE	11648.9	8182.53	10435.1	43409	42847.4	47462.5	54692.9	15368.5	19461.5	9157.31	13468.5	13982.9	9697.28	15032.2	12247.7	15772.1	21708.8	15864.9	18802.2	9306.03	9487.87	8616.08	9309.5
9010	25.638	2	419.214	836.414	-9.30302e-05	-0.111225	99.91	GVGASGSFR	P10922	H1F0	H10	MOUSE	4238.63	2425.41	3791.67	11647.7	11007.6	12883	14072.4	4912.45	5522.35	5475.93	4159.48	3879.63	2729.64	3019.69	2887.47	13429	10538.6	11824.4	12807.7	2473.95	3102.3	4523.09	3663.63
12310	79.5488	2	719.866	1437.72	0.000471235	0.327766	99.95	YSDMIVAAIQAEK	P10922	H1F0	H10	MOUSE	1349.44	1063.84	1488.81	2832.81	3258.7	4745.97	2186.39	3240.37	2232.09	1887.28	2377.57	1575.93	1592.04	1477.65	1967.04	3891.97	4082.92	4037.17	783.949	396.455	862.568	2186.36	2081
31296	12.8517	2	666.343	1330.67	-0.00102897	-0.773274	99.95	TENSTSTPAAKPK	P43278	H1F0	H10	RAT	216.913	422.196	818.278	5317.27	5251.43	6091.62	2470.28	715.723	523.845	1752.69	687.634	139.662	1650.01	1120.55	1751.79	3604.54	2388.38	3950.71	2347.86	952.151	1082.46	807.583	1121.67
906	42.9925	3	524.918	1571.73	-0.00172981	-1.10057	99.9	IGGHGGEYGEEALQR	P01946	HBA1/HBA2	HBA	RAT	33224.3	23351.4	28497.1	13980.6	15068.7	13982.6	23837	205353	229651	218185	185471	166276	124414	129617	107034	8423.26	11716.8	9373.89	11472.1	12343.2	28017.3	29994.3	27007.7
1381	62.0329	2	507.26	1012.5	-0.000425121	-0.41987	99.85	MFAAFPTTK	P01946	HBA1/HBA2	HBA	RAT	4226.46	3541.02	5664.67	4058.42	4448.08	4291.46	5451.36	64371.6	91190.7	70389.8	78206.8	36032.6	23812.4	31188.1	30529	8123.41	7494.82	7838.55	8321.73	9257.49	9483.86	10747.8	9378.45
2256	55.4391	2	544.316	1086.62	-0.00032284	-0.297105	99.82	LRVDPVNFK	P01942	HBA1/HBA2	HBA	MOUSE	1987.38	2799.65	4090.59	5130.19	4764.44	4652.88	2253.1	48006.6	26475.1	23120	64898.9	17312.8	900.764	17902.9	32311	5925.97	2730.79	5420.06	4018.57	6181.44	5279.86	7361.32	2885.66
2344	74.9878	2	626.861	1251.71	-0.000392836	-0.31384	99.96	FLASVSTVLTSK	P01942	HBA1/HBA2	HBA	MOUSE	7198.86	6230.52	12470.6	5151.3	4978.71	6338.58	9847.43	113681	118794	115983	91866.7	45424.8	34582.3	50377.8	38493.8	7006.68	11955.4	7199.23	8002.44	6695.37	7917.43	13538.4	9308.24
2734	62.7881	2	868.438	1734.86	0.00305764	1.76247	99.94	TYFSHIDVSPGSAQVK	P01946	HBA1/HBA2	HBA	RAT	4201.92	24024.8	19023.1	28167.4	26450.2	27193.9	9639.39	95748.2	148294	129240	241781	48170.6	49346.9	114684	126191	51807	37315	49581.5	31292.4	47492.2	42625.8	58832.7	31470.8
2949	42.9432	2	786.873	1571.73	-0.00109458	-0.696416	99.96	IGGHGGEYGEEALQR	P01946	HBA1/HBA2	HBA	RAT	2727.65	5004.53	11345.2	6865.24	6118.89	6106.16	2350.47	61482.6	68227.7	61316.6	112393	34784.4	45378	77071.5	64062.9	3916.01	2724.38	3345.59	1523.41	10877.9	13274.3	20874.4	8990.44
4731	53.5703	2	515.257	1028.5	-0.000199919	-0.194379	99.88	MFAAFPTTK	P01946	HBA1/HBA2	HBA	RAT	2366.84	3121.69	3128.97	2643.17	2567.79	2702.51	4293.12	24128.2	27056.9	21890	22302	14570.7	12490.4	13468.8	11925.4	4935.83	5020.66	5474.1	5425.48	3553.29	3842.99	4964.72	4358.25	M+15.99
5000	16.2778	2	408.253	814.491	-0.000433418	-0.532133	99.94	KVADALAK	P01946	HBA1/HBA2	HBA	RAT	6721.54	7169.17	7434.89	13510.5	13066.8	13309.8	14857.7	179920	151286	138052	127579	63538.7	65359	72851.3	71577.9	14712.5	12097.8	14383.4	14536.2	16401.2	16354.1	17058.7	18183.8
11141	27.938	2	602.332	1202.65	-0.000548669	-0.456216	99.33	VLSADDKTNIK	P01946	HBA1/HBA2	HBA	RAT	143.124	249.549	815.187	1331.88	1439.49	1331.09	604.313	16811.7	18628.2	21419.3	22275.3	7148.33	8807.77	10526.8	11060.3	1642.67	1707.63	2119.72	1080.26	941.459	1315.67	3077.65	832.631
47031	155.289	2	626.861	1251.71	-0.000303037	-0.242099	99.89	FLASVSTVLTSK	P01942	HBA1/HBA2	HBA	MOUSE	18.1063	8.02147	24.2161	77.1161	62.6923	69.8723	38.8181	1540.1	1473.06	1405.38	1147.29	2615.49	1675.13	2040.28	1674.54	25.2448	16.3059	0	26.3297	18.9814	74.0367	52.863	35.895
56874	157.097	2	626.861	1251.71	-0.000717393	-0.573132	98.44	FLASVSTVLTSK	P01942	HBA1/HBA2	HBA	MOUSE	19.9474	8.33303	31.5626	29.8616	22.8248	35.8395	45.3689	1065.01	978.576	1241.33	1118.68	1720.06	1408.18	1912.66	1846.92	11.3985	0	18.814	0	133.398	115.95	99.7548	106.54
940	48.6723	2	649.82	1297.62	-0.00167052	-1.28737	99.96	VNPDDVGGEALGR	P02091	Hbb	HBB1	RAT	21051.5	16258.4	15838.1	16041.2	15570.5	17379.2	21310.6	282048	320451	240019	257149	117998	103336	109758	100359	13253.2	14716.3	13767.1	15939.5	10836.5	12608.1	14261.1	14256.3
966	84.4141	2	637.866	1273.72	-8.52609e-05	-0.0669386	99.92	LLVVYPWTQR	P02091	Hbb	HBB1	RAT	9110.08	8866.82	9243.3	10853.3	11906	13351	20316.3	259542	243439	273439	216604	81352.6	70039.2	92981.6	58600.8	5948.65	9309.16	5891.8	6669.98	8486.58	7584.05	10952.7	9296.54
1331	45.8721	2	561.835	1121.65	-0.0010225	-0.911601	99.96	VVAGVASALAHK	P02091	Hbb	HBB1	RAT	4680.7	7032.62	5647.04	6162.23	6242.46	6062.9	5545.59	111428	122942	103309	145077	51645.4	47808.8	64677.3	57495.5	6142.8	6290.89	6315.87	5116.76	5830.51	6037.04	8287.27	6076.32
1496	21.7728	2	456.743	911.471	0.00011254	0.12347	99.9	VHLTDAEK	P02091	Hbb	HBB1	RAT	21256	18158.3	23456.4	25112.1	26149	31278.1	33731.4	318446	364189	311605	238514	141590	168187	135888	147836	27466.2	26998.2	20659.8	19673.8	28602	23458.9	43221.9	22904.4
1707	56.1129	2	545.798	1089.58	1.11719e-05	0.0102534	99.93	VINAFNDGLK	P02091	Hbb	HBB1	RAT	7132.32	4587.71	6149.59	5174.42	5078.73	5640.68	7953.94	111827	117978	94115.1	104575	57288.7	40652.6	49691.9	37088.8	5713.97	6526.45	5564.8	5955.76	4066.41	4441.73	5795.5	5243.75
1900	45.9461	3	374.892	1121.65	-0.00129148	-1.1514	99.88	VVAGVASALAHK	P02091	Hbb	HBB1	RAT	3651.7	2640.65	1545.28	1205.45	1647.71	1519.95	4458.23	49402.9	63518.6	45477.2	32501.8	30094.8	17018.1	14138.1	11955.3	1637.87	2046.24	1347.89	2422.42	967.969	1299.03	1023.82	2077.35		C+57.02
2514	55.8016	2	699.33	1396.64	-3.52411e-06	-0.00252327	99.94	EFTPCAQAAFQK	P02091	Hbb	HBB1	RAT	6564.42	5659.49	6100.48	6283.73	6024.95	6860.66	8640.54	78641.3	84914.7	69742.2	81934.2	38858.8	20615	37976.7	27857.1	4720.8	5845.92	4090.63	4664.85	5436.66	3748.78	5755.16	5091.34	C+57.02
3241	51.5513	2	563.786	1125.56	0.000189852	0.168674	97.91	LHVDPENFR	P02091	Hbb	HBB1	RAT	9435.24	7612.3	10141.2	5217.79	5346.96	5608.07	4955.38	41791.6	44192.3	41408.5	56688.8	20919.6	13798.5	20421.6	17243.7	1376.39	1528.75	1295.03	1173.68	2163.23	2068.44	2787.3	1960.5
3501	15.3979	2	370.209	738.403	0.000960443	1.3007	98.54	HLDNLK	P02091	Hbb	HBB1	RAT	17581.9	22279.8	21970.6	29571.6	23373.4	25832.1	23322.6	144152	40026.3	19840.2	31950.6	82241.5	57729.1	32994.1	99182.5	44424.3	25347.6	42575.5	55377.1	35117.1	22913.3	32740.6	33518.5
3521	93.5507	2	1003.96	2005.91	-0.000406081	-0.202442	99.96	YFDSFGDLSSASAIMGNPK	P02091	Hbb	HBB1	RAT	12941	13670.8	13976.1	12424.3	11848.7	12435.3	14621	182087	166705	194976	179004	78508.7	63039.8	86995.2	71552.8	18901.4	30858	18152.2	18670.9	13665.3	18109.9	14639.3	15123.3
4273	13.9026	2	370.209	738.403	0.000202163	0.273784	99.32	HLDNLK	P02091	Hbb	HBB1	RAT	12991.2	50261.5	54472.4	28401.4	16911	11389	13168.7	66050.6	146412	170351	35477.7	10082.1	40471.8	59817.9	70097.8	15428.5	7647.41	8738.92	19016.4	116766	34407.5	39149.6	68008.2
4482	14.4955	2	370.209	738.404	0.00161553	2.18787	98.18	HLDNLK	P02091	Hbb	HBB1	RAT	1119.8	554.58	486.571	2663.07	3675.58	5768.42	5316.58	16142.6	22608.9	25511.8	150532	4112.39	8389.53	12486	10145.8	1411.93	4024.33	1676.45	1960.64	724.716	1789.39	1728.77	1652.56
5649	50.6441	2	609.846	1217.68	-0.000162268	-0.13326	99.94	KVINAFNDGLK	P02091	Hbb	HBB1	RAT	1266.02	869.171	1972.7	1517.05	1506.36	1721.78	1077.33	27197.6	30929.5	26711.1	35014.8	14935.3	11576.2	16055.2	13632.3	1412.96	1546.72	1481.57	1092.81	1387.9	1607.52	2013.44	1415.34
6089	51.3968	3	376.193	1125.56	-0.000349419	-0.310441	99.6	LHVDPENFR	P02091	Hbb	HBB1	RAT	1500.14	585.224	594.747	252.134	300.904	328.084	902.497	14124.1	14937.4	12436.9	8254.95	8084.23	3208.66	2802.51	2262.04	193.194	308.662	162.041	432.103	144.999	260.379	323.227	400.836
7690	51.5513	2	458.256	914.497	7.90061e-05	0.0863929	99.92	AAVNGLWGK	P02091	Hbb	HBB1	RAT	598.131	377.246	569.783	486.934	486.666	310.719	696.31	13559.2	15249.4	13108	12433.5	5207.28	2583.58	2879.11	2682.59	680.781	814.497	682.467	963.686	341.484	511.743	740.685	563.239
9785	109.412	3	572.011	1713.01	-0.000717983	-0.419135	99.94	LLGNMIVIVLGHHLGK	P02091	Hbb	HBB1	RAT	1193.74	1347.75	1331.8	1778.55	1481.56	2398.4	2751.46	42741	60253.5	75470.6	74078.6	13823.1	2537.15	21029.6	14376.6	3816.8	6357.12	3408.64	4142.11	2449.01	1640.02	3247.42	2806.13
14345	91.1027	3	577.343	1729.01	-0.000844483	-0.488421	99.57	LLGNMIVIVLGHHLGK	P02091	Hbb	HBB1	RAT	374.379	593.915	670.239	295.039	131.168	345.815	318.653	8465.42	11605.2	16929.9	14628	6055.38	1563.35	11410.6	5198.31	304.054	622.914	539.336	369.161	369.949	223.339	724.552	410.364	M+15.99
14971	91.5593	2	1011.94	2021.87	-0.0180761	-8.94021	96.03	YFDSFGDLSSASAIMGNPK	P02091	Hbb	HBB1	RAT	15.2751	223.868	126.12	2496.77	1986.59	3485.54	2633.77	4928.81	3205.14	10953.4	3654.89	1094.88	871.045	857.2	918.779	4678.05	10944.5	7253.08	1403.87	278.306	2840.98	334.794	1988.15
19691	50.0807	2	757.856	1513.7	-0.0011174	-0.738193	99.57	GTFAHLSELHCDK	P02091	Hbb	HBB1	RAT	1240.51	1182.02	1888.38	2053.88	2148.88	1730.12	1988.85	8349.42	10076.6	9713.16	16069.8	1224.35	1564.97	4030.27	4261.59	1801.53	1982.48	2343.67	2719.4	744.228	902.097	1297.97	917.842	C+57.02
23367	93.8665	3	669.644	2005.91	0.000580134	0.289213	99.95	YFDSFGDLSSASAIMGNPK	P02091	Hbb	HBB1	RAT	309.74	45.0032	174.93	164.292	112.261	180.23	289.181	8062.86	7194.74	7553.22	4778.43	3766.97	2313.85	1661.58	1261.65	248.418	508.903	249.245	291.063	100.924	242.042	103.111	230.319
42207	111.257	2	639.884	1277.75	-0.000221509	-0.173358	98.42	LLGNMIVIVLGH	P02091	Hbb	HBB1	RAT	0	0	0	0	0	0	0	1001.83	1257.15	850.099	1188.84	164.527	72.9315	243.343	70.9028	0	0	0	0	0	0	0	0
43239	109.34	2	857.513	1713.01	-0.000227953	-0.133072	99.93	LLGNMIVIVLGHHLGK	P02091	Hbb	HBB1	RAT	34.793	50.6657	44.7517	26.887	16.3908	15.3077	300.126	1892.54	2776.59	10047.3	9904.17	576.768	89.0141	3626.56	430.023	17.2215	58.543	3.33364	63.9202	102.211	362.4	285.645	145.533
7839	74.9878	2	861.43	1720.85	-0.000314551	-0.182789	99.95	FGDLSSASAIMGNPQVK	P11517	Hbb-b2	HBB2	RAT	1820.42	1227.95	1870.95	1662.49	1491.96	2111.57	2819.37	20578.3	21724.8	22544.4	17778.6	9238.99	7732.5	10446.3	8586.28	469.526	730.56	528.053	315.832	393.551	817.26	1618.78	952.771
10466	54.3969	2	459.755	917.496	-0.00112496	-1.22612	99.89	ATVSGLWGK	P11517	Hbb-b2	HBB2	RAT	15.1469	18.7822	44.1928	178.643	23.432	62.1152	253.8	9319.71	8471.72	7723.31	7372.44	2257.09	2423.25	1887.61	1267.11	26.7405	38.4124	26.7515	24.1927	0	58.5102	86.6287	64.754
17903	61.3235	2	869.428	1736.84	0.000896106	0.515941	99.96	FGDLSSASAIMGNPQVK	P11517	Hbb-b2	HBB2	RAT	595.951	1146.51	1467.06	856.263	855.299	677.457	242.63	7141.86	9802.68	7104.93	10307.5	4975	4980.06	6203	5708.48	527.767	317.622	482.961	297.813	603.672	554.878	1417.22	430.963	M+15.99
26102	86.6955	2	875.445	1748.88	-0.00132095	-0.755314	98.1	FGDLSSASAIMGNPQVK	P11517	Hbb-b2	HBB2	RAT	55.3169	184.378	62.4958	354.449	171.878	422.605	282.058	3325.72	3029.66	2577.25	3712.03	1204.95	1540.45	2647.85	1340.23	160.533	76.3618	31.273	45.7017	109.103	115.231	120.982	87.7178
16219	90.1718	3	842.754	2525.24	0.00209022	0.827733	99.93	SLQEHLPDVVVYNAGTDVLEGDR	Q91WA3	HDAC11	HDA11	MOUSE	590.837	712.925	626.956	1013.81	231.394	1535.25	1299.46	2557.52	2951.34	2040.99	2672.88	4371.29	3374.99	4875.56	3349.28	5919.24	7967.05	5438.8	4789.54	5153.19	5502.99	5325.3	5344.42
19063	75.6017	2	606.372	1210.73	1.95962e-06	0.00161855	95.74	LGGLSISPAGIVK	Q91WA3	HDAC11	HDA11	MOUSE	545.982	459.681	624.295	400.621	389.114	562.683	3584.51	1064.44	1446.01	2313.14	670.185	1623.02	1175.64	1774.21	1521.83	398.889	1183.11	480.889	41.2569	0	537.115	119.355	1331.72
7798	60.5622	2	606.845	1211.68	-0.000527083	-0.435003	99.93	ATGPPVSELITK	D3ZBN0	Hist1h1b	H15	RAT	3188.21	2610	3082.81	5570.71	5918.79	6704.07	7334.97	3345.32	4349.69	3413.61	3543.73	1477.24	1317.08	1421.1	1177.82	4265.26	3975.32	4535.34	4606.16	1277.48	1531.06	1588.44	1404.22
10523	41.2822	2	547.28	1092.54	-0.000721908	-0.660758	99.85	ALAAGGYDVEK	D3ZBN0	Hist1h1b	H15	RAT	2314.66	1951.09	2287.29	3684.98	3306.84	3155.91	6092.02	1596.34	2543.89	2281.98	1943.63	2172.59	581.101	992.097	702.48	3617.92	3826.59	3115.19	3138.4	466.838	857.842	1051.16	783.927
1545	59.2796	2	599.838	1197.66	0.000168464	0.140661	99.95	ASGPPVSELITK	P43277	HIST1H1D	H13	MOUSE	22081.5	15661.6	26411.4	47566	48689.3	54064.4	64626	41734.5	46956.8	34724.6	38946.9	13474.4	12688.6	14590.3	12521.2	36041.3	30628.6	35539	36869.2	13526.4	14019.6	16421.1	14541.2
5397	54.3225	2	423.258	844.501	-0.00066201	-0.783906	99.9	SGVSLAALK	P43277	HIST1H1D	H13	MOUSE	2845.53	1239.37	1956.71	5199.45	6146.68	6161.81	11218.2	6219.94	6928.28	5309.76	4340.16	2406.72	1769.83	1239.7	970.482	2470.43	2526.81	2300.19	3377.24	735.011	1333.84	1235.57	1685.5
7630	44.3083	2	487.305	972.596	-0.00094108	-0.967595	99.94	SGVSLAALKK	P43277	HIST1H1D	H13	MOUSE	1563.8	1681.79	2566.28	9003.96	8828.16	8994.05	8365.76	5898.3	6861.65	6114.33	6893.94	1793.42	1453.47	2486.46	1565.59	3358.91	4773.35	3107.58	3110	1378.36	1775.21	2284.95	1280.19
11985	38.06	2	618.335	1234.66	-0.000664838	-0.53848	99.62	KALAAAGYDVEK	P43277	HIST1H1D	H13	MOUSE	1163.2	1839.3	2295.51	9380.96	8419.5	8758.21	4932.87	2186.71	2452.34	3238.37	3599.03	1286.88	2192.56	1555.39	1624.61	3834.28	3395.39	4128.39	3532.67	1144.07	1785.91	1685.48	1372.62
3030	60.9456	2	472.769	943.524	-0.000395597	-0.419276	99.93	AGLQFPVGR	Q00728	Hist1h2aa	H2A4	RAT	4880.1	5400.41	6545.61	15412.4	16720	16557.7	18295.5	6216.96	9782.39	7706.78	8658.27	3717.65	2208.72	3309.18	2907.5	4192.16	3864.93	3953.48	4318.2	1878.97	1909.6	2172.07	1893.06
6632	107.282	2	966.088	1930.16	-0.000480378	-0.24888	99.95	VTIAQGGVLPNIQAVLLPK	Q00728	Hist1h2aa	H2A4	RAT	5608.19	6413.94	6445.69	28937.4	31661.7	36205.8	33264.5	20842.2	19079.1	21344.9	20804.5	3441.32	3270.67	4238.85	3333.76	14021.1	22223	14968.1	13629.5	3093.26	3114.87	3516.34	3213.43
11060	46.1798	2	425.766	849.518	-0.000851116	-1.00188	99.4	HLQLAIR	Q00728	Hist1h2aa	H2A4	RAT	0	257.589	526.525	7236.28	6726.24	6311.55	1155.09	2995.42	356.539	45.2336	1988.19	22.5913	357.795	0	636.42	1909.89	73.9645	1365.56	2401.59	181.202	726.199	120.962	526.192
13220	43.9566	2	425.766	849.517	-0.00111646	-1.31423	98.18	HLQLAIR	Q00728	Hist1h2aa	H2A4	RAT	1048.46	560.785	211.553	0	161.577	109.326	7992.47	0	3720.24	4269.88	1020.03	678.044	0	865.028	0	941.841	5500.63	1372.75	875.125	0	0	278.988	0
18939	107.282	3	644.395	1930.16	0.000890309	0.461261	99.95	VTIAQGGVLPNIQAVLLPK	Q00728	Hist1h2aa	H2A4	RAT	923.752	122.002	277.513	2099.84	3450.47	3280.97	6557.16	2530.82	2569.22	2251.39	1421.17	428.061	396.504	55.1601	68.8693	938.349	2315.5	1428.75	1365.1	110.547	73.4998	53.0404	186.997
3734	67.6934	2	477.305	952.595	-0.000561643	-0.589592	98.18	LLLPGELAK	Q64478	HIST1H2BH/HIST1H2BO	H2B1H	MOUSE	2895.87	2466.02	3785.97	11766.1	10084.5	11810.7	21759.2	6173.7	9389.12	6869.71	5868.74	1573.17	1063.1	1367.94	930.407	4437.18	6605.96	4390.27	5025.79	647.53	616.672	1007.66	657.472
8309	22.0583	2	584.802	1167.59	9.3322e-05	0.0799272	99.81	QVHPDTGISSK	Q64478	HIST1H2BH/HIST1H2BO	H2B1H	MOUSE	3231.73	5593.72	7042.46	56570.8	44675	50446.8	20516.1	18273	22044.5	12810.7	25138.2	3643.98	10454.1	11399.3	12731.8	25674.7	28185.6	23467.3	19586.9	11601.4	12053.3	7611.15	7323.22
9857	21.0942	2	408.732	815.45	-0.000283769	-0.347991	99.43	EIQTAVR	Q64478	HIST1H2BH/HIST1H2BO	H2B1H	MOUSE	4750.43	2449.21	2889.85	18170.5	18548.7	20965.3	31442.9	12346.2	10671.1	10253.1	6624.49	1932.88	3582.97	1569.61	1599.16	6231.79	7772.41	5687.82	8159.94	1591.6	1775.53	1721.68	2128.12
15864	115.693	2	872.413	1742.81	0.000408835	0.234583	99.95	AMGIMNSFVNDIFER	Q64478	HIST1H2BH/HIST1H2BO	H2B1H	MOUSE	881.07	610.265	758.094	6059.45	4667.41	6757.62	6281.47	5177.16	5310.3	4381.12	4540.67	697.92	699.183	743.899	668.136	5234.64	4716.68	4142.72	4134.52	764.34	627.878	536.884	636.404
21231	108.532	2	880.411	1758.81	0.00136832	0.77798	99.96	AMGIMNSFVNDIFER	Q64478	HIST1H2BH/HIST1H2BO	H2B1H	MOUSE	287.304	208.099	217.795	4670.88	3203.01	4852.99	4606.18	2118.33	1600.15	2492.44	1988.18	428.51	454.743	336.813	307.171	2819.24	3460.43	2396.85	2416.08	247.558	452.504	299.049	225.199	M+15.99
5972	71.8892	2	495.292	988.57	-0.000884146	-0.894368	98.58	VFLENVIR	P62806	Hist1h4a	H4	MOUSE	1371.46	907.2	1155.01	7373.26	5454.32	7041.09	10645.2	3543.73	5283.63	3064.52	3701.53	777.321	660.142	681.477	612.495	2803.09	4547.74	2985.6	3288.63	401.448	392.358	608.349	426.343
6408	25.1513	2	567.775	1133.54	-0.000133094	-0.117415	99.89	DAVTYTEHAK	P62806	Hist1h4a	H4	MOUSE	5395.99	4786.61	6609.35	35249.5	33761.4	37932.2	29704.7	14425.8	11623.1	12717.3	12846.1	7353.29	4591.54	6850.28	7092.24	16228.5	19426.8	19201.2	13741.5	4622.64	5288.63	6107.82	5798.5
6529	47.8875	2	663.379	1324.74	-0.00252751	-1.90792	99.9	DNIQGITKPAIR	P62806	Hist1h4a	H4	MOUSE	700.788	1098.2	2103.17	13512.1	14847.1	13770.6	9770.16	5275.81	6732.56	4859.23	7119.09	1070.21	1392.74	1349.65	1504	7289.06	7603.13	6430.46	5879.02	945.002	890.694	1400.34	964.068
14856	89.6984	2	655.853	1309.69	-0.00368963	-2.81717	99.78	TVTAMDVVYALK	P62806	Hist1h4a	H4	MOUSE	263.077	321.645	351.106	2342.15	850.949	2500.01	2536.8	1899.44	1763.53	57.0692	1519.44	121.159	79.2237	582.636	372.027	2209.14	2561.88	2145.93	2040.95	586.712	783.891	495.616	629.289
12455	30.7248	2	516.272	1030.53	-0.000216198	-0.209793	99.85	ASGVEGADVVK	P05708	Hk1	HXK1	RAT	4363.36	2387.6	3802.37	8653.21	7570.06	6966.53	10755.4	7831.13	6542.33	8578.7	5910.78	3858.42	5003.12	3787.89	3420.37	10523.3	12650.2	11819.6	13845	6357.89	7097.87	7282.92	8268.22
15637	116.875	2	700.903	1399.79	0.000162909	0.116381	99.95	LSDEILIDILTR	P05708	Hk1	HXK1	RAT	538.378	555.285	414.986	1952.59	1492.12	2158.74	2586.24	2132.98	2823.87	2937.43	2649.95	1258.12	1097.06	1167.64	991.219	3360.33	3450.69	3043.86	3450.24	2487.93	2351.98	2518.64	2626.87
20293	92.1686	2	727.868	1453.72	0.000591484	0.406876	99.94	GDFIALDLGGSSFR	P05708	Hk1	HXK1	RAT	249.703	123.118	138.669	1031.17	633.925	927.406	923.862	1621.29	924.649	1462.97	1061.15	40.6912	863.084	1029.45	793.179	2129.13	3308.47	1992.29	1611.98	1557.05	1706.45	1515.79	1568.07
24111	40.1631	2	620.302	1238.59	0.000355504	0.287023	99.9	HIDLVEGDEGR	P05708	Hk1	HXK1	RAT	218.798	156.061	250.037	646.971	799.196	568.216	1158.04	688.011	1145.8	1290.46	1421.11	1170.54	434.12	1171.79	256.293	1372.97	1196.51	1354.56	965.553	1018.71	827.673	1817.56	576.691
30199	32.764	2	497.745	993.476	-0.000294319	-0.296252	97.13	DYNPTASVK	P05708	Hk1	HXK1	RAT	1006.62	574.097	523.185	319.816	431.001	403.501	1316.2	695.134	576.701	671.664	478.998	1393.41	363.26	426.351	214.36	867.162	1192.4	950.314	1111.55	321.658	1443.56	1009.01	1651.19
35856	60.64	2	622.325	1242.64	3.88056e-05	0.0312285	99.76	QIEETLAHFR	P05708	Hk1	HXK1	RAT	99.9218	190.498	247.036	764.11	893.72	829.494	329.01	51.6869	621.715	462.241	823.82	195.244	157.213	595.305	432.87	1646.15	781.213	1392.06	1017.85	1415.24	1300.34	1639.6	1037.13
47518	53.0497	2	605.802	1209.59	0.00119422	0.987299	99.71	FNTSDVSAIEK	P05708	Hk1	HXK1	RAT	73.2119	145.118	101.559	358.882	352.691	349.941	321.305	63.3581	634.775	0	435.159	280.82	36.9156	172.524	105.415	375.911	344.855	541.948	918.28	802.243	832.16	601.548	932.612		C+57.02
14039	91.4772	2	921.45	1840.88	0.000532924	0.289493	99.95	STGEAFVQFASQEIAEK	Q8VHV7	Hnrnph1	HNRH1	RAT	508.966	885.963	544.382	2567.7	2335.77	2869.28	2775.47	1997.57	1992.09	3692.23	2988.51	727.646	2184.27	2881.72	2470.25	4493.28	5683.45	4973.29	3166.11	1123.71	1225.55	2198.76	1412.85
44542	38.9333	2	842.888	1683.76	0.000774449	0.459952	99.95	HTGPNSPDTANDGFVR	Q8VHV7	Hnrnph1	HNRH1	RAT	0	21.6816	18.9045	886.623	727.143	830.48	0	43.1503	1.30059	0	332.725	30.3986	160.723	545.333	0	1770.5	666.038	1491.32	701.826	558.448	161.548	399.348	315.4
13978	39.7256	2	630.291	1258.57	0.000591833	0.470244	99.88	IDEPLEGSEDR	P61979	HNRNPK	HNRPK	MOUSE	2850.92	2705.34	2195.05	3228.17	2829.1	2476.81	4074.76	4159.28	4570.27	4414.56	4178.33	2657.48	1967.79	2518.36	1670.36	1958.69	2509.72	2080.8	3232.18	575.279	698.82	1194.28	1003.19
14288	50.277	2	890.902	1779.79	-0.00219117	-1.23114	99.95	TDYNASVSVPDSSGPER	P61979	HNRNPK	HNRPK	MOUSE	4402.45	2878.36	2875.24	5151.32	4643.46	5663.62	6308.01	6599.57	6958.27	6113.37	7333.84	4281.46	2162.44	2889.81	2713.13	4534.2	4973.06	4505.59	4001.18	685.748	297.759	696.9	799.841
14846	95.5766	2	670.906	1339.8	0.000304485	0.227262	99.94	IILDLISESPIK	P61979	HNRNPK	HNRPK	MOUSE	1094.26	856.636	690.627	1847.43	1254.92	2071.09	2349.48	3962.84	3934.28	3843.21	2966.55	1612.95	1345.06	1429.67	1295.28	1679.86	2568.92	1661.91	1689.09	523.852	553.538	412.445	572.72
17765	100.96	3	863.801	2588.38	0.000873621	0.337516	99.94	IITITGTQDQIQNAQYLLQNSVK	P61979	HNRNPK	HNRPK	MOUSE	2453.38	758.182	938.736	1409.57	1792.1	2179.9	4336.1	6443.61	6810.14	6939.98	4727.74	2262.26	909.152	1217.67	1201.9	1170.37	1964.15	1261.36	1773.88	0	377.639	203.693	552.439
61100	57.8416	2	437.255	872.496	-0.000656177	-0.752069	96.57	DLAGSIIGK	P61979	HNRNPK	HNRPK	MOUSE	112.319	130.839	15.3997	51.589	21.8509	18.158	213.516	72.1936	339.94	249.491	248.966	124.764	53.1106	24.5621	0	37.898	55.4514	19.0107	85.0301	6.23326	0	21.6201	30.6081
3109	28.0129	2	643.839	1285.66	0.000217233	0.168966	99.95	TQGLSHASSAISK	Q9Z214	Homer1	HOME1	RAT	108.551	52.7397	206.678	371.506	271.602	298.383	193.214	205.013	185.613	225.338	184.768	41825	63805.6	70211.5	70892.8	81855.3	82809.6	85160.6	52895.3	38195.5	55337.8	72919.2	44790.6
3158	67.0151	2	665.883	1329.75	0.000539402	0.405642	99.95	LTAALLESTANVK	Q9Z214	Homer1	HOME1	RAT	52.2977	12.7099	13.5963	248.916	7.50517	262.365	89.9823	1005.14	557.534	446.194	321.266	21952	18585.9	24435.4	19745.8	26829.4	36034.1	30457.5	28138.5	15498.2	14902.3	19776.3	13408.6
3670	44.0362	2	718.344	1434.67	9.74406e-05	0.0679183	99.96	QQLAAYQEEAER	Q9Z214	Homer1	HOME1	RAT	722.467	144.283	296.537	2705.59	2954.18	2414.84	2803.39	490.43	632.184	648.773	712.056	43454.5	23449.7	33863.5	23782.4	35788.8	48079.9	31593.9	44150.2	16653.3	19861.9	22732.8	18746.9
4215	21.7047	2	516.272	1030.53	0.000256983	0.249369	99.9	VKEEEIER	Q9Z214	Homer1	HOME1	RAT	1530.5	1956.24	2725.09	5081.79	4310.3	4560.2	3754.23	2792.8	4027.63	2653.57	3116.11	36255.7	58272.2	53373.3	56627.8	55684.5	69484.8	53086.5	42087.8	51098.5	44056.7	50347.1	40375.5
4229	77.7292	2	510.789	1019.56	-0.000882778	-0.865837	99.94	IFELTELR	Q9Z214	Homer1	HOME1	RAT	0	0	39.7425	14.0498	0	17.514	0	65.678	0	24.2701	0	13969.7	10118.9	11603.2	8877.46	11872.2	17941.5	12214.5	12582.5	6138.29	6601.39	9031.35	8482.92
4306	24.7084	2	534.241	1066.47	-0.000161349	-0.151293	99.95	SQSEQDAFR	Q9Z214	Homer1	HOME1	RAT	1069.78	862.99	1678.23	1115.82	1336.41	3686.2	993.251	2329.09	2757.64	2408.45	1391.01	53019.8	29639.5	46667.1	54608.3	62968.2	62310.6	67840.1	56130.6	41097.4	41576.1	44768.6	48880.8
4549	21.6486	2	543.798	1085.58	-0.000884841	-0.815084	99.94	LKQEIDNAR	Q9Z214	Homer1	HOME1	RAT	699.582	316.498	447.084	1054.02	895.875	829.621	1101.04	1541.12	979.352	806.853	1888.19	34949.6	58710.5	52881.4	62233.6	55737.5	67650	54017.8	41637.8	50824.2	48776.8	50051.2	42589
4855	85.7814	2	501.297	1000.58	-0.000171501	-0.171401	99.95	TLLEILDGK	Q9Z214	Homer1	HOME1	RAT	19.9728	17.3187	19.6393	34.945	0	24.9105	50.5766	509.557	343.682	549.994	231.437	8306.32	8269.39	8683.02	7070.05	10826.5	14013.6	10441.6	11896.4	5806.18	5907.05	6661.48	6817.06
4973	110.162	2	874.452	1746.89	0.000232208	0.132926	99.96	TELSQTVQELEETLK	Q9Z214	Homer1	HOME1	RAT	4350.4	3747.63	4267.46	1929.89	1107.13	2024.26	2291.04	2781.45	2043.89	4142.2	2110.46	34742.2	33367.9	36762.7	33354	45059.8	52824.1	40727.5	41385.1	23575	25946.5	23942.4	25285.6
7640	64.2095	2	599.317	1196.62	-0.000334675	-0.279683	99.79	HWEAELATLK	Q9Z214	Homer1	HOME1	RAT	52.1561	20.3776	27.0566	0	23.1758	33.4704	46.4802	82.9883	30.6771	5.45855	4.54128	798.513	3001.53	986.798	1915.23	3256.07	708.345	3666.8	3918.09	1509.21	1397.01	1824.11	2491.35
8442	51.9435	2	884.424	1766.83	0.000150079	0.0849421	99.96	AEPAQNALPFSHSAGDR	Q9Z214	Homer1	HOME1	RAT	53.1034	2.71446	3.36348	44.1374	0.30652	2.21937	0	939.914	933.849	613.572	954.85	7037.06	8922.43	13177.5	12496.9	16572	8695.55	16615.1	9793.1	12577.3	9006.28	12660.4	6956.71
9303	76.5221	2	826.441	1650.87	0.00182998	1.1085	99.95	AIINSTITPNMTFTK	Q9Z214	Homer1	HOME1	RAT	361.785	164.536	683.582	797.371	937.868	792.942	1405.57	210.344	1083.24	1469.99	695.04	7833.07	6370.1	9262.38	7239.27	13852.8	19290.6	12391	12276.9	6927.78	5994.57	11087.3	7840.53
12492	40.1631	2	699.38	1396.74	-0.00177852	-1.27333	99.94	AHVFQIDPNTKK	Q9Z214	Homer1	HOME1	RAT	12.0542	105.164	281.036	22.4027	0	0.227883	0.543232	536.279	82.5671	496.063	746.035	4534.76	5216.78	9323.85	8918.67	7919.46	7055.59	8871.92	4219.01	3784.46	4149.87	7374.61	3543.33
14595	66.9378	3	553.616	1657.83	-0.000559623	-0.337564	99.87	NKDLEGQLSELEQR	Q9Z214	Homer1	HOME1	RAT	426.763	235.935	403.414	228.744	254.015	141.15	269.461	185.987	318.196	225.089	201.309	3462.87	1953.81	2165.29	1837.17	3179.17	4398.45	3839.69	5565.67	927.388	1059.38	534.302	1080.57
16260	59.2796	2	923.958	1845.9	0.000939107	0.508753	99.95	ANTVYGLGFSSEHHLSK	Q9Z214	Homer1	HOME1	RAT	9.57358	16.5421	63.4472	54.4705	42.6092	16.7467	40.905	0	142.461	21.7256	87.1905	1840.54	3545.48	6643.82	6142.87	8788.86	3976.48	8384.26	4684.33	7204.88	4769.34	7028.91	3469.33
19162	65.2843	2	834.438	1666.86	0.000597331	0.358357	98.11	AIINSTITPNMTFTK	Q9Z214	Homer1	HOME1	RAT	196.256	58.7653	126.506	1008.49	509.018	433.173	544.502	1842.57	1130.07	1009.14	2369.04	2457.04	2531.78	2483.65	3038.29	3147.74	4582.22	4242.38	3898.32	1932.82	2324.85	1987.19	2156.92	M+15.99
21659	26.4641	2	622.299	1242.58	-0.00029448	-0.23699	99.9	TPDVTQNSEPR	Q9Z214	Homer1	HOME1	RAT	16.6366	10.7835	23.7999	99.9856	48.9011	66.1096	7.39959	55.5208	63.5436	41.2759	67.1107	6164.24	2722.71	5205.47	4584.97	9647.29	2545.33	9381.2	8901.74	3668.92	2938.55	6037.13	4368.81
3285	42.648	2	489.256	976.497	-0.000313862	-0.321416	99.48	EQPIFSTR	Q9Z2X5	Homer3	HOME3	RAT	1194.55	803.647	1119.14	589.177	347.861	487.522	449.455	11445.8	3325.63	2683.52	2686.21	25100.1	26754	24342.5	19264.3	14664.6	19626.9	16656.4	17899.1	9714.67	17452.4	19429.4	16449
3336	45.4334	2	724.353	1446.69	-0.00349006	-2.41244	99.95	EATSQSVEQLEAR	Q9Z2X5	Homer3	HOME3	RAT	3134.66	3943.63	4100.36	3763.84	3028.91	4092.11	6207.83	4147.75	5122.46	4748.84	3716.38	33274.1	21830.4	24202	22826.3	27968.2	30421.5	28669.6	30414.3	11402.4	17117.5	18109.2	18262.9
3820	39.6728	2	550.788	1099.56	-0.000568753	-0.517254	99.94	NAELEQQLR	Q9Z2X5	Homer3	HOME3	RAT	3565.52	2590.73	2638.08	1734.17	1776.03	2040.09	2278.57	620.475	1270.45	1565.68	858.767	35643.3	28387.6	32082.8	26220.8	25508.2	29744.2	25289.5	35453.5	11053.2	17220.6	20914.5	21054.1
4106	24.4812	2	450.748	899.482	-0.000294322	-0.327213	99.85	QQLEVQR	Q9Z2X5	Homer3	HOME3	RAT	4834.22	3122.9	4740.05	11015.9	11567.8	12036.8	14271.2	12712.5	11770.6	10925.7	11726.5	46290.5	30953.9	37982.6	43212.6	40517.6	36016.2	41910.4	37471	30584.9	32997.7	34915.9	37228.4
4118	48.8301	2	613.83	1225.64	-0.000536111	-0.437411	99.94	AHVFQIDPATK	Q9Z2X5	Homer3	HOME3	RAT	96.4914	154.263	205.803	178.946	261.696	331.44	157.663	347.935	601.05	182.915	644.94	12745.8	14743.3	19803.4	17437.3	20928.9	22959.7	22802.6	18648.6	13634.9	13631.9	18915.1	13849.3
4266	44.1692	2	802.38	1602.75	-0.00262869	-1.64011	99.95	EETQQQVQDLETR	Q9Z2X5	Homer3	HOME3	RAT	143.368	93.388	317.394	519.136	322.145	149.841	27.1044	4358.15	5177.46	5325.01	7686.2	35016.8	6372.38	34190	16258.2	45932	62917.7	40532	48616.1	21486.6	7988.99	32135.1	17135.7
4628	20.2192	2	608.284	1214.55	0.000560458	0.461452	99.95	SQSADAPGPTER	Q9Z2X5	Homer3	HOME3	RAT	181.764	170.853	153.661	399.487	317.981	470.219	395.993	510.317	370.756	288.982	373.09	21365.2	82979.3	68973.2	64001	81719.7	76903.7	56562.5	43567.1	73933.7	47711.7	88641.2	46741.3
4659	78.779	2	503.782	1005.55	-0.000671807	-0.668099	99.93	LFELSELR	Q9Z2X5	Homer3	HOME3	RAT	0	0	0	0	0	2.56295	163.219	46.426	0	48.5322	6.43618	13787.6	10344.6	11896.2	8913.13	10419.1	15926.1	10355.6	11656.4	6183.59	6915.53	8851.32	9401.59		C+57.02	C+57.02
4796	31.6866	2	487.761	973.507	-0.000589397	-0.605436	99.39	DQEIQTLK	Q9Z2X5	Homer3	HOME3	RAT	2227.44	1900.65	1618.46	1352.98	1480.12	1637.88	2617.99	663.832	727.735	1071.08	958.66	22850.7	22684.6	21447.6	18938.3	19409	18422.5	20343.1	20726.9	12638.1	15220.5	15282.2	17884.5
4885	19.5315	2	608.284	1214.55	0.000820456	0.675521	99.95	SQSADAPGPTER	Q9Z2X5	Homer3	HOME3	RAT	86.6539	292.48	348.812	153.359	52.8632	78.7227	44.9541	2464.16	424.654	159.932	216.761	18862.4	25842	18481	39914	11921.2	29943.3	9219.58	47958.9	9142.77	35812.5	3648.84	32144.5
5169	35.7687	2	575.264	1148.51	0.000701203	0.610531	99.95	AMESNLEEAR	Q9Z2X5	Homer3	HOME3	RAT	107.109	236.969	453.892	283.349	464.22	188.793	524.86	66.0955	1055.4	209.206	1098.4	19676.7	13912.2	13086.8	13890.6	24830.6	34331.7	26022.1	26821.7	12855.6	14389.4	24664.1	23322.9
5493	33.8784	2	559.272	1116.53	-0.00145219	-1.30062	99.94	EANAAATQWR	Q9Z2X5	Homer3	HOME3	RAT	2038.72	703.873	1067.87	789.954	1031.77	952.67	1188.58	4347.78	7057.02	7431.52	6285.51	27297.3	25337.5	32335.5	24487.5	19331.7	21955	21384	21141.4	15315.9	17618.1	21467.5	23732.6
5807	48.0659	2	443.261	884.507	-0.000456754	-0.516394	99.92	AAQLLDVR	Q9Z2X5	Homer3	HOME3	RAT	1145.58	1652.27	946.054	1192.38	1564.76	1159.58	2894.35	1696.56	1332.68	1001.78	820.114	7842.82	7046.52	5040.87	4750.72	5624.52	7284.99	5760.57	7791.37	16020.6	3563.27	4095.5	4679.49
6206	92.4766	2	1144.56	2287.11	0.00142594	0.623467	99.96	ANTVYGLGFGSEQQLTQFAEK	Q9Z2X5	Homer3	HOME3	RAT	233.04	1868.51	764.299	598.984	1202.57	496.724	154.787	134.998	339.105	699.252	823.488	26834.4	29925.6	52074.9	37527.5	40109.3	47588.5	37644.7	31649.7	31805.8	27485.4	30418	23508.4
7433	40.1131	2	471.269	940.524	-0.000451792	-0.480362	99.44	RNWIPAGK	Q9Z2X5	Homer3	HOME3	RAT	52.9038	37.1961	23.5585	96.2892	69.3956	40.0889	232.575	336.586	340.824	362.479	181.471	7012.38	3444.75	7405.57	5531.07	6551.76	7259.01	7304.23	6390.64	2506.36	4343.83	6228.69	4381.15		C+57.02	C+57.02
9787	71.8892	2	819.431	1636.85	-0.00119041	-0.727257	99.95	AIINSTVTPNMTFTK	Q9Z2X5	Homer3	HOME3	RAT	399.169	144.953	426.371	859.456	185.075	589.681	241.88	761.387	276.246	541.232	1748.18	5890.87	5666.77	6333.3	5659.81	8420.42	14486.5	9169.1	9105.75	5655.94	6530.22	8281.14	5302.43
16261	60.5622	2	827.43	1652.84	0.000248947	0.150618	99.93	AIINSTVTPNMTFTK	Q9Z2X5	Homer3	HOME3	RAT	20.3746	27.4784	34.08	128.209	30.8715	139.132	22.483	110.477	124.606	97.0148	203.607	3020.46	2066.47	2956.63	2375.49	4078.4	3652.51	3793.72	3792.14	2323.23	2376.45	3008.66	2254.94	M+15.99
23842	10.1255	2	413.214	824.413	-0.000701515	-0.850926	99.89	AEAEHLR	Q9Z2X5	Homer3	HOME3	RAT	1.56986	2.81047	3.49392	26.8423	18.0429	22.4121	106.636	105.682	60.7647	33.3067	5.63514	3127.21	10600.6	2164.27	14266.9	7626.46	616.838	5573	7557.35	13175.3	8511.96	5148.82	10639.1
18208	90.7057	2	637.361	1272.71	0.000151555	0.119081	99.91	LEDVLPLAFTR	Q3TEA8	HP1BP3	HP1B3	MOUSE	617.518	542.959	479.707	1675.57	1034.09	1922.41	1746.23	3197.1	3408.09	2705.7	2772.72	110.763	157.459	81.0167	94.1685	222.507	157.926	95.0267	161.805	71.2956	63.3352	84.4286	12.9277
24682	38.4006	2	487.27	972.525	0.000546738	0.562184	98.28	GQLEQITGK	Q3TEA8	HP1BP3	HP1B3	MOUSE	120.196	47.3721	36.916	412.856	300.963	345.987	473.001	974.102	970.436	1085.3	895.113	87.0823	335.759	8.13263	38.8911	284.63	65.198	77.2427	76.6032	58.1213	87.7867	2.09377	63.1989
13410	116.146	2	1034.11	2066.2	0.000585996	0.28361	99.95	VVTIAPGLFATPLLTTLPDK	O70351	HSD17B10	HCD2	RAT	877.605	1399.24	1143.51	2927.02	2378.81	3098.88	3303.79	4312.41	3644.79	3712.02	4060.42	5018.47	5331.95	5446.8	5443.78	7105.9	8228.58	7580.15	6277.31	5308.5	4805.84	5789.46	5206.78
14728	76.7533	2	681.862	1361.71	-0.000538102	-0.395167	99.95	NFLASQVPFPSR	O08756	HSD17B10	HCD2	MOUSE	1090.24	1272.12	2064.47	1864.45	2498.67	2503.56	3764.86	1722.54	4286.01	2859.28	2301.15	4652.14	3004.9	6106.89	2702.45	6540.98	9915.92	6141.74	5534.96	3526.74	2407.23	6068.31	3168.56
29498	46.6803	2	878.426	1754.84	2.81395e-05	0.0160354	99.95	LVAGVMGQNEPDQGGQR	O70351	HSD17B10	HCD2	RAT	0	64.0429	51.2539	399.394	342.737	336.191	220.074	398.632	389.798	208.2	868.014	1311.79	1338.67	1131.29	1186.13	3128.64	3017.48	2562.82	2305.42	1349.18	1905.22	2507.9	2094.08
31943	140.085	3	975.505	2923.49	0.00291073	0.995637	98.14	LGDPAEYAHLVQMVIENPFLNGEVIR	O70351	HSD17B10	HCD2	RAT	855.025	1330.55	991.42	1375.61	769.023	1319.41	1713.5	2921.69	4237.49	3860.64	2768.83	3514.06	2108.02	4772.28	2872.18	1972.49	2757.55	2632.69	2228.73	4268.78	3935.79	3193.47	3487.42
34082	116.294	3	689.742	2066.2	0.000471089	0.227998	99.75	VVTIAPGLFATPLLTTLPDK	O70351	HSD17B10	HCD2	RAT	237.289	136.482	33.579	136.413	341.289	284.485	756.488	644.625	596.632	415.362	348.646	1126.49	605.646	392.582	205.925	784.324	873.272	733.178	1236.92	272.248	332.302	231.498	701.55
16562	118.769	2	826.975	1651.93	0.00131291	0.794774	99.93	GIFVQSVLPFFVATK	Q6P7R8	HSD17B12	DHB12	RAT	1054.14	1211.26	947.591	1320.73	1158.61	1915.2	2136.98	4188.92	4003.77	4300.42	3625.89	2149.42	1403.33	1834.8	1769.2	2254.42	3436.46	2490.32	2616.56	2635.31	2156.08	3632.68	3394.67		C+57.02	M+15.99
47347	67.6176	2	507.294	1012.57	-0.000472239	-0.466375	96.86	LVLPGMVER	O70503	HSD17B12	DHB12	MOUSE	154.82	136.005	181.261	172.96	42.0076	128.11	201.361	379.387	521.009	373.737	378.17	270.248	129.881	62.4607	132.433	218.239	85.9692	148.53	237.154	387.231	274.034	315.167	230.975
14282	100.449	2	903.978	1805.94	0.000803524	0.444934	99.95	LLGTIYTAAEEIEAAGGK	Q4V8F9	Hsdl2	HSDL2	RAT	4415.02	3348.82	2331.61	6947.22	5208.38	7185.47	7212.02	14454.7	13726.6	13648.6	12351.9	527.447	169.788	358.925	316.495	235.512	724.879	477.824	418.97	967.922	782.04	1343.69	1564.72
20794	51.4742	2	581.784	1161.55	-0.00123076	-1.05958	99.5	ESYDPVPEVK	Q4V8F9	Hsdl2	HSDL2	RAT	3792.69	2716.07	3599.7	1446.23	1621.48	1284.65	2246.85	1513.34	4502.01	3901.79	3486.05	844.278	435.984	914.412	880.42	212.745	104.671	155.977	121.123	158.208	81.5606	354.491	234.826
32351	113.341	3	735.406	2203.2	-0.000160911	-0.0730353	99.86	VAHILNLSPPLNLNPMWFK	Q4V8F9	Hsdl2	HSDL2	RAT	509.664	565.6	578.536	905.39	356.496	1297.28	1448.08	3792.62	3807.77	4080.36	3072.56	115.717	45.297	64.9882	102.573	38.2436	158.511	126.753	150.236	0.177168	109.148	88.6884	151.908
17913	37.5574	2	576.282	1150.55	-0.000395618	-0.343851	99.92	YIDQEELNK	P82995	Hsp90aa1	HS90A	RAT	2136.47	1071.53	1668.03	1578.71	1660.57	1361.66	2016.4	3163.95	4773.77	3855.74	3762.2	4377.3	4608.77	3506.23	3825.9	1601.85	1227.89	1622.47	1373.97	810.953	2081.98	2626.05	2379.14
20701	42.2785	2	618.307	1234.6	0.00451343	3.6558	99.94	DQVANSAFVER	P82995	Hsp90aa1	HS90A	RAT	2475.86	1708.34	2002.25	391.117	378.574	543.874	555.455	1227.16	2375.7	1984.51	2382.64	2434.4	1066.78	2123.25	1988.37	277.484	300.901	208.062	181.979	712.156	809.231	1439.25	913.21
38151	42.3424	2	656.289	1310.56	0.000652202	0.49765	97.98	EDQTEYLEER	P82995	Hsp90aa1	HS90A	RAT	360.018	142.35	242.434	262.06	131.516	190.813	112.389	640.144	1044.46	909.82	1284.66	904.945	455.822	754.914	899.682	134.875	103.929	180.976	139.562	144.21	334.01	201.669	234.852
49740	42.9925	2	656.289	1310.56	0.000481229	0.367192	99.87	EDQTEYLEER	P82995	Hsp90aa1	HS90A	RAT	0	33.7117	16.9621	113.97	40.8944	74.8354	242.006	538.596	322.595	177.138	108.805	96.2138	636.775	79.0389	151.536	275.513	328.039	355.038	370.183	51.1554	41.5642	39.824	56.2702
17701	67.6176	2	743.381	1484.75	0.000598539	0.403126	99.73	GVVDSDDLPLNVSR	Q66HD0	Hsp90b1	ENPL	RAT	181.257	146.862	319.417	11086.6	8324.29	8329.66	14238.1	2143.62	3117.94	2352.61	1952.01	911.491	883.335	1019.38	957.226	14950.9	18496.7	12691	13655.3	586.167	451.286	645.732	577.043
65035	28.9678	2	570.294	1138.57	0.000423092	0.371598	98.53	LGVIEDHSNR	Q66HD0	Hsp90b1	ENPL	RAT	65.8957	402.017	368.774	112.5	112.109	100.749	69.2053	586.379	696.98	199.502	778.025	36.8039	33.0187	209.561	37.9896	44.043	38.8346	22.8168	14.6834	38.1177	0	14.7839	18.3204
2406	60.9456	2	744.354	1486.69	0.000100886	0.0678593	99.95	TTPSYVAFTDTER	P17879	HSPA1A/HSPA1B	HS71B	MOUSE	26368.8	32637.5	40507.5	25260.1	27771.9	27307.2	30576.9	42582.5	56896.1	47801.6	55005.7	27774.9	21102	26249.7	23329.1	20908	20589	21099.3	20089.2	15933.7	16916.1	18646.9	15137.2
2408	35.4407	2	614.818	1227.62	0.000525992	0.428465	99.95	VEIIANDQGNR	P17879	HSPA1A/HSPA1B	HS71B	MOUSE	50265.1	33057.2	48431.9	30222.4	30808.2	27693.5	48657.4	53315.9	63496.3	66031.1	60063.4	39635.5	33846.9	45067	39182.3	23488.6	33857.7	24453.2	23486.7	21564.5	19426.8	33812.7	29766.4
8501	90.4026	3	925.447	2773.32	0.000267185	0.0963412	99.78	QTQTFTTYSDNQPGVLIQVYEGER	P17879	HSPA1A/HSPA1B	HS71B	MOUSE	12092	8936.05	7751.36	11448.3	7372.79	13068.6	16913.6	27414.6	30155.8	27395.5	24041.4	14998.6	10618.1	14144	10845.9	11470.9	16101.3	11388.9	10293.2	5532.92	7387.62	7177.92	6751.86
24572	76.4463	2	847.929	1693.84	0.000388177	0.22917	98.01	NAVITVPAYFNDSQR	P17879	HSPA1A/HSPA1B	HS71B	MOUSE	325.091	329.753	399.49	1099.61	967.635	1720.63	2786.38	1922.39	2063.88	1482.18	2038.09	1281.67	915.695	1256.76	1223.82	2136.44	3301.32	2299	1522.98	315.09	652.555	1243.87	480.567
4088	80.6931	2	830.451	1658.89	0.000321354	0.193716	99.96	IINEPTAAAIAYGLDK	P55063	Hspa1l	HS71L	RAT	15432.2	16269.6	15721.4	19708.4	18283.9	23939.6	34085.9	46643.9	38155.4	49197.7	36305.5	25192.6	20422.5	28023.4	19012.8	15335.7	22957.2	14017.4	15230	10313	12054	19211.5	13882.8
28671	80.5434	3	553.97	1658.89	-0.000302478	-0.182338	99.94	IINEPTAAAIAYGLDK	P55063	Hspa1l	HS71L	RAT	344.042	323.64	535.789	479.83	671.24	482.497	2323.87	1397.81	264.202	374.036	605.419	508.365	761.705	718.636	315.378	331.731	36.1621	257.043	796.11	172.883	275.803	291.218	547.317
3846	42.648	3	564.58	1690.72	-5.85604e-05	-0.0346364	99.93	STAGDTHLGGEDFDNR	P17156	HSPA2	HSP72	MOUSE	31584.1	20012.4	22677.7	14564.9	13314.4	13096.3	24022.4	29224.5	33659.9	30973.3	25374.2	25777	16387	17653.8	15395.2	10129.5	13839.3	11328.2	15091.9	5530.56	12084.8	10997.2	14214.3
4604	78.1888	3	494.256	1479.75	-0.000277494	-0.187528	99.94	ARFEELNADLFR	P17156	HSPA2	HSP72	MOUSE	4397.6	1268.49	2727.07	2921.83	3006.99	4050.39	8933.86	9684.22	11077.5	9393.06	6597.07	5570.27	3629.84	3855.28	2463.26	2269.35	3561.3	2529.89	2896.2	1685.91	1662.5	1610.18	2423.2
5577	78.2683	2	740.88	1479.74	-0.0021465	-1.45059	99.44	ARFEELNADLFR	P17156	HSPA2	HSP72	MOUSE	2251.47	4522.55	5562.47	8236.7	5957.62	7662.72	8665.52	11609.9	11804.9	15024.7	15235.3	5384.46	5087.73	9285.13	6330.97	5686.76	9227.73	5191.89	3895.76	4388.68	3814.21	8276.52	3683.95
7894	42.7142	2	846.366	1690.72	0.000118581	0.0701365	99.95	STAGDTHLGGEDFDNR	P17156	HSPA2	HSP72	MOUSE	3686.76	8091.65	14718.8	15409.8	11107	9929.43	3567.15	11533.4	11588.1	12797.5	20780.3	6177.99	9178.73	15334.1	15444.3	10097.4	8579.94	10338.5	6221.54	9078.54	10779	14550.9	7788.46
8268	81.0812	2	627.312	1252.61	0.00047923	0.382585	99.93	FEELNADLFR	P17156	HSPA2	HSP72	MOUSE	4879.52	3918.92	4272.45	5325.78	6118.5	6655.11	8826.24	13244.6	11054.7	13104.2	9223.51	5414.03	4483.84	5538.89	3844.62	8098.58	11489.5	6499.56	7851.78	1964.79	3545.32	3610.72	3695.63
10150	74.9115	2	541.287	1080.56	-0.000624694	-0.57812	99.67	LLQDFFNGK	P17156	HSPA2	HSP72	MOUSE	2636.87	2435.33	3575.62	1976.43	2135.35	2814.45	3678.83	6858.53	7856.64	7930.14	5450.36	2961.48	2303.48	3416.82	1925.36	2039	2885.81	1988.49	1878.15	2919.82	2128.5	5430.04	1780
12225	24.5189	2	383.211	764.407	-0.000162014	-0.211947	99.68	VQVEYK	P17156	HSPA2	HSP72	MOUSE	5494.43	3105.31	4103.92	3884.91	4558.17	4728.58	6915.32	10577.9	8372.38	8550.67	6210.31	4720.57	3711.27	3217.02	3499.9	4263.62	4254.47	4580.11	5014.09	2046.15	2546.01	2425.27	3447.19
7303	60.7132	2	839.408	1676.8	0.000506804	0.302245	99.95	NQLTSNPENTVFDAK	P06761	Hspa5	GRP78	RAT	7385.74	7712.56	11480.7	6264.26	6643.44	6620.22	8286.96	12617.7	16745	14828.9	16557	8940.46	6270.93	8482.54	7735.3	6174.88	5544.31	5716.52	5778.67	4683.05	4778.68	5800.37	4464.79
7463	27.2454	2	537.781	1073.55	0.000804389	0.749282	99.84	ITITNDQNR	P06761	Hspa5	GRP78	RAT	21118.1	5342.02	12165.2	10312.6	12972.9	11317.8	15278.6	24816.6	21125.7	18428.8	23157	11157.2	11223.2	11372.6	11209.2	10579.8	8276.09	11293.7	16148.5	7892.92	9797.76	10400.5	10036.2
9200	64.3534	2	918.97	1835.93	-0.000967128	-0.526779	99.95	SQIFSTASDNQPTVTIK	P06761	Hspa5	GRP78	RAT	3220.35	2607.97	4206.5	4289.75	4120.36	3867.71	4290.09	10668.2	13537	11554.6	16169.2	4907.09	4054.42	5480.44	5603.06	4316.94	4970.59	5219.81	3360.94	4584.58	3454.74	4973.48	3346.41
9973	70.0009	2	658.822	1315.63	0.000643895	0.48942	99.94	NELESYAYSLK	P06761	Hspa5	GRP78	RAT	3308.58	2864.63	3789.03	2094.46	2060.63	2358.07	4926.59	8028.91	6727.6	7796.61	6000.2	3895.79	2950.89	3032.44	2059.49	2584.46	3621.46	2304.96	2754.85	1577.26	1357.27	2422.03	2109.81
11063	77.5023	3	606.003	1814.99	-0.00100958	-0.556248	97.97	IINEPTAAAIAYGLDKR	P06761	Hspa5	GRP78	RAT	2736.23	1437.15	2489.4	2642.84	2350.81	2491.72	4873.38	6729.57	8226.21	8011.33	7878.16	4563.1	3103.02	3869.44	2736.88	1847.74	2309.99	1720.04	1473.61	1642.2	1166.56	1993.41	1514.03
11634	75.7588	2	699.398	1396.78	-2.68201e-05	-0.0192014	99.92	ELEEIVQPIISK	P06761	Hspa5	GRP78	RAT	3156.91	2421.97	2893.09	1615.47	1602.64	1943.05	2814.67	6806.7	8857.25	6969.1	5438.24	2999.37	2446.28	3004.45	2143.94	1570.41	2162.67	1532.87	1108.54	846.604	970.344	1816.47	1708.25
12313	79.8596	3	658.974	1973.9	0.000755904	0.382949	99.67	IEWLESHQDADIEDFK	P06761	Hspa5	GRP78	RAT	3190.95	1350.07	1965.48	2127.21	2328.66	2876.54	4442.72	11051.4	9129.69	10660.2	7296.76	4382.49	3032.01	2851.55	2343.83	1711.35	2999.07	1770.42	2126.94	1624.17	1670.26	1941.74	2505.55
14247	56.6405	2	1089.49	2176.96	0.000296374	0.136141	99.95	LYGSGGPPPTGEEDTSEKDEL	P06761	Hspa5	GRP78	RAT	5128	3944.55	5940.62	4894.21	4690.6	6105.08	4578.37	13266.5	14276.4	11581	16066.3	5202.75	3502.32	5877.54	4967.16	4877.53	2704.25	4843.02	3530.78	2540.22	2848.42	4561.89	2925.13
16485	94.2541	2	768.902	1535.79	-0.000391977	-0.255228	99.94	TFAPEEISAMVLTK	P06761	Hspa5	GRP78	RAT	794.463	1233.85	957.214	1394.85	722.832	1382.14	1060.18	6276.25	5818.36	5426.6	5467.44	2019.47	2213.03	2665.51	2168.75	1868.13	2254.38	1613.73	1607.52	1744.35	1789.94	1513.25	1605.87
23366	91.705	3	645.342	1933	-0.00192941	-0.998138	97.76	DNHLLGTFDLTGIPPAPR	P06761	Hspa5	GRP78	RAT	1971.31	902.904	1415.68	1222.19	336.915	1276.64	2246.21	6665.16	5703.34	4401.38	4792.16	1750.22	2012.01	1776.33	1690.59	1374.84	1387.55	958.571	1092.36	655.049	897.386	721.12	1097.41
27821	39.3259	2	491.248	980.482	0.000683281	0.696883	98.2	ETAEAYLGK	P06761	Hspa5	GRP78	RAT	1207.91	727.468	604.555	442.981	501.842	310.471	694.184	1889.37	1534.69	1412.28	905.443	669.643	41.676	734.882	354.283	375.246	613.665	408.249	800.436	259.755	103.695	327.974	397.55
28677	86.8513	3	504.922	1511.74	-0.000310569	-0.205438	99.92	AKFEELNMDLFR	P06761	Hspa5	GRP78	RAT	387.096	73.789	105.431	69.4106	30.669	182.418	511.696	1521.41	1692.73	1130.58	904.669	547.903	426.542	428.498	197.029	211.947	197.112	370.777	220.452	116.735	131.245	169.831	282.074
2219	48.5296	2	705.855	1409.7	-0.00197785	-1.40303	97.71	RFDDAVVQSDMK	P63018	Hspa8	HSP7C	RAT	6307.52	9520.71	8699.16	56342.6	52261	57308.9	43510.4	34352.4	39279.9	31100.9	43228.5	8130.59	9233.9	12940.3	12380.7	18888.4	20112	21425.4	16483.5	13773.2	14291.2	20031.4	13798.5
3912	29.4669	2	429.732	857.449	-0.000162643	-0.189682	97.45	GTLDPVEK	P63018	Hspa8	HSP7C	RAT	18924.6	10045.5	13481.6	17912.2	20538.2	19586.2	29461.6	31253.1	35453.9	29242.8	20933.3	22967.5	22366.2	19414.6	18154.7	21376.2	23392.4	19468.7	24391.3	8094.1	14989.5	13706.3	17359.1
3982	74.3122	2	600.341	1198.67	-0.000186257	-0.155387	99.95	DAGTIAGLNVLR	P63018	Hspa8	HSP7C	RAT	8069.15	8368.94	8674.07	7494.24	8449.83	8615.7	12064.8	20088.9	21182.6	19923.1	16805	9253.53	7752.65	9317	7701.34	6354.96	9802.52	6952.35	6411.31	4427.19	4651.61	6884.06	4676.85
4974	25.9526	3	582.608	1744.8	-0.000302835	-0.173564	99.9	NQTAEKEEFEHQQK	P63018	Hspa8	HSP7C	RAT	16153	7791.49	24606.8	39598.6	37613.8	37395.4	39047	74366.3	69516.3	67788.9	49578.5	39874.2	27675.3	42053.3	34526.3	36685.7	37201.9	36693.8	35049.4	15394.6	26898.4	29494.5	26802.8
5089	57.611	2	741.403	1480.79	-0.0089978	-6.07631	99.95	SQIHDIVLVGGSTR	P63018	Hspa8	HSP7C	RAT	1071.68	4345.26	4652.12	5250.6	4497.3	5155.68	1668.35	5964.42	6680.87	6363.96	11500.8	21566.7	19210.8	24827.4	19246.3	25230.8	19485.3	26276.5	24130.8	16688.4	14515	21762.5	15281.8
5227	37.7092	2	472.765	943.516	-0.000383487	-0.406445	99.75	VCNPIITK	P63018	Hspa8	HSP7C	RAT	9370.1	5859.57	7525.47	8728.41	7973.25	7556.57	9555.35	10495.2	13387.7	13241.6	10125.3	9818.16	9588.26	6242.66	7496.9	6758.32	6579.54	5944.03	6732.07	2679.32	5776.02	5894.87	5954.06	C+57.02
5406	62.4839	2	825.4	1648.79	-0.00202023	-1.22528	99.95	NQVAMNPTNTVFDAK	P63018	Hspa8	HSP7C	RAT	5359.67	5024.93	7267.04	8457.73	9529.81	9699.42	11029.9	16346.2	23704.3	20041.3	22247.3	8202.37	6564.3	7569.81	8223.75	14596.4	12784.6	13585	12945.9	7575.45	8045.76	9120.51	7214.7
5933	77.3534	2	991.502	1980.99	-0.00164865	-0.832237	99.85	TVTNAVVTVPAYFNDSQR	P63018	Hspa8	HSP7C	RAT	8399.61	9692.93	12234.2	15489.8	13365.8	16556.7	19895.9	30625.9	33023.9	35712.8	31871.5	13128.8	11787.5	17969.9	15227.2	10796.8	14734.7	11315.8	8975.12	7978.59	7084.05	14896.3	7910.6
6574	86.93	2	808.897	1615.78	-0.00113914	-0.705011	99.94	SFYPEEVSSMVLTK	P63018	Hspa8	HSP7C	RAT	6365.08	6945.38	6862.96	7763.73	4505.48	8344.41	10497.2	23178	21127.3	24473.9	22747.7	6498.97	6866.32	9528.11	6522.08	10569.6	13374.1	8937.26	9669.19	7452.54	8137.95	11694.4	8029.9
8787	26.6081	2	590.814	1179.61	-1.47731e-05	-0.0125237	99.91	VQVEYKGETK	P63018	Hspa8	HSP7C	RAT	4495.62	3513.6	8878.75	14666.8	14663.7	15548.6	9129.59	13826.6	15553.4	17266.4	20314.9	8502.13	8531.24	13246.1	13203.1	11567.1	10536.8	10851.3	9697.81	8132.49	9485.82	12666.6	8355.14
8838	71.5819	2	652.303	1302.59	-0.000810418	-0.622158	99.94	NSLESYAFNMK	P63018	Hspa8	HSP7C	RAT	2691.46	2294.05	3231.48	3474.18	2841.44	3544.33	5804.84	10453.8	13816.9	10667.7	11464.7	4056.73	3056	3294.55	2700.56	4383.31	5129	4081.02	4704.1	2652.89	2876.66	3999.28	2911.21
9154	52.6781	2	833.399	1664.78	-5.10014e-05	-0.0306355	99.96	NQVAMNPTNTVFDAK	P63018	Hspa8	HSP7C	RAT	4489.77	5460.38	5006.32	4892.71	4439.01	4617.59	5687.47	4883.07	8237.19	5460.27	8886.17	4935.37	1898.82	4385.77	3940.59	4286.42	3639.3	4346.1	3755.8	3104.78	2664.39	3234.86	3099.51	M+15.99
10194	87.305	2	639.313	1276.61	-0.000103914	-0.0813985	99.89	CNEIISWLDK	P63018	Hspa8	HSP7C	RAT	2257.07	1784.29	1738.54	3369.46	1021.79	3213.22	4334.41	7100.17	6729.21	7719.56	6213.78	2751.74	2602.42	3279.53	2699.21	2044.71	2927.27	2172.13	2451.31	1191.87	1743.1	1868.18	1763.14	C+57.02
12687	60.1076	2	660.305	1318.6	0.00976688	7.40708	95.9	NSLESYAFNMK	P63018	Hspa8	HSP7C	RAT	1413.99	204.516	610.743	442.373	693.533	711.751	1088.44	2232.87	4497.79	2633.77	3877.02	963.803	661.575	1161.39	675.397	505.044	218.386	445.156	311.993	2278.75	2755.51	3853.06	2807.82	M+15.99
13721	66.1134	2	618.316	1234.62	0.000658732	0.533551	97.88	MVNHFIAEFK	P63018	Hspa8	HSP7C	RAT	513.46	933.715	1098.7	1851.14	1473.82	1420.92	1074.85	1165.76	4003.61	2429.13	5114.77	1096.41	1434.54	1682.67	2833.35	1840.8	2072.35	2932.08	1374.53	1871.34	3123.49	2358.39	1795.97
14052	66.1825	3	412.546	1234.62	-0.00082136	-0.665275	98.36	MVNHFIAEFK	P63018	Hspa8	HSP7C	RAT	974.242	393.562	408.587	518.701	740.227	623.95	1481.23	2546.05	3876.58	2651.67	2242.67	1364.2	767.372	875.637	660.584	1222.87	1371.14	1003.82	1506.13	655.898	736.183	712.645	1054.69
14732	155.52	3	1080.27	3237.78	0.000925911	0.285971	99.95	SENVQDLLLLDVTPLSLGIETAGGVMTVLIK	P63018	Hspa8	HSP7C	RAT	9125.93	5922.76	8165.34	300.86	778.564	447.141	2367.29	10035.7	13184.9	11735.9	9507.65	1567.56	255.375	1610.09	1247.67	1569.36	2972.14	2018.64	2982.38	1722.7	1485.86	2760.31	3272.33
16927	110.662	3	754.053	2259.14	0.000415801	0.184053	99.92	SINPDEAVAYGAAVQAAILSGDK	P63018	Hspa8	HSP7C	RAT	3134.14	1116.08	1229.62	1601.78	1574.52	1739.11	3426.74	7543.92	9108.06	7520.45	5427.7	3596.94	2701.99	1953.93	1426.42	1607.49	1759.47	1121.32	1833.22	1228.49	1301.19	1029.25	1497.78
29093	37.0883	2	713.835	1425.66	-0.000121905	-0.085508	99.94	RFDDAVVQSDMK	P63018	Hspa8	HSP7C	RAT	671.183	662.358	1906.63	2550.57	1995.89	1912.01	1218.89	1391.68	1821.65	1539.14	2317.66	898.177	1053.25	1950.84	1437.41	854.757	963.328	673.362	478.235	339.337	944.7	1260.6	823.419	M+15.99
8949	84.1869	2	621.844	1241.67	-0.000295281	-0.237809	99.61	DAGQISGLNVLR	P38647	HSPA9	GRP75	MOUSE	2523.31	2514.16	2499.01	2724.43	3120.33	3082.02	4952.85	5749.3	5699.54	5518.14	5081.8	2324.16	2169.7	2893.08	1786.53	1720.38	2700.51	1703.71	1702.58	1205.93	1227.76	1763.27	1452.6
11174	61.3235	2	738.87	1475.73	0.0006134	0.41566	99.94	TTPSVVAFTPDGER	P48721	HSPA9	GRP75	RAT	1337.3	1630.29	1730.62	2973.79	2889	2801.22	2713.92	2287.91	2662.88	2630.35	3072.1	2513.7	2308.65	2611.51	2725.14	4359.5	4085.06	4004.1	4463.24	1748.61	1799.91	1991.02	1849.02
14614	36.4173	2	616.335	1230.66	-0.000899095	-0.730581	99.91	QAASSLQQASLK	P38647	HSPA9	GRP75	MOUSE	2841.83	1607.28	2855.44	4376.99	3822.39	3069.77	5222.03	3905.85	3636.93	3124.29	3695.12	3030.23	2118.72	2723.29	2526.81	5872.38	5006.96	5065.84	5112.8	1503.37	2990.57	2948.01	2424.86		M+15.99
15253	94.18	2	667.374	1332.73	0.0045914	3.44511	99.94	AQFEGIVTDLIK	P38647	HSPA9	GRP75	MOUSE	1239.66	803.191	880.357	2534.87	2035.05	3036.86	2752.79	4351.04	4315.79	4791.49	3654.82	2752.12	2197.64	3189.56	2230.18	3083.04	4366.81	3102.88	2985.51	1337.6	1479.32	1225.64	1353.2
28306	22.1069	2	479.751	957.488	-0.000394289	-0.411795	99.89	VLENAEGAR	P38647	HSPA9	GRP75	MOUSE	890.224	677.187	912.729	913.956	1978.2	2167.58	2560.99	775.184	2913.62	1252.74	2048.17	1605.35	90.1772	2005.21	1814.67	1711.51	3346.19	2110.76	2380.93	1815.29	1326.35	1831.87	1476.95
39023	21.4094	2	479.751	957.488	-0.000295082	-0.308183	99.91	VLENAEGAR	P38647	HSPA9	GRP75	MOUSE	41.7274	19.2489	10.1444	929.157	77.1461	68.1465	171.824	1654.74	399.32	427.332	233.701	209.345	2907.66	149.115	740.984	1488.43	1027.4	813.364	1119.75	165.664	402.579	233.266	369.788
34252	31.723	2	422.76	843.506	-0.000333537	-0.395418	96.55	VGEVIVTK	P63038	HSPD1	CH60	MOUSE	243.272	205.929	269.758	686.97	531.427	452.632	400.765	499.361	518.971	519.627	427.402	850.738	841.615	736.194	492.074	128.762	133.448	135.882	361.352	88.8983	152.586	176.135	223.725
34489	150.164	3	947.521	2839.54	-0.000995558	-0.350605	99.91	TALLDAAGVASLLTTAEAVVTEIPKEEK	P63038	HSPD1	CH60	MOUSE	2199.93	2194.95	1708.12	5375.58	5510.37	6113.32	6083.67	6555.03	11290	12821.9	14947	21894.8	13026.7	18739.6	16109.6	4897.37	7526.91	4375.61	5133.58	6572.95	7593.22	5734.36	7186.2
41195	27.9209	2	480.759	959.504	6.20563e-05	0.0646754	99.91	VTDALNATR	P63038	HSPD1	CH60	MOUSE	201.732	33.8666	219.263	316.957	362.656	328.882	806.312	1022.97	911.224	1208.24	510.869	990.7	773.263	816.206	630.845	401.532	328.749	404.751	267.142	224.386	335.938	306.633	553.912
18497	32.5922	2	529.261	1056.51	-0.000598312	-0.56631	99.81	EVEEEPGLR	Q63617	Hyou1	HYOU1	RAT	778.32	493.068	616.372	211.259	270.645	245.882	522.034	1067.29	729.641	1168.97	788.971	4093.14	1412.45	2135.5	1000.43	1137.01	1124.43	1387.08	1001.51	947.194	1952.83	2345.49	2529.17
19832	115.538	2	768.427	1534.84	0.000245646	0.160046	99.91	DAVIYPILVEFTR	Q63617	Hyou1	HYOU1	RAT	259.835	199.694	123.136	431.299	338.628	538.997	616.178	1148.92	1789.91	1731.98	1446.6	2546.28	1902.44	2466.65	2273.97	1517.9	2039.42	1541.16	1352.15	2458.88	1969.15	2066.09	1870.09
24820	43.7259	2	620.836	1239.66	-0.000124289	-0.100261	98.21	EAGTQPQLQIR	Q63617	Hyou1	HYOU1	RAT	494.427	245.551	484.135	223.058	201.857	111.843	199.794	551.916	797.274	751.717	492.708	2869.61	1139.47	2112.7	1218.97	1137.23	1431.12	978.486	1344.94	1151.06	1242.95	1939.96	1401.23
31798	55.5836	2	949.941	1897.87	-0.0015815	-0.833303	99.95	LYQPEYQEVSTEEQR	Q63617	Hyou1	HYOU1	RAT	49.0148	135.2	12.6316	27.2545	22.9854	15.6937	7.82312	127.755	382.169	315.164	839.892	816.613	512.452	130.617	1108.04	413.101	668.241	215.568	148.759	173.495	117.804	1178.17	198.916
32198	103.275	2	1048.06	2094.11	0.00180292	0.86095	99.96	VLQLINDNTATALSYGVFR	Q63617	Hyou1	HYOU1	RAT	74.4287	73.1485	67.9943	79.7783	86.7466	174.665	0	529.633	433.185	511.18	544.945	1549.66	1549.43	1719.24	1636.54	1151.8	2004.74	899.088	756.509	1538.37	1602.64	2001.52	1889.18
7529	70.9018	2	696.38	1390.75	-0.000559308	-0.402164	99.95	TPYTDVNIVTIR	Q9D6R2	IDH3A	IDH3A	MOUSE	1442.64	1732.38	2684.79	2619.26	2084.2	2484.37	3658.43	4593.01	4639.07	4046.07	3899.93	3594.85	2478.98	4015.41	2195.84	4694.99	6439.88	4411.16	4161.43	3029.98	2660.65	4511.26	3080.65
7607	29.6494	2	521.288	1040.56	8.34681e-05	0.0802145	99.66	NVTAIQGPGGK	Q9D6R2	IDH3A	IDH3A	MOUSE	5516.42	3111.04	4728.36	9222.61	9968.8	9087.63	10560.1	10432.1	11671.9	10237.6	8555.34	9191.03	10729.8	9693.16	9272.89	14372.8	15052.3	14279.4	13889.2	7618.83	10966.4	11028.7	11687.1
13564	59.8802	2	562.295	1122.57	0.000317674	0.282987	99.93	IEAACFATIK	Q9D6R2	IDH3A	IDH3A	MOUSE	589.69	207.008	503.048	592.404	903.356	721.733	934.904	1343.71	775.037	553.622	1030.44	1062.25	987.004	866.235	747.962	1476.06	1124.38	1243.26	1589.69	653.573	843.489	799.119	992.477	C+57.02
17444	72.7343	3	530.964	1589.87	-0.000571149	-0.359242	98.37	TPIAAGHPSMNLLLR	Q9D6R2	IDH3A	IDH3A	MOUSE	188.015	43.6426	237.954	356.189	447.323	385.878	579.066	459.185	1452.56	768.384	820.231	1136.12	806.376	626.765	592.586	1379.25	2015.01	1507.28	1289.93	941.819	871.913	957.292	1078.13
4218	30.1381	2	491.764	981.514	-0.00049886	-0.508255	99.71	HPFAQAVGR	Q68FX0	Idh3B	IDH3B	RAT	11823.1	7597.02	10621.7	18907.2	19767.9	18727.7	22980.9	22239.2	25558	22060.8	18699.5	31401.2	28740.6	31642.5	21641.9	41309.6	41543.7	42147.9	37709.7	31543	35524.4	40436.6	38599.4
5547	59.7244	2	481.734	961.454	-0.000233373	-0.242729	97.46	FAFDYATK	Q68FX0	Idh3B	IDH3B	RAT	2068.2	907.307	1711.6	1992.34	2303.92	2261.43	3673.61	3001.6	3582.14	2669.81	2433.54	3510.59	2559.84	2497.35	2218.48	5918.46	5271.81	5552.78	6741.05	3299.2	3337.47	3695.56	4000.46
6259	68.5313	2	603.851	1205.69	4.47428e-05	0.0371098	99.92	HNNLDLVIIR	Q68FX0	Idh3B	IDH3B	RAT	3393.39	3339.14	4405.45	4275.83	3739.34	4817.16	5260.02	4361.1	5842.04	5041.73	4987.53	5430.2	4719.64	7388.03	5803.24	9603.58	13265.6	8176.78	7707.04	7072.11	6025.58	9993.84	6884.14
6458	50.702	2	466.266	930.518	0.000272096	0.292413	99.47	AAAVPVEFK	Q68FX0	Idh3B	IDH3B	RAT	3535.21	1752.93	2279.94	1670.09	1699.33	1870.94	2954.68	4359.51	4424.42	3339.21	3221.14	2625.88	2137.34	1901.48	1646.25	3076.96	3651.75	2964.26	3758.06	1560.8	2421.14	2239.41	2774.96
7332	43.8771	2	926.408	1850.8	0.00892779	4.82377	99.96	EQTEGEYSSLEHESAR	Q68FX0	Idh3B	IDH3B	RAT	1310.55	3599.02	7090.64	20398.9	22056.8	18246.3	8127.89	7558.98	7856.9	6966.71	14674.6	8994.55	10633.9	16317	13745.2	37836.6	38333.3	32404.8	28815.5	19093.3	23106	27406.9	16411.4
8392	101.327	3	817.752	2450.23	0.00102796	0.419534	98.44	VEGAFPVTMLPGDGVGPELMHAVK	Q68FX0	Idh3B	IDH3B	RAT	1024.23	764.059	800.587	3261.55	1555	3599.79	3644.05	6739.48	6497.69	6526.52	5679.69	5663.83	5749.43	5096.89	4935.72	21582.8	25414.6	19707	18025.8	12140.2	13349.8	13011.7	13803.1
8926	62.4839	2	641.808	1281.6	-1.18685e-05	-0.00926069	99.93	GELASYDMQLR	Q68FX0	Idh3B	IDH3B	RAT	1397.03	1482.99	2705.58	1958.09	2444.52	2405.6	2724.71	2905.4	5185.89	2916.76	4034.18	2288.19	1678.18	1885.29	2138.39	6359.18	5404.82	5367.01	5964.79	4263.2	4303.83	4825.42	3943.16
9950	50.277	2	517.78	1033.55	-0.00154917	-1.49889	99.92	LEQVLSSMK	Q68FX0	Idh3B	IDH3B	RAT	1439.56	898.192	869.116	648.557	708.17	541.863	1353.33	533.639	2038.28	1483.14	1837.43	2150.69	252.28	1528.31	767.963	5696.11	6393.17	5570.16	6165.76	2163.43	1017.63	3104.68	2951.5
11787	75.6778	3	461.61	1381.81	-0.000346643	-0.250862	99.94	KLDLFANVVHVK	Q68FX0	Idh3B	IDH3B	RAT	1374.16	462.652	641.06	903.954	841.849	1232.79	2521.17	2294.43	2824.47	2410.61	1759.76	2490.97	1388.96	2024.74	1220.24	2973.66	4874.57	3210.17	3294.31	1646.04	1606.89	2627.91	2547.09
15900	35.8479	2	555.793	1109.57	-0.00127292	-1.14721	99.51	SVIGHLHPHGG	Q68FX0	Idh3B	IDH3B	RAT	1917.37	1345.05	3326.63	5511.86	4966.87	4532.28	3749.03	3524.02	4332.94	3921.71	5336.4	5255.59	5233.03	10317.2	7399.03	8189.21	7276.47	8508.84	4798.77	10264.7	8177	15080.1	8565.83
18127	58.8243	2	726.322	1450.63	0.00024869	0.171436	99.93	DMGGYSTTTDFIK	Q68FX0	Idh3B	IDH3B	RAT	1424.34	962.064	1159.31	931.17	648.936	1158.17	1057.88	669.46	708.422	492.206	729.233	1086.83	956.543	1291.55	845.8	1926.76	1616.36	1901.55	2232.63	2148.35	1476.13	1588.54	1625.68	M+15.99
20511	92.01	3	823.083	2466.23	-0.000265271	-0.107561	97.99	VEGAFPVTMLPGDGVGPELMHAVK	Q68FX0	Idh3B	IDH3B	RAT	194.539	29.6352	102.672	694.252	45.5613	452.679	397.794	1284.27	364.597	119.441	211.106	84.6316	1095.83	1332.06	1019.91	2698.75	1627.95	2114.28	3567.82	2123.57	2002.45	1536.49	1694.93	M+15.99
12895	33.9497	2	524.282	1046.55	-0.000923323	-0.882253	96.86	LHSYATSIR	P70404	IDH3G	IDHG1	MOUSE	803.615	921.35	1450.82	3623	2939.46	3859.5	871.1	2069.16	1843.48	2791.83	2466.86	2642.28	3275.38	4655.04	4139.98	6164.33	6820.56	7049.05	3880.73	3375.68	5240.15	4441.25	3918.54
22497	92.01	3	1095.19	3282.56	0.00181159	0.551882	99.95	AVLASMDNENMHTPDIGGQGTTSQAIQDIIR	P70404	IDH3G	IDHG1	MOUSE	0	78.9323	14.662	573.715	179.475	141.179	60.8563	1419.46	1031.15	297.129	942.254	79.1134	913.678	898.198	956.328	8407.23	8920.53	8958.54	6111.33	4535.98	5803.64	5298.44	4067.02
13824	110.517	2	985.552	1969.09	0.000216143	0.109768	99.96	AIAIPVDLDSQVNNLFLK	P11881	ITPR1	ITPR1	MOUSE	2845.94	2476.25	2366.09	5698.4	6100.52	6569.9	6417.35	4448.35	4780.57	4344.93	4430.3	1102.32	1023.82	1466.54	1147	3256.28	3681.46	3104.83	2602.14	1666.4	1549.01	1634.61	1558.79
16079	24.1629	2	501.256	1000.5	0.000460758	0.460529	95.75	LFHAEQEK	P11881	ITPR1	ITPR1	MOUSE	2506.39	2213.76	3270.67	7712.2	8039.34	8547.54	7048.33	7376.38	7577.31	5304.46	4911.92	3725.18	1982.08	3625.02	4298.19	4078.83	3122.47	4185.87	3400.45	3560.91	3788.15	4529.03	3775.35
19930	48.8301	2	545.293	1088.57	-0.000776413	-0.71324	97.68	SIGDSVVIGDK	P11881	ITPR1	ITPR1	MOUSE	484.951	184.979	137.737	1679.14	2049.17	2006.94	3422.57	1492.87	1520.52	660.61	1149.62	348.684	218.031	264.641	338.109	869.92	361.811	823.77	871.69	318.616	424.164	144.199	598.515
20432	119.224	3	674.742	2021.2	0.000286996	0.141993	99.86	LLGTVIQYGNVIQLLHLK	P11881	ITPR1	ITPR1	MOUSE	1393.72	774.326	815.56	1941.4	1512.54	2506.97	4385.62	2226.07	2677.68	3043.05	2357.4	605.41	203.91	444.413	443.161	1519.86	2272.78	2116.51	2526.51	890.048	791.518	1061.71	1232.96
24048	57.5355	2	926.422	1850.83	-0.00217551	-1.17542	99.96	AMSLVSSDSEGEQNELR	P11881	ITPR1	ITPR1	MOUSE	471.839	69.1995	550.4	1142.37	1579.41	1728.49	1202.98	578.45	947.833	1250.01	1598.91	846.012	51.1	1161.81	1007.22	807.918	305.224	991.674	594.975	0	393.394	915.629	193.449
30009	102.106	2	713.364	1424.71	0.000946425	0.664292	99.95	LFENFLVDICR	P11881	ITPR1	ITPR1	MOUSE	603.074	331.903	127.835	1655.85	1595.58	1935.4	1379.65	1580.43	748.883	1379.08	938.419	527.914	104.607	235.659	176.813	386.853	575.155	314.153	176.825	227.929	168.543	99.2552	225.595	C+57.02
30646	38.1394	2	533.804	1065.59	0.000327062	0.30693	99.66	HTAQIEIVR	P11881	ITPR1	ITPR1	MOUSE	688.025	303.864	452.517	1443.33	1696.3	1566.82	2158.12	712.782	1163.21	1248.67	969.362	476.462	143.674	327.877	0	873.192	898.169	879.224	501.722	198.169	410.382	332.442	415.306
32175	40.464	2	458.746	915.478	0.000549629	0.600375	99.79	SGGGVGDVLR	P11881	ITPR1	ITPR1	MOUSE	772.061	710.767	592.536	1012.93	652.323	604.822	1630.02	190.523	716.964	344.641	693.817	85.2978	95.3797	81.253	74.8332	113.695	5.95616	155.741	187.908	0	115.491	37.9326	69.596
32917	75.9019	2	512.782	1023.55	2.17264e-05	0.0212265	97.85	YQLNLFAR	P11881	ITPR1	ITPR1	MOUSE	536.804	311.83	592.36	732.315	815.98	1042.44	1700.82	415.63	650.683	593.549	256.053	138.943	97.2675	268.524	62.6185	294.428	601.098	242.343	71.1227	14.8833	97.3445	34.3727	198.377
40718	27.4486	2	544.303	1086.59	4.60946e-05	0.0424213	97.4	IGTSPLKEDK	P11881	ITPR1	ITPR1	MOUSE	100.986	49.0764	441.501	1692.23	1420.64	1701.65	473.367	478.175	373.538	340.237	612.044	87.522	41.0395	145.64	177.666	81.6705	55.9847	111.675	73.53	163.684	223.615	360.874	143.508
40953	27.6225	2	539.243	1076.47	0.000611365	0.567934	99.41	FLTCDEHR	P11881	ITPR1	ITPR1	MOUSE	79.1958	29.2931	364.144	1449.6	1002.68	1608.88	584.786	47.0741	407.499	334.605	352.346	54.1319	74.0552	69.0598	84.4695	144.41	189.182	272.7	191.34	106.559	109.089	177.272	100.593	C+57.02
42464	30.1179	2	795.376	1588.74	-5.04e-05	-0.0317233	99.91	IYYTTERDEQGSK	P11881	ITPR1	ITPR1	MOUSE	0	20.3505	247.03	3776.8	2592.71	2774.26	274.02	0	21.2041	0	388.755	30.7696	451.637	419.69	437.029	393.134	44.5465	249.932	89.9372	323.114	824.392	181.595	266.392
44100	127.336	2	765.944	1529.87	0.00173515	1.13418	99.93	QPVFVQLLQGVFR	P11881	ITPR1	ITPR1	MOUSE	0	0	206.375	1146.32	0	1308.6	0	0	0	0	0	0	60.862	6.13237	0	0	329.52	736.932	441.089	0	144.9	148.106	120.556
45298	22.4823	2	487.772	973.53	-0.000117949	-0.121156	97.86	RDSVLAASR	P11881	ITPR1	ITPR1	MOUSE	604.671	366.074	414.532	837.143	627.461	934.656	704.31	42.6956	130.382	85.7068	132.401	185.598	151.311	169.185	222.188	146.137	12.2533	125.541	74.8003	528.234	206.604	171.416	312.569
41617	65.4421	2	588.798	1175.58	-0.0011865	-1.00929	95.73	SADTLWDIQK	P16125	LDHB	LDHB	MOUSE	69.2348	46.7143	39.0621	56.7121	78.9979	55.7016	92.6405	725.414	906.028	790.353	879.807	237.17	138.685	188.089	80.3798	16.9704	0.521703	74.3604	85.7051	0.236364	38.9906	51.6843	17.134
52781	155.071	2	1091.07	2180.12	0.00260996	1.19716	99.95	GYTNWAIGLSVADLIESMLK	P16125	LDHB	LDHB	MOUSE	52.8346	95.3867	36.5875	4.04931	105.495	160.567	54.1764	745.371	463.27	1069.8	670.769	0.135323	67.2947	105.504	56.426	0	67.5462	30.1194	43.2006	0	0	3.04356	3.2186
12031	93.4706	2	658.403	1314.79	0.000424812	0.323103	99.92	LVTLPVSFAQLK	Q5RJR8	Lrrc59	LRC59	RAT	109.73	141.73	99.3837	514.587	547.412	504.286	469.913	6909.75	6803.16	7606.13	6697.76	340.381	186.478	344.986	143.133	196.06	329.625	267.472	201.055	6481.23	6275.79	6138.87	7016.29
19124	60.8664	2	541.298	1080.58	0.000235718	0.21814	98.01	DNPLDPVLAK	Q5RJR8	Lrrc59	LRC59	RAT	1603.22	1557.78	2023.16	465.648	412.063	502.713	472.428	2067.62	3501.06	2502.93	2321.5	1161.64	1120.15	841.863	1184.81	631.363	350.028	592.473	556.387	1284.07	1583.37	1599.7	1689.18
20601	92.95	2	1157.09	2312.17	-0.000231063	-0.0999333	99.9	DKLDGNELDLSLSDLNEVPVK	Q5RJR8	Lrrc59	LRC59	RAT	1330.74	9500.66	3176.67	3156.26	20033.7	1984.68	143.375	1188.64	1008.46	7129.6	7583.63	4003.77	1622.78	17710.7	4160.17	3881.06	9772.97	4678.51	1116.36	7621.34	4722.92	7191.66	4296.22
21082	23.4555	2	503.729	1005.44	-0.000232576	-0.231316	97.05	VAGDCLDEK	Q5RJR8	Lrrc59	LRC59	RAT	424.957	195.097	382.958	877.18	978.733	588.151	1393.96	6383.82	6820.52	5576.27	5004.56	1087.25	1453.48	637.062	716.387	515.342	521.624	548.992	676.603	5798.77	7992.35	7433.79	8653.48	C+57.02
48129	91.5593	2	894.471	1786.93	-0.000775541	-0.434007	99.43	LSTLPSDFCGLTHLVK	Q5RJR8	Lrrc59	LRC59	RAT	128.15	31.6346	68.2965	71.8781	27.7887	220.985	96.7639	249.608	683.648	80.2287	1431.1	81.327	128.902	48.4788	182.753	180.362	123.485	206.246	4.24799	1832.06	1671.71	1947.29	1053.24	C+57.02
5332	34.5506	2	584.304	1166.59	-0.000332381	-0.284916	99.91	VHELNEEIGK	Q7TNC4	LUC7L2	LC7L2	MOUSE	4964.64	4728.19	8442.06	14363.3	13967.4	13214.5	7814.4	3706.72	3819.38	4705.43	4931.98	18454.7	22642.1	27800.3	22791.1	25426.7	30550.1	29566.3	27335.4	8920.98	13294.9	15550.5	11633.7
9258	27.7172	2	448.722	895.429	-0.000172432	-0.192569	99.91	ADYEIASK	Q7TNC4	LUC7L2	LC7L2	MOUSE	5210.16	2249.82	2933.43	4404.16	4778.06	5025.87	10312.2	2083.33	1787.01	1823.51	1054.76	10450.9	9631.64	7013.68	6966.19	10092.2	11508.4	12838.9	12974.3	1957.21	3682.95	2920.1	4955.33
9311	24.3616	2	422.719	843.424	-4.18359e-05	-0.0496024	99.62	LADHFGGK	Q7TNC4	LUC7L2	LC7L2	MOUSE	1112.26	1186.29	2237.71	5591.44	5602.58	5985.67	3573.09	2508.3	2241.12	1994.32	2267.48	6631.3	5280.97	9911.17	11228.3	14763.2	9903.82	15707.3	10811	6411.78	5464.57	6246.02	5015.39
9761	38.06	2	808.892	1615.77	0.000559807	0.346465	99.96	VEQLGAEGNVEESQK	Q7TNC4	LUC7L2	LC7L2	MOUSE	5313.31	4164.74	6622.95	8278.14	8003.96	8501.09	6877.1	2350.58	3703.3	4216.86	3768.76	20155.5	12767.1	10344.3	11705.9	20188	23890.3	20833.6	21695.8	4129.21	6342.54	5652	6156.59
10590	31.9034	2	412.242	822.47	-0.000967949	-1.17688	98.78	VHDLALR	Q7TNC4	LUC7L2	LC7L2	MOUSE	2148.55	1718.86	2420.46	2848.59	3176.77	2766.29	3135.97	1120.43	1030.03	1470.6	970.099	4553.62	2603.77	6408.78	4051.87	7545.08	7423.99	8832.37	5824.34	2026.53	2338.7	3159.79	2724.49
11360	34.6376	3	389.872	1166.59	7.27046e-05	0.0623222	97.87	VHELNEEIGK	Q7TNC4	LUC7L2	LC7L2	MOUSE	3554.18	1543.8	1510.15	1961.83	2618.55	2506.61	5552.8	1030.08	1422.45	1372.59	473.932	7249.55	5348.77	4429.51	2538.98	4460.34	6382.99	4427.54	8541.58	895.76	1820.39	1354.23	2200.18
15732	53.8717	2	483.224	964.433	-0.00256881	-2.66354	99.89	MDLGECLK	Q7TNC4	LUC7L2	LC7L2	MOUSE	173.374	460.989	201.581	639.397	791.482	817.622	582.593	2632.89	3204.93	2623.55	4975.99	2422.07	3580.02	3988.43	4761.12	2379.49	1571.91	2092.27	2035.86	1173.53	1013.25	1163.97	685.279	C+57.02
17821	88.239	2	549.327	1096.64	-0.00016809	-0.153277	99.89	LHLGFIEIR	Q7TNC4	LUC7L2	LC7L2	MOUSE	166.336	713.444	361.007	684.559	837.31	1093.17	378.764	52.6889	236.771	326.733	290.224	1582.71	156.006	3309.9	1633.54	3407.16	4904.18	3839.88	2861.03	833.502	600.661	1103.86	732.876
26226	25.7869	2	684.814	1367.61	-0.000506291	-0.3702	99.74	NSMPASSFQQQK	Q7TNC4	LUC7L2	LC7L2	MOUSE	802.899	965.808	751.764	1041.07	1505.86	1699.16	1576.99	212.072	200.777	368.116	280.023	4241.86	922.349	3444.8	3103.09	5292.72	12.8769	6067.92	5729.9	29056.3	1598.08	1892.49	1776.13	M+15.99
24788	39.2165	2	761.343	1520.67	0.00144102	0.94762	99.92	QCQPTDTVCASVR	Q9WUC3	LY6H	LY6H	MOUSE	1202.72	878.481	1003.59	364.208	422.908	367.49	339.315	2318.15	2924.96	1487.97	2676.27	1364.59	2162.03	1577.56	120.389	628.396	454.663	513.226	509.273	167.724	385.292	619.921	506.98	C+57.02
54208	39.7837	2	761.343	1520.67	-0.000326616	-0.214784	99.91	QCQPTDTVCASVR	Q9WUC3	LY6H	LY6H	MOUSE	18.1464	17.7396	0	22.5986	61.5622	26.2725	44.9577	667.051	0	1213.46	39.6101	116.379	0	157.193	1898.67	0	0.114625	0.386279	0	0	0	0	33.9293	C+57.02
8719	25.2648	2	632.307	1262.6	-6.41492e-05	-0.0508072	99.94	STPSQVTSAEEK	P34926	Map1a	MAP1A	RAT	6593.04	4230.9	6079.35	9277.49	9696.3	10991	12705.1	22664.3	26805.2	29116.3	16754.9	4601.3	4413.74	5145.13	4467.09	5764.8	6726.52	7097.66	6375.45	10932.1	10564.4	11404	12202.9
9578	62.1818	2	580.327	1158.64	-0.000613874	-0.529823	98.49	LGIQAEPLYR	P34926	Map1a	MAP1A	RAT	1262.6	1158.25	1641.69	2638.02	2933.79	2839.94	3336.24	5772.73	7536.88	6340.66	7227.48	1101.59	575.052	715.997	692.671	0	57.8301	59.1093	28.859	1784.32	2074.5	2308.05	1958.51
10402	46.6055	2	592.824	1183.63	-0.00080655	-0.681418	99.49	VLFPGNAPQNK	P34926	Map1a	MAP1A	RAT	1011.67	841.48	933.996	2147.19	2345.08	2288.22	2950.25	7974.94	10318.9	7724.54	7967.89	1438	1088.47	1140.33	1027.93	1061.44	948.702	990.736	788.824	2154.94	2217.47	2868.91	2743.62
14093	112.139	2	944.514	1887.01	0.000154717	0.0819902	99.96	NLISPELGVVFFNVPDK	P34926	Map1a	MAP1A	RAT	768.539	1013.83	837.523	4637.08	3082.08	3590.37	3115.1	10836.8	10009.3	9798.95	10478.8	1381.59	1590.52	1574.55	1978.59	1182.25	1318.26	1079.04	971.174	4256	3386.77	3552.31	3444.05
15621	25.5844	2	580.302	1158.59	0.000422405	0.364586	99.87	REEVLEEGAK	P34926	Map1a	MAP1A	RAT	2350.47	1330.04	3285.37	7278.57	6744.95	7055.29	6694.54	18006.7	16323.9	18151.9	16495.7	3930.13	3201.49	4255.35	3647.63	3676.18	12478.6	3719.23	3005.8	5928.19	8131.16	9404.63	7103.76
17435	107.21	3	810.456	2428.34	0.00119978	0.494072	98.42	IDSVLLTHIGADNLPGINGLLQR	P34926	Map1a	MAP1A	RAT	503.797	315.096	575.398	1242.96	1055.71	1607.85	1827.74	8368.98	7761.29	7832.54	7569.16	668.114	977.574	730.497	604.14	557.822	707.926	446.779	521.908	1406.68	1479.53	1576.08	1444.53
18519	20.6373	2	403.724	805.434	0.000253209	0.314376	97.36	YPVATQK	P34926	Map1a	MAP1A	RAT	538.313	403.77	271.995	1967.43	1654.25	1885.72	1895.58	8405.23	5665.7	6339.1	4381.71	1183.68	605.115	613.951	983.223	544.862	636.67	523.103	1017.76	2306.5	2691.78	1318.47	2737.29
20947	33.2749	2	751.857	1501.7	-0.00066173	-0.440653	99.93	DTDLQQTQATEPR	P34926	Map1a	MAP1A	RAT	1816.43	1341.59	2518.35	1624.11	668.92	640.96	1366.74	4159.27	3894.84	3258.95	4251.02	2436.26	1520.27	2592.26	2117.39	315.549	187.644	267.537	197.542	436.533	735.05	896.977	635.322
23705	52.7454	2	726.414	1450.81	-0.0006009	-0.414182	99.67	DLAAGAVPANLKPSK	P34926	Map1a	MAP1A	RAT	76.3472	271.34	456.271	1149.84	579.503	1114.33	515.715	3854.05	3187.34	2885.26	4870.64	167.068	276.802	419.067	538.602	218.563	51.5905	298.28	158.755	1356.59	1343.96	1295.22	802.509
25926	84.1184	3	803.412	2407.21	0.000434396	0.180456	97.47	AQWGENLQVTLIPTHDTEVTR	P34926	Map1a	MAP1A	RAT	137.069	141.127	261.691	494.14	715.247	762.937	1801.19	4034.33	3337.83	4273.92	3615.07	230.456	292.35	357.158	126.142	212.753	307.155	226.61	136.281	620.518	526.133	669.555	779.687
27604	18.7594	2	538.29	1074.57	-0.000640542	-0.596093	99.42	VRGESSEALK	P34926	Map1a	MAP1A	RAT	105.618	141.854	91.5628	1094.73	776.842	1008.24	392.971	2273.24	3445.59	3069.51	2262.52	17.067	25.3116	486.208	723.103	430.574	400.005	623.559	139.24	1862.6	2918.75	1219.59	2017.19
27943	52.6116	2	400.724	799.434	-0.000431864	-0.540212	99.76	HLDFLR	P34926	Map1a	MAP1A	RAT	0.258702	13.6045	36.4975	420.775	221.792	389.87	0.106672	1111.68	33.9258	4.39417	495.872	26.3069	0	14.4632	98.7212	9.3109	0.942682	0	14.5864	488.003	552.658	0.00558284	481.21
28898	22.4949	2	545.791	1089.57	-0.000233725	-0.214512	98.47	GAAPPAAVSGHR	P34926	Map1a	MAP1A	RAT	113.546	179.364	302.621	609.36	529.294	690.788	154.85	3300.89	3686.6	2612.99	4400.04	108.992	81.6676	494.431	638.974	237.41	130.484	201.18	86.2924	3802.42	2642.06	3341.13	2393.09
33493	50.7796	2	500.229	998.443	-0.00223416	-2.23764	96.46	TADQDFFR	P34926	Map1a	MAP1A	RAT	48.8299	28.9024	7.9202	77.5757	167.065	195.183	75.1014	923.996	240.709	0	439.161	0	126.184	12.9554	58.906	0	0	0	16.8551	201.093	136.649	21.1981	252.798
35807	51.5513	2	400.724	799.433	-0.000559135	-0.699413	99.49	HLDFLR	P34926	Map1a	MAP1A	RAT	333.084	108.785	49.7608	0	9.60977	0	395.466	3.63995	1248.59	209.306	228.844	263.295	0	188.788	0	19.6609	50.6091	51.1083	30.8774	0	0	393.928	0
37113	51.9435	2	400.724	799.434	-0.000443851	-0.555206	99.71	HLDFLR	P34926	Map1a	MAP1A	RAT	35.3114	122.096	88.5106	52.6596	249.125	161.332	32.3618	229.378	300.314	0	1204.31	196.994	0	49.1885	19.7691	151.956	12.5999	132.737	131.754	96.1877	56.6557	304.358	304.988
37803	141.44	3	947.848	2840.52	0.0012336	0.434285	98.48	EAEISVPYLTSITALVVWLPANPTEK	P34926	Map1a	MAP1A	RAT	553.866	431.096	602.584	559.15	419.914	640.27	1082.2	5503.85	5877.11	3783.66	3265.87	675.537	461.832	529.609	279.485	296.663	141.291	187.059	239.084	620.615	670.362	874.907	814.211
41725	39.2165	2	916.948	1831.88	0.000729638	0.3983	99.96	TSTEEATEPQKDEVLR	P34926	Map1a	MAP1A	RAT	0	154.799	176.932	1217.42	774.211	742.978	39.6032	2290.36	2163.02	525.937	2769.63	182.942	21.2439	1047.38	66.8652	207.466	40.4222	116.721	219.867	258.214	29.4692	238.153	84.0603
43403	56.1129	2	548.329	1094.64	-0.000847726	-0.774431	98.04	ALALVPGTPTR	P34926	Map1a	MAP1A	RAT	202.409	142.633	244.623	152.294	74.5162	234.949	256.021	73.0805	761.612	267.164	578.349	137.042	8.53329	152.134	13.6631	177.903	202.207	122.469	249.151	10.5863	0	12.3523	3.25126
61208	39.7256	2	916.948	1831.88	0.00160188	0.874443	99.96	TSTEEATEPQKDEVLR	P34926	Map1a	MAP1A	RAT	0	0	0	0	0	0	55.0837	37.1693	0	1061.97	0	0	0	141.424	1539.91	11.497	25.8536	25.4196	0	47.6615	0	0	0
7401	78.8553	2	514.803	1027.59	-0.000652999	-0.635466	99.95	AVLDALLEGK	P15205	Map1b	MAP1B	RAT	2104.05	1019.68	1740.83	2067.88	2325.23	2937.74	5723.82	11477.1	10085.9	8931.82	7931.37	1891.35	1543.95	1187.85	1182.54	1257.62	1714.3	1382.97	1195.42	1806.49	2135.52	2433.48	3176.99
11468	54.4575	2	964.436	1926.86	-0.00181157	-0.940167	99.96	SSYYVVSGNDPAAEEPSR	P15205	Map1b	MAP1B	RAT	3063.74	11667.7	4719.5	7618.57	7261.69	8272.62	7283.65	19789.6	20276.7	16466.4	23076.6	3398.31	4931.6	5577.4	3765.07	4674.94	3088.44	5001.43	4150.45	11584.5	9978.78	11382	8096.22
15304	69.9231	2	499.253	996.491	-0.000234531	-0.235357	97.85	NVDVEFFK	P15205	Map1b	MAP1B	RAT	1079.86	584.437	869.865	721.681	846.148	951.904	1878.47	2835.84	2828.45	3079.25	2353.01	629.11	501.654	399.05	329.828	446.127	538.421	386.658	596.215	912.129	793.323	755.468	1079
21314	86.6162	2	757.933	1513.85	0.00126173	0.83346	99.94	SVGNAIEPVILFQK	P15205	Map1b	MAP1B	RAT	205.956	337.976	281.762	996.514	366.296	1098.19	1117.64	3360.19	2648.21	2633.38	2921.35	454.451	596.457	843.415	549.885	471.804	542.384	282.23	181.465	1044.05	922.379	1656.62	1093.94
28704	100.449	2	1011.53	2021.04	-0.00313781	-1.55257	99.94	VLFPGNSTQYNILEGLEK	P15205	Map1b	MAP1B	RAT	8.26392	322.572	62.2158	1214.24	826.84	1196.67	850.631	5033.93	4968.6	3670	4218.48	501.883	743.399	585.479	666.312	488.834	740.581	333.811	382.266	531.64	1374.5	1103.24	987.88
30501	30.9239	2	661.815	1321.62	8.59416e-05	0.0650277	97.42	DAYRPEETDVK	P15205	Map1b	MAP1B	RAT	265.628	166.467	1014.31	2181.92	1503.61	1437.19	762.98	1683.42	1801.81	2786.58	2441.37	824.06	1452.98	1931.7	1760.14	2306.13	1711.6	1909.9	795.533	883.486	1015.79	1205.2	734.28
34256	43.8771	2	637.301	1272.59	-0.000581469	-0.456919	99.71	TPEVSGYTYEK	P15205	Map1b	MAP1B	RAT	353.766	233.029	194.737	562.29	863.552	598.987	1274.03	1652.32	1773.56	1539.97	845.246	934.267	384.335	399.09	428.573	643.708	875.714	572.336	796.347	217.971	600.227	407.479	642.757
52875	39.1027	2	803.355	1604.7	0.000885388	0.551748	99.95	TPQASTYSYETSDR	P15205	Map1b	MAP1B	RAT	158.119	201.05	186.841	991.92	1132.33	860.938	479.464	1251.42	1127.25	298.879	1043.65	453.367	259.697	502.453	84.1818	1168.91	304.154	915.654	324.802	438.553	220.987	781.076	696.721
66222	23.5913	2	669.89	1337.77	-0.000854553	-0.638791	99.89	SKPSAASPKPGALK	P15205	Map1b	MAP1B	RAT	0	0	0	0	0	0	8.24092	32.1352	991.774	1002.2	1854.32	8.18232	0	10.1599	0	0	43.5595	0	0	0.0756648	0	73.7845	0
8179	63.1576	2	575.845	1149.68	0.000158157	0.137567	99.93	LINQPLPDLK	P15146	Map2	MAP2	RAT	770.802	383.074	1003.9	2230.47	2503.96	2460.91	3062.68	4938.83	8616.05	5917.23	7382.13	1874.93	891.45	1607.57	1172.98	2121.12	2063.11	2001.88	2107.94	1625.59	1241.6	1866.06	1604.64
18492	38.6869	2	777.376	1552.74	0.000931311	0.599787	99.95	TTATSGESAQAPSAFK	P15146	Map2	MAP2	RAT	423.887	258.737	772.725	3445.46	3483.91	3776.04	2932.51	9351.26	7632.02	8295.64	7799.87	1517.48	1639.56	1105.09	1458.41	2556.88	2374.45	2043.24	1858.99	1992.43	2860.23	1730.42	3183.2
23920	139.937	3	1085.92	3254.74	0.00134599	0.413547	99.96	RLSNVSSSGSINLLESPQLATLAEDVTAALAK	P15146	Map2	MAP2	RAT	552.064	847.61	730.018	4900.93	4837.95	5730.69	4801.44	13227.1	16604.6	15218.3	15207.7	1982.3	1853.28	3040.81	2581.74	1679.43	2600.32	1897.8	1374.45	3195.88	4291.16	2747.87	3167.28
37447	149.337	3	1140.23	3417.68	-0.00228018	-0.667172	99.86	GVVESVVTIEDDFITVVQTTTDEGELGSHSVR	P15146	Map2	MAP2	RAT	4070.44	2520.62	2227.89	11790	10043.5	10497.2	7773.84	7025.27	12073	11863.6	13106.8	7194.79	7875.35	7432.13	11092.3	2238.93	1996.24	1971.2	1769.54	1131.15	4059.37	2193.4	3479.71
43902	98.4765	2	658.869	1315.72	-3.23554e-05	-0.0245913	99.88	DLATDLSLIEVK	P15146	Map2	MAP2	RAT	22.9868	19.4296	1.81434	266.854	69.3891	154.472	232.516	1225.12	913.054	1465.01	110.184	15.5788	193.515	71.9822	297.636	16.0128	0	60.3238	0	0	0	9.27106	10.0786
47262	144.21	3	1033.89	3098.64	0.00139922	0.451561	99.96	LSNVSSSGSINLLESPQLATLAEDVTAALAK	P15146	Map2	MAP2	RAT	630.119	761.94	848.879	2163.97	2668.54	2498.07	2439.25	5877.56	4385.05	2930.25	4481.49	1163.01	1338.73	1297.76	1349.04	413.634	548.765	349.102	577.284	1019.14	1092.38	766.525	771.623
50119	25.7869	2	533.774	1065.53	-0.000770202	-0.722832	97.33	VKDEFTAEK	P15146	Map2	MAP2	RAT	10.7119	8.44991	15.9692	108.777	225.638	43.1254	44.2946	495.95	447.069	395.446	718.89	36.3971	106.093	150.534	19.0096	15.1356	94.3991	12.2336	64.8927	10.596	9.69086	0.634416	0
12776	51.3199	2	713.318	1424.62	0.0016465	1.15575	99.89	SEYQPSDAPFER	Q7TSJ2	MAP6	MAP6	MOUSE	2076.87	1995.02	2567.31	2536.23	2942.17	2831.03	3341.13	2906.58	3338.54	3812.63	3684.31	3695.69	2136.54	2630.48	2188.96	2658.68	2824.01	2719.76	2938.65	1904.17	2279.17	2652.97	1919.48
12792	32.5521	3	848.749	2543.23	0.000650779	0.255887	99.96	TEGHEEKPLPPAQSQTQEGGPAAGK	Q63560	MAP6	MAP6	RAT	4037.57	5001.1	9645.88	15266.5	13983.3	13513.4	8687.23	10272.5	10409	13042.4	15792.3	8507.78	5359.99	12258.8	9544.41	15442.6	14707.5	18323.1	10764.7	9402.87	11961.9	15362.5	10144.4
20033	47.5198	2	906.958	1811.9	0.000472288	0.260659	99.96	AVAIETQPAQGESDAVAR	Q7TSJ2	MAP6	MAP6	MOUSE	902.94	1098.19	1120.4	1969.85	2305.79	3069.61	2922.58	2247.54	3422.29	3111.77	3206.84	1720.27	880.429	1542.19	1062.38	2510.73	2643.96	2401.16	2617.37	791.069	877.754	2088.94	767.978
30857	40.5125	3	839.733	2516.18	0.000749054	0.297695	99.95	TEGHEETPLPPAQSQTQEGGPAAGK	Q7TSJ2	MAP6	MAP6	MOUSE	989.229	509.406	655.344	1815.84	2500.44	2729.3	3584.86	2147.49	2224.99	2923.39	2194.31	1132.04	132.223	1285.18	1062.02	1837.87	2119.31	2039.05	1758.11	255.883	623.569	1048.22	957.855
44813	30.0494	2	539.798	1077.58	-0.000178805	-0.165932	96.86	DQGPVAPGLPK	Q63560	MAP6	MAP6	RAT	12.9586	4.04	19.208	1051.61	844.495	878.19	438.338	313.717	93.4027	73.3691	86.3119	55.8535	19.6484	35.1758	9.85808	1624.1	662.754	1396.15	854.907	2.98615	0	9.63637	92.8795
56971	29.8153	2	697.321	1392.63	0.000551895	0.396298	99.85	SGYSSPGSPGTPGSR	P19332	Mapt	TAU	RAT	0.142829	12.815	83.0711	171.754	282.296	333.861	221.859	1177.41	557.975	466.277	1039.68	1338.95	734.348	931.547	888.029	45.7264	10.6896	13.3268	28.5211	160.409	394.005	101.429	138.899
65909	29.968	2	697.321	1392.63	-0.000393618	-0.282644	98.17	SGYSSPGSPGTPGSR	P19332	Mapt	TAU	RAT	75.1859	26.9506	18.2853	102.147	44.0121	128.399	276.324	285.044	36.5829	1303.56	113.08	675.994	1113.32	976.412	307.986	30.5078	0	54.0874	75.0967	244.101	60.4921	80.336	78.397
33572	42.79	2	605.29	1208.57	-0.00153538	-1.27041	99.56	TEEGPTLSYGR	Q8K310	MATR3	MATR3	MOUSE	585.379	526.393	554.942	862.946	813.367	724.833	934.694	774.015	633.045	611.141	821.233	1546.87	1796.01	1312.32	1181.58	926.666	921.958	1012.4	1096.53	497.379	705.107	1297.88	905.539
35156	92.7142	2	985.043	1968.07	-6.32927e-05	-0.0321598	98.57	IGPYQPNVPVGIDYVIPK	Q8K310	MATR3	MATR3	MOUSE	84.5771	174.647	159.518	1719.37	524.231	1895.87	1545.21	872.353	288.817	570.01	763.685	400.184	496.36	764.575	642.849	1096.34	1944.39	1023.02	575.898	152.149	74.009	138.913	175.558
63	28.5508	2	566.293	1130.57	5.41877e-05	0.0479294	99.93	TTHYGSLPQK	P02688	MBP	MBP	RAT	1.0328e+06	1.26224e+06	2.24657e+06	2.94048e+06	2.55734e+06	2.96468e+06	1.48587e+06	3.0154e+06	2.90734e+06	3.51574e+06	3.44632e+06	3.66019e+06	4.7403e+06	4.6468e+06	5.31635e+06	5.88535e+06	5.33617e+06	5.27312e+06	3.35846e+06	4.29584e+06	6.879e+06	8.50435e+06	6.61633e+06
64	71.1314	3	487.577	1459.71	0.000203966	0.139731	99.94	TQDENPVVHFFK	P02688	MBP	MBP	RAT	791704	422724	649521	591884	622156	694778	1.34395e+06	1.58525e+06	2.02215e+06	1.5442e+06	1.28952e+06	1.65478e+06	1.12271e+06	1.2288e+06	835851	1.54025e+06	2.14893e+06	1.56041e+06	1.92886e+06	1.28879e+06	1.36213e+06	1.5837e+06	1.74965e+06
77	35.0752	2	363.706	725.398	0.000430701	0.593744	99.92	HGFLPR	P02688	MBP	MBP	RAT	1.13411e+06	743819	1.03647e+06	931078	930228	846691	1.56217e+06	1.47693e+06	1.76821e+06	1.60258e+06	1.34407e+06	2.6332e+06	1.53164e+06	2.7422e+06	1.7479e+06	1.00428e+06	1.57836e+06	1.1213e+06	1.13506e+06	1.72222e+06	2.41684e+06	3.18996e+06	3.1068e+06
85	37.0379	2	668.82	1335.63	0.00138992	1.04066	99.96	YLATASTMDHAR	P02688	MBP	MBP	RAT	670235	631727	1.08773e+06	1.22214e+06	1.15347e+06	945744	942149	1.76932e+06	1.85411e+06	1.58813e+06	2.19476e+06	2.17425e+06	2.17506e+06	2.78372e+06	2.56723e+06	3.71729e+06	4.37253e+06	3.45444e+06	3.25975e+06	3.24868e+06	5.98559e+06	7.24823e+06	5.37552e+06
86	27.7678	2	364.672	727.329	0.000438708	0.603177	99.88	FFSGDR	P02688	MBP	MBP	RAT	1.09322e+06	586542	808707	922052	938823	963933	1.50394e+06	1.27542e+06	1.13817e+06	1.17272e+06	955926	1.4914e+06	1.6737e+06	1.32331e+06	1.35183e+06	1.60285e+06	1.76165e+06	1.94552e+06	1.59899e+06	1.10485e+06	1.90996e+06	1.75951e+06	2.1169e+06
121	71.1314	2	730.862	1459.71	0.00030607	0.209679	99.95	TQDENPVVHFFK	P02688	MBP	MBP	RAT	309204	939236	864106	1.3036e+06	592999	781833	593286	846690	1.51126e+06	1.3754e+06	2.18523e+06	912645	710510	2.02365e+06	1.28035e+06	1.56624e+06	2.75031e+06	1.26679e+06	959518	1.75333e+06	1.6212e+06	3.83098e+06	1.27848e+06
143	64.5705	2	523.777	1045.54	-0.000289791	-0.277168	99.95	DTGILDSIGR	P02688	MBP	MBP	RAT	242869	121795	185903	182824	203768	211598	341077	430246	625838	503611	463064	489152	343745	370363	319139	558263	622466	533898	695932	402336	444795	457194	542677
193	37.0883	3	446.216	1335.62	0.00081484	0.610082	99.94	YLATASTMDHAR	P02688	MBP	MBP	RAT	484593	230549	267960	227228	268305	214236	614761	747665	816378	565811	400046	1.0421e+06	693910	491185	454128	808407	1.1562e+06	679233	1.2971e+06	447950	1.23618e+06	1.03042e+06	1.65012e+06
279	22.0583	2	350.211	698.408	0.000618505	0.885593	98.98	NIVTPR	P02688	MBP	MBP	RAT	493251	241096	309254	381200	396605	451492	783288	1.04481e+06	999851	576791	491254	1.20312e+06	1.10075e+06	743898	720539	849103	1.13638e+06	817971	1.18173e+06	892411	1.15443e+06	850891	1.32274e+06
317	30.8231	2	555.775	1109.54	0.000217825	0.196321	99.96	GAYDAQGTLSK	P02688	MBP	MBP	RAT	306557	167393	284929	345003	311519	284224	441438	641929	599397	603129	437737	708535	832966	657822	631998	1.12667e+06	1.19042e+06	1.08837e+06	1.2186e+06	768059	1.09158e+06	1.09214e+06	1.18208e+06
395	54.7673	2	670.357	1338.7	-0.000417798	-0.312092	99.95	HRDTGILDSIGR	P02688	MBP	MBP	RAT	41274.5	313403	215722	374269	320652	365589	92774.3	300633	334349	279251	628156	226242	329232	661237	617616	763910	282825	708110	421492	1.15563e+06	800220	1.28924e+06	607561
430	25.7651	2	676.817	1351.62	7.38637e-05	0.0546483	99.96	YLATASTMDHAR	P02688	MBP	MBP	RAT	308798	275260	458548	472782	422129	563561	354157	653751	662643	767419	551093	757121	801199	981354	978918	1.18214e+06	912791	1.18041e+06	927409	1.03765e+06	1.37461e+06	1.42703e+06	1.19878e+06	M+15.99
1115	68.1473	2	900.927	1799.84	0.000553672	0.307623	99.96	FSWGAEGQKPGFGYGGR	P02688	MBP	MBP	RAT	23522.9	99327.9	69618.4	92933.1	50221.6	63026.1	44323.7	55817.8	117214	104584	75216.8	74726.6	53886.6	208295	111327	161795	268819	108049	68295	131454	116328	283918	92427.5
1166	20.1466	2	432.738	863.461	0.000136632	0.158238	99.94	SPLPSHAR	P02688	MBP	MBP	RAT	37458.6	59301.5	54562.6	171178	137565	160667	82089.7	188375	118224	114351	147217	32326.5	168720	155675	191936	205621	206633	125963	139020	256415	247591	301199	187240
1334	35.2528	2	405.698	809.382	-0.000126404	-0.156174	98.58	PGFGYGGR	P02688	MBP	MBP	RAT	28077.1	17577	24449.7	18609.5	18127.9	16782.1	28850.6	41531.2	38975.1	39952.2	33133.7	51084.1	42051.6	53868.9	42765.9	55816.9	81485.7	60877.1	62236.2	40987.6	59992.5	79002.4	80704.3
1341	35.8479	2	676.817	1351.62	-0.000399984	-0.29593	99.95	YLATASTMDHAR	P02688	MBP	MBP	RAT	53456.7	35990.6	54015.4	107509	74565.8	69114.9	67753.2	85242.6	85189.8	85857.7	92042.9	112894	119194	168636	126358	231855	350231	323446	327466	677479	269997	323605	410251	M+15.99
1465	47.8097	2	505.24	1008.47	-0.00104193	-1.03318	98.38	FSWGAEGQK	P02688	MBP	MBP	RAT	11454.8	9447.29	15653.8	11553.8	12814.6	12250.6	15164.5	29440.9	34553.4	29781.9	28961.5	36797.1	32340.7	31376.9	24032	37100.9	43202	37266.1	45057.5	21455	34060.9	43480.2	41433
2631	35.921	3	451.547	1351.62	-0.000576745	-0.426707	99.89	YLATASTMDHAR	P02688	MBP	MBP	RAT	32721.2	9504.08	8856.26	14210.4	11331.2	10805.4	27726	29836.7	30293.5	25285	12654.2	41724	26114.2	22416.5	15251.4	36470.5	73419.3	48863.6	106252	82906.5	43040	34020.3	111057	M+15.99
3055	31.2217	2	541.275	1080.54	-0.000104197	-0.0964311	99.93	FFSGDRGAPK	P02688	MBP	MBP	RAT	13823	13361.2	22928.8	27791.2	26993.6	24343.5	17597.9	89768.7	91291.6	110424	100412	27233.5	26267.9	43027.1	36914	41057.2	44619.2	45194.1	29884.5	60053	64907.2	83984.7	53358.8
3841	30.9365	3	361.186	1080.54	0.000197803	0.18306	99.39	FFSGDRGAPK	P02688	MBP	MBP	RAT	15539.9	6574.19	7093.18	6408.2	7324.64	6194.48	17381.7	49741.7	54108.5	55604.2	25418	17287.4	10252.4	9318.77	7574.36	10648.9	15341.6	11325.5	15373.6	9269.96	15420.7	14135.9	20177.1
5451	25.9216	2	587.287	1172.56	-0.000780077	-0.665276	99.67	LATASTMDHAR	P02688	MBP	MBP	RAT	1645.37	2244.94	4839.07	9811.52	8519.4	11863	4213.26	12441.2	11611.6	13110.8	10101.9	13344.9	15043.2	20417.6	21437.9	50206.1	31032.7	46040.5	32795.4	26331.2	33157.7	37822.7	28124
6173	54.7673	2	681.827	1361.64	-0.000953828	-0.7005	97.71	YLATASTMDHAR	P02688	MBP	MBP	RAT	1452.84	898.181	1401.81	3216.18	3252.9	3824.93	4085.06	9512.91	7601.03	7870.92	6859.66	6336.28	9686.91	6680.48	6387.73	13982.9	9732.84	13150.2	12596.9	9195.89	11454.1	11258.5	9513.01
6805	27.1561	2	751.889	1501.76	0.000488625	0.325368	99.95	TTHYGSLPQKSQR	P02688	MBP	MBP	RAT	2790.47	6357.48	14526.5	21621.1	20851.6	21673.8	5031.8	35327.2	37674.1	41326.8	69777.7	16843.3	26150.3	46460.7	41884.1	36505.1	29818.7	42528.6	22530.7	58998.6	48064.3	66660.5	36704.3
7446	71.5064	2	787.883	1573.75	-0.00089641	-0.569601	98.46	TQDENPVVHFFKN	P02688	MBP	MBP	RAT	2121.03	6792.88	5892.99	15091.5	8304.34	10099.8	7949.11	4338.2	6344.63	4646.38	10326.7	14777.9	12019.7	29753.8	18364.7	415.641	555.88	382.148	552.025	2674.39	2973.49	7223.49	2353.32
7846	57.7632	2	593.28	1184.55	0.000198259	0.167371	96.35	TQDENPVVHF	P02688	MBP	MBP	RAT	1523.99	759.905	1025.31	2199.92	2234.59	2536.49	2340.7	7406.81	5224.49	5156.29	5661.98	4330.26	1945.82	3225.43	4263.24	4248.67	2597.86	4117.21	3997.31	2212.34	4312.18	4628.19	2810.87
8611	35.106	2	690.837	1379.66	0.0012218	0.885579	99.21	GAEGQKPGFGYGGR	P02688	MBP	MBP	RAT	4951.09	6570.67	13146.5	11534.9	10344.3	9860.11	5856.99	10762.4	14373.5	15742.4	21155.8	11628	17078.4	25794.4	23342.8	19996.8	22215.2	20836.6	15608.9	26507.2	30917.9	39615.6	28726.2		C+57.02	C+57.02
9894	64.3534	3	600.953	1799.84	-0.00123629	-0.686892	97.53	FSWGAEGQKPGFGYGGR	P02688	MBP	MBP	RAT	651.154	368.44	933.021	972.713	827.015	355.684	1246.93	38.3303	2115.2	1860.97	1919.87	1537.73	114.008	1335.04	811.774	3583.97	2933.56	3089.38	4338.3	3202.87	907.856	3669.24	1317.07
10313	61.0223	2	523.777	1045.54	-0.000359057	-0.343418	99.9	DTGILDSIGR	P02688	MBP	MBP	RAT	2246.89	1845.63	2955.33	1892.24	1876.67	1989.09	2162.46	3692.19	4073.96	3437.24	2621.2	4330.65	3223.04	2956.17	3247.62	5526.89	5700.6	5486.48	5686.85	1787.81	2139.5	2057.67	1979.57
12226	35.5258	2	624.802	1247.59	-0.000907564	-0.727454	98.04	SRPGLCHMYK	P02688	MBP	MBP	RAT	4221.03	1865.93	4474.72	5083.02	4923.96	4767.17	4549.59	5012.87	7906.63	2255.35	10865.6	1933.65	8.99459e-05	4931.1	1299.28	6292.28	3049.93	6676.17	4379.31	11025.7	2051.37	15713.7	2860.46	C+57.02
14714	25.167	2	653.823	1305.63	0.00026	0.199138	98.1	YLATASTMDHAR	P02688	MBP	MBP	RAT	1988.04	2012.62	3568.73	6624.09	6198	7022.16	4674.55	4711.44	4113.88	4863.95	4706.07	7384.39	7836.64	10079.8	10361.9	2507.03	3103.63	2781.99	1913.01	7686.61	7872.41	8398.05	7297.24
16011	28.5197	2	465.245	928.476	-0.000215603	-0.232212	97.48	HYGSLPQK	P02688	MBP	MBP	RAT	980.7	268.673	1064.54	1311.23	1465.62	1359.87	2619.8	2106.11	3102.56	2740.6	1786.37	4402.05	4108.22	1901.14	3190.43	3038.11	3937.57	2602.91	2833.35	1806.19	3906.16	2754.09	5241.46
19231	28.3827	2	423.251	844.488	0.00016911	0.200252	95.92	GRGLSLSR	P02688	MBP	MBP	RAT	361.49	414.286	1089.92	1967.37	1417.66	1746.89	516.997	3646.89	3358.54	3625.67	4152.31	1811.35	1961.31	2381.59	2729.75	2012.95	1197.81	2086.65	1711.48	2842.62	3555.7	3946.2	3736.66
30035	16.2778	2	550.782	1099.55	0.000699066	0.635776	99.74	RGSGKDSHTR	P04370	MBP	MBP	MOUSE	10188.8	26154.4	14175.8	9501.84	4635.91	7149.3	1960.56	3328.38	815.43	1790.72	1367.37	1109.04	1794.71	999.973	5843.61	3580.45	1382.89	3485.7	3648.68	13709	17022	2513.63	14002
34460	75.1435	2	670.357	1338.7	-0.00120406	-0.899426	95.22	HRDTGILDSIGR	P02688	MBP	MBP	RAT	268.616	276.289	264.454	484.727	231.453	345.879	2364.25	558.627	886.4	473.923	747.572	208.779	123.418	271.586	738.935	460.573	6274.71	578.226	809.506	127.678	92.755	784.746	482.666
43068	27.6104	2	465.246	928.477	4.30642e-05	0.0463816	95.78	HYGSLPQK	P02688	MBP	MBP	RAT	23.2184	14.7411	1.99569	3.78663	9.23705	1.84889	17.7467	934.21	132.078	49.2172	39.4851	39.9481	113.692	37.6211	32.3359	23.205	61.8732	31.1799	32.4066	25.7078	24.3731	30.9407	64.0949
49843	68.1473	2	523.777	1045.54	7.71778e-05	0.0738162	98.06	DTGILDSIGR	P02688	MBP	MBP	RAT	83.3502	41.6503	39.5182	50.419	36.165	19.4891	101.524	430.495	227.711	179.819	100.546	86.3462	202.59	30.8073	241.444	136.74	0.595171	153.105	202.83	161.883	177.755	17.3393	366.166
60383	49.7837	2	363.706	725.397	-0.000289488	-0.399076	96.86	HGFLPR	P02688	MBP	MBP	RAT	40.0119	3.73971	46.0896	49.4987	33.2142	19.9267	36.6414	149.043	24.466	60.2795	80.4979	89.8758	173.765	58.9574	104.892	12.1688	75.0932	17.5113	54.9798	113.69	98.0761	153.514	157.783
63128	173.982	2	730.861	1459.71	-0.00133319	-0.913323	99.95	TQDENPVVHFFK	P02688	MBP	MBP	RAT	0	0	0	0	0	0	0	0	1161.37	0	0	0	0	0	0	0	0	0	0	0	0	0	0
22150	36.0414	2	459.25	916.486	-0.00020267	-0.221138	99.72	LGVTADDVK	P14152	MDH1	MDHC	MOUSE	931.12	464.57	942.306	546.306	460	455.276	1219.1	2628.59	2601.4	2002.33	1749.05	2556.17	1419.56	1504.42	1700.78	481.808	476.832	358.82	242.758	549.841	456.922	431.326	389.384
34327	59.4291	2	879.464	1756.91	0.000272856	0.155304	99.94	VIVVGNPANTNCLTASK	P14152	MDH1	MDHC	MOUSE	0	24.9001	23.3556	3.72256	0	0	0	1637.04	1577.61	960.877	1177.92	787.611	1134.09	1198.73	1095.7	0	0	0	0	0	0	0	0	C+57.02
60054	49.2801	2	589.811	1177.61	-0.00115628	-0.981885	99.72	GEFITTVQQR	P14152	MDH1	MDHC	MOUSE	14.5757	36.7383	24.9723	28.743	0.238239	0	0	1646.5	86.8995	23.7974	219.796	15.0529	1123.75	103.192	218.98	0	58.7969	23.3252	29.9162	0	10.5484	34.5367	25.2663
16504	97.2989	3	798.42	2392.24	-0.00175939	-0.735457	99.95	LTLYDIAHTPGVAADLSHIETR	P04636	Mdh2	MDHM	RAT	193.461	314.752	115.781	714.505	281.948	422.414	220.053	8432.39	6160.58	10140.5	10613.7	3161.26	4460.48	7215.92	5869.94	183.409	232.132	97.69	126.426	793.798	459.848	824.248	1101.04
17519	90.7057	2	617.364	1232.71	-0.000152591	-0.123785	99.94	IFGVTTLDIVR	P04636	Mdh2	MDHM	RAT	91.9226	146.127	92.1418	255.675	114.148	312.852	246.538	4146.96	4631.25	4037.68	3835.94	2870.7	2344.75	2871.59	2424.22	149.472	128.611	159.473	70.6054	86.1016	0	50.5656	107.417
35764	48.2516	2	574.332	1146.65	-0.00182048	-1.58765	98.36	VNVPVIGGHAGK	P04636	Mdh2	MDHM	RAT	0	0	0	32.4286	25.2984	0	0	1191.23	1091.83	1002.33	2480.69	446.088	825.929	1109.8	1302.87	49.5353	0	0	0	0	0	0	0
69221	74.1678	2	745.37	1488.73	-0.0030073	-2.02005	97.07	GYLGPEQLPDCLK	P04636	Mdh2	MDHM	RAT	29.8687	78.8033	41.0253	20.0099	49.1544	43.2331	17.497	461.414	130.473	375.74	716.328	55.1271	63.4408	0	140.214	0	0	0	0	98.2058	111.119	280.741	227.179	C+57.02
3056	31.0507	2	641.796	1281.58	6.40189e-05	0.0499532	99.94	YNAQCQETIR	Q9R1S9	Mdk	MK	RAT	35122.6	19933.3	36658.9	41936.6	35493.4	32298.6	44667	43625.4	37679.8	41028.3	30373	44407.4	55192.7	47860.6	47020.9	65299.5	77309.1	64477.8	70161.6	54503.6	75117.6	76112.6	73122.9	C+57.02
12406	33.9237	2	421.668	841.321	-0.000111867	-0.132966	99.08	DCGMGFR	Q9R1S9	Mdk	MK	RAT	1979.32	1038.6	1244.79	1298.18	1192.49	1358.03	2101.01	1161.3	2351.07	1796.88	1487.89	3175.37	2180.32	2067.22	1819.15	4749.3	6074.66	5388.82	5998.37	2460.12	4097.41	3889.48	5665.44	C+57.02
16836	61.7232	2	1042.45	2082.88	-0.0017722	-0.850844	99.91	KGSECSEWTWGPCTPSSK	Q9R1S9	Mdk	MK	RAT	7885.53	17740.2	15130.1	10911.3	9186.86	9153.04	3749.42	2444.02	3149.29	1651.05	4659.02	3975.23	4407.35	6995.81	8837.54	877.197	594.258	932.479	280.55	3951.28	4091.58	3643.91	1828.79	C+57.02
22034	57.019	2	897.394	1792.77	0.00116427	0.649426	99.93	YKFESWGACDGSTGTK	Q9R1S9	Mdk	MK	RAT	95.4858	1123.24	1115.97	2041.78	1548.85	2049.67	284.351	854.057	1232.22	1042.27	2340.41	823.687	130.924	2276.11	2016.9	4247.9	1092.22	4739.28	2574.09	4078.08	3499.53	4751.33	2855	C+57.02
8256	27.4606	2	419.232	836.45	-0.000338859	-0.405116	98.53	LHISPDR	P34884	MIF	MIF	MOUSE	3313.26	2627.41	5021.61	7021.24	7075.03	7511.61	5113.78	7217.02	5784.67	6517.13	9126.35	7813.3	9943.12	11956.4	12581.8	11979.5	11210.2	15158.3	10546.9	8918.22	9101.98	10789.1	8969.05
12493	70.979	2	523.786	1045.56	-0.000498624	-0.476897	99.94	LLCGLLSDR	P34884	MIF	MIF	MOUSE	963.419	765.358	1484.9	1499.66	1111.22	1355.94	2243.03	2434.92	2991.95	2337.1	2643.04	2648.05	1935.76	2412.1	1680.67	2359.07	3480.07	2284.45	2198.88	1507.17	1360.14	2764.1	1826.53	C+57.02
17257	43.212	2	635.325	1268.64	0.000307332	0.242254	99.9	LAIQGPEDSPSR	Q99KX1	MLF2	MLF2	MOUSE	2550.22	1773.92	2353.4	1350.54	1684.77	1449.68	1823.03	3696.99	4381.74	3744.66	3809.1	2480.37	2021.47	2014.13	1806.38	1029.25	1046.76	1081.06	1036.04	1242.81	1897.72	2415.37	2276.58
29089	28.5197	2	571.76	1141.51	-0.00182507	-1.59882	99.43	VYQETSEMR	Q99KX1	MLF2	MLF2	MOUSE	767.217	317.944	924.25	644.236	916.402	897.891	515.858	345.331	2206.74	2849.71	1174.73	730.819	1002.89	588.333	838.849	1421.04	828.048	1434.93	940.928	228.481	1682.63	1577.22	2038.37
33477	28.1839	2	571.76	1141.51	-0.00198445	-1.73845	99.86	VYQETSEMR	Q99KX1	MLF2	MLF2	MOUSE	28.5984	0	319.988	247.736	234.493	136.089	768.45	1317.05	1367.81	1173.14	1455.21	589.528	59.1672	96.3168	209.128	424.122	697.969	217.196	206.892	0	77.7818	293.542	146.505
15181	103.63	2	767.407	1532.8	0.00126948	0.828213	99.95	LAGQFLEELRNPF	Q63345	Mog	MOG	RAT	1548.95	1567.19	1212.61	4042.54	3328.43	4336.26	4126.47	2242.72	1747.46	1574.37	1985.91	2120.06	1414.97	2157.94	2061.39	3925.96	3868.75	3370.45	2856.09	980.897	1432.43	1253.84	1380.78
21902	30.3704	2	473.285	944.556	6.04438e-05	0.0639918	99.81	VIGPGHPIR	Q63345	Mog	MOG	RAT	851.806	616.648	2125.66	4841.87	4113.38	4101.14	1821.39	2201.84	1307.99	1850.27	1834.09	1375.86	24152.5	2560.25	2311.19	4483.93	2149.62	4175.34	2466.66	2052.23	1987.62	2652.09	1702.66
1376	66.8707	2	677.337	1352.66	-0.00142398	-1.05273	99.93	GQPYIDEVGTFK	P06907	Mpz	MYP0	RAT	20830.6	24358.1	25380	10118.2	11291	9735.36	14512.3	262880	372630	312277	301073	5842.03	6462.11	10966.8	3973.89	5708.75	12999.7	5422.09	5416.69	6729.72	8948.28	10928.4	5349.47
1430	72.3545	2	608.311	1214.61	-0.00158838	-1.30773	99.94	IQWVGDPSWK	P06907	Mpz	MYP0	RAT	6721.71	5532.14	7849.68	3660.03	3099.17	3608.99	4972.8	182736	247094	192887	212668	664.741	527.88	380.493	367.554	2198.83	4462.72	2570.89	2463.97	1093.27	1506.35	2144.53	1522.87
1500	68.0721	2	582.806	1163.6	1.53714e-05	0.0132103	99.95	DAISIFHYAK	P06907	Mpz	MYP0	RAT	13796.8	15991.6	16483.1	4035.56	3480.21	3901.21	4413.52	176480	227457	203199	200021	374.92	710.321	459.285	871.768	264.428	240.312	387.344	417.642	3508.46	3618.05	4917.34	2900.84
1769	29.968	2	420.235	838.455	0.000101409	0.120947	99.74	NPPDIVGK	P06907	Mpz	MYP0	RAT	32195.4	17316.4	24976.5	7495.01	8462.47	7756.99	11054.5	345332	376858	307980	253762	4145.08	4462.72	2808.52	2576.35	6119.08	6771.38	5748.53	7318.67	7145.44	8368.14	7751.45	10244.2
2830	33.8561	2	433.242	864.47	-0.000338099	-0.391105	97.37	IVVYTDR	P06907	Mpz	MYP0	RAT	15255.4	9118.02	11871.3	3396.52	3571.45	3361.71	3229.04	76234.1	135259	115882	102641	381.885	259.619	237.121	285.539	91.0668	87.9566	47.8283	146.861	1665.61	2127.22	2194.56	2782.85
2986	79.1639	3	510.929	1529.76	-0.00145307	-0.949865	99.95	QTPVLYAMLDHSR	P06907	Mpz	MYP0	RAT	4395.9	1587.41	2835.2	675.147	740.478	893.963	2130.96	115575	100470	89981.9	73154	97.9704	212.661	100.771	75.4844	12.9043	11.7603	48.6295	54.7987	1034.63	1451.29	1135.97	1879.92
3478	68.0721	3	388.873	1163.6	-0.000946079	-0.813064	98.28	DAISIFHYAK	P06907	Mpz	MYP0	RAT	3748.28	1686.35	1978.28	212.075	346.265	371.443	1068.15	32127.7	61578.3	40372.2	24932.3	150.544	57.8198	65.3189	65.9792	36.3942	0	26.033	38.501	192.459	170.56	210.782	364.054
13215	58.4452	2	773.887	1545.76	-0.0016264	-1.05217	99.93	QTPVLYAMLDHSR	P06907	Mpz	MYP0	RAT	193.42	883.437	1764.06	219.114	135.51	252.219	187.84	19251.5	17704.9	14545.8	26420	26.8863	0	88.8615	6.75795	12.37	71.4319	104.763	110.617	155.103	76.7398	354.435	151.751	M+15.99
19584	73.195	3	510.929	1529.76	-0.00187898	-1.22828	99.54	QTPVLYAMLDHSR	P06907	Mpz	MYP0	RAT	194.964	25.4357	77.5957	34.4457	1.10108	39.4929	26.0942	10726.6	12335.1	8706.17	7289.17	225.562	83.0602	150.193	54.7337	0	0	0	0.00126313	36.6837	11.6422	10.8855	24.5316
2107	31.4008	2	575.28	1148.55	-0.000262311	-0.228385	99.95	GNEYQPSNIK	Q99N91	MRPL34	RM34	MOUSE	40495.2	25151.3	36023.4	50432.2	49516.2	43347.7	53108	56323.3	54375.9	52369	44786.8	45639.6	64225.7	52161.1	54666.1	74048.6	70894.5	76435.3	74948.1	56741.5	70360.4	64306.3	63118.6
3108	73.7178	2	627.382	1252.75	-1.01932e-05	-0.00813666	99.93	LSTPAGVQVILR	Q99N91	MRPL34	RM34	MOUSE	9545.76	8863.3	10300.2	10976.4	10565.6	12134.5	18765.5	18065.1	23622.9	17454.1	16753.6	14881.9	10709	15345.5	10217.6	21094.3	30249.3	20018.9	21127.2	11826.1	11976.3	20412.8	14054.7
4193	67.9239	3	470.624	1408.85	-0.000927613	-0.658418	99.92	RLSTPAGVQVILR	Q99N91	MRPL34	RM34	MOUSE	5453.09	2434.77	4368	4218.51	5145.12	5744.76	12353.2	7734.32	11484.3	8834.75	7142.56	7746.13	5588.92	5468.74	3670.56	8423.73	12930.9	8186.56	10893.8	5163.35	4826.2	5707.59	6710.89
12633	50.8509	2	573.788	1145.56	0.000599462	0.523292	99.78	SVSLYYTGEK	P13383	Ncl	NUCL	RAT	4258.03	1869.71	2478.9	1363.15	1221.32	1217.85	2021.12	6869.17	6978.2	5591.29	6049.74	708.854	596.509	613.68	317.837	2061.52	2385.38	1832.52	3200.15	237.128	315.861	294.658	362.002
13127	37.0883	2	406.735	811.455	-8.67886e-05	-0.106954	99.38	LELQGPR	P13383	Ncl	NUCL	RAT	2596.84	1286.16	1660.46	1233.54	1178.05	956.519	2094.04	2423.52	4466.96	3118.98	4042.94	889.336	1377.39	705.729	1286.76	265.88	245.668	221.409	495.405	125.81	1055.34	609.769	980.588
14493	43.5199	2	486.759	971.503	-0.000304403	-0.313332	99.92	NDLAAVDVR	P13383	Ncl	NUCL	RAT	3620.82	2324.81	2936.6	1049.07	1597.14	1269.26	2651.77	4425.33	6208.19	4802.77	4506.23	3371.41	1824.01	2211.94	1436.88	648.357	958.626	771.449	947.698	1220.98	1462	1798.72	1579.05
16136	80.1608	2	711.859	1421.7	-0.000760588	-0.534983	99.93	NLSFNITEDELK	P13383	Ncl	NUCL	RAT	2555.5	1156.03	2239.76	1766.81	1974.59	2323.38	3027.05	5111.32	9138.59	11760	8332.1	1204.43	394.856	948.054	760.581	467.176	845.622	781.157	302.339	308.445	214.193	976.107	614.477
17820	110.448	2	1151.59	2301.16	-0.000992459	-0.431286	99.95	IEGSEPTTPFNLFIGNLNPNK	P13383	Ncl	NUCL	RAT	2977.26	3652.92	3523.77	5613.17	3459.04	5274.88	3896.96	15526.7	16118.3	15506.7	17392	949.472	1678.3	1926.32	1933.57	802.19	597.368	714.385	442.641	666.291	838.082	945.586	788.058
37316	110.376	3	768.062	2301.16	0.000779429	0.338711	99.46	IEGSEPTTPFNLFIGNLNPNK	P13383	Ncl	NUCL	RAT	1341.31	604.657	594.207	460.631	310.774	676.633	887.569	1968.78	3007.48	1992.07	1359.76	611.649	156.419	395.629	336.16	421.348	687.092	572.903	562.464	538.721	363.358	597.67	648.905
37481	14.2376	2	596.812	1191.61	-0.000152319	-0.127826	99.91	IVTDRETGSSK	P13383	Ncl	NUCL	RAT	117.983	389.448	452.769	3594.12	3393.26	2180.7	1270	3694.62	5219.21	9554.88	10545.4	39.2418	139.649	1987.48	1090.04	199.959	473.181	207.81	89.3175	106.87	336.725	364.934	200.172
7157	113.809	3	814.439	2440.3	0.000413977	0.169642	99.94	LLQYSDALEHLLSTGQGVVLER	Q561S0	Ndufa10	NDUAA	RAT	6725.11	5022.45	4773.47	14438	12353.1	17500.8	21184.3	13713.5	13796.1	14611	13007.9	8785.42	6653.05	8209.7	7826.38	19411.5	28135.5	19329.6	20523.4	11090.9	12092.8	13424.7	14024.6
7397	99.9624	3	886.469	2656.39	0.000458691	0.172675	99.6	EVLNYTTVPVYLPEITIGAHQGSR	Q561S0	Ndufa10	NDUAA	RAT	3666.8	3080.19	2908.05	10975.8	7806.24	13658.3	11718.1	9797.76	9089.64	8158.95	9455.13	4602.5	4786.35	4060.97	4737.43	11691.2	16207.4	12727	12445.4	7603.8	9081.15	7238.28	8768.78
9550	66.4942	2	749.875	1497.74	0.000171041	0.114199	99.95	VVEDIEYLNYNK	Q561S0	Ndufa10	NDUAA	RAT	1801.79	1484.27	1665.58	4570.83	4713.17	4606.78	5921.11	3301.42	3890.37	2973.54	3304.66	2006.08	2178.51	2237.57	1879.59	4026.34	5914.03	4911.39	5685.27	3904.72	4546.18	4451.29	4422.35
10229	46.8873	2	631.824	1261.63	0.00054515	0.432099	99.76	VITVDGNICSGK	Q561S0	Ndufa10	NDUAA	RAT	2976.72	2384.55	2723.58	3732.47	3916.75	4627.51	5181.41	1613.52	4561.45	3642.86	3630.68	2203.2	1248.13	2054.26	1415.97	4052.2	4134.96	3696.16	3679.76	2167.22	1772.84	3475.74	2405.12	C+57.02
10679	97.534	2	575.329	1148.64	0.000277645	0.241716	99.95	YGLLASILGDK	Q561S0	Ndufa10	NDUAA	RAT	1194.89	1166.78	864.112	3344.14	2989.47	4253	4591.16	2224.3	2682.26	2343.24	2834.94	1657.88	1056.78	1849.52	1418.99	2370.15	3759.26	2304.08	2440.28	2437.6	2720.76	3180.13	3272.85
11813	109.787	3	950.52	2848.54	0.00041601	0.146044	99.94	LTLPEYLPPHAVIYIDVPVSEIQSR	Q561S0	Ndufa10	NDUAA	RAT	5119.78	4722.9	5276.99	10752.7	9583.69	13596.1	14192.7	10183.9	12816.2	8411.44	10825.4	5336.91	4928.07	5665.47	4825.01	14267.4	19625.9	15308.5	17056.8	7770.1	7619.59	8166.74	8658.74
15575	36.6072	2	635.291	1268.57	0.000566098	0.44625	98.31	YAPGYNADVGDK	Q561S0	Ndufa10	NDUAA	RAT	2079.06	1310.37	2397.9	4698.09	4282.41	3204	5475.35	3259.28	3383.63	3072.48	3200.52	1513.16	1671.53	2198.05	1470.75	3238.14	2956.35	2538.21	3186.38	2856.37	4016.02	4345.85	3709.61
23359	63.7576	2	562.298	1122.58	-0.000894233	-0.796586	99.9	LQSWLYASR	Q561S0	Ndufa10	NDUAA	RAT	592.584	359.062	569.532	1931.65	2166.4	2085.2	2463.38	1283.11	2470.25	1618.41	1805.09	446.247	478.083	583.67	386.426	1436.96	1007.17	1156.54	1361.87	1104.89	1115.67	1438.5	1450.3
24134	139.707	2	1150.56	2299.1	0.000896576	0.389969	99.95	SIYSDFVFLEAMYNQGFIR	Q561S0	Ndufa10	NDUAA	RAT	1747.69	1429.69	850.761	2728.54	2455.1	3393.04	2925.29	3319.96	3514.61	3079.25	2801.79	1289.27	1001.1	1854.65	1873.12	7089.17	8658.1	7439.69	5882.69	4542.08	4452.26	4076.58	3047.18
1121	58.7473	2	611.293	1220.57	0.000290172	0.237734	99.95	FYSVNVDYSK	Q62425	NDUFA4	NDUA4	MOUSE	23359.9	12320.8	24716.8	34509.3	36405.4	37500	51588.2	42972	53677.6	38094.7	43179	48559	38640.6	43948.5	36573.2	65838	57495.4	65198.2	70011.8	36056.7	38243.1	46379.1	40463.3
1352	28.6806	2	474.743	947.471	-0.000117569	-0.124087	99.95	LGPNEQYK	Q62425	NDUFA4	NDUA4	MOUSE	37813.5	27120.8	43946.2	74705.3	68577.8	82022.8	77985.1	68290.8	58231.4	64418	50386.7	109634	108156	86533	96300.9	76430.7	73353.3	68765.2	56397.1	47732.7	84915	93928.2	100624
2849	90.2515	2	716.865	1431.71	-0.000129256	-0.0902809	99.95	LALFNPDVSWDR	Q62425	NDUFA4	NDUA4	MOUSE	8589.33	7411.65	5978.88	21131.6	12057.1	24996.4	27565	25989.4	28962.9	28777.6	24433.8	22635.9	18119.5	24071	17921.1	28429.4	41608.9	30635.9	29138.5	16781.5	18968.7	17245.6	17234.4
3355	33.9674	2	499.738	997.462	-0.0001112	-0.111483	98.66	NNPEPWNK	Q62425	NDUFA4	NDUA4	MOUSE	16251.2	9137.94	11370.9	22237.7	19872.4	22084.1	34320	15963.4	25576.5	21183.6	18429.6	35935.8	28594.9	31181	23652.6	30867.1	38855.8	34181.7	37350.9	17771.5	24028.9	24332.4	31675.9
3556	19.3738	2	379.232	756.449	9.83923e-05	0.130071	99.81	QILGQAK	Q62425	NDUFA4	NDUA4	MOUSE	22025.8	21730	21808.5	59395.3	54369.4	57994.1	63448.9	62137.8	44104.1	41464.4	39711.5	49133.1	59442.3	58519.1	66039	77728.3	78799.9	80982.4	81845.3	64991.5	63063.2	60862.2	63929.2
5667	28.7544	2	563.786	1125.56	0.00142572	1.26668	99.93	KNNPEPWNK	Q62425	NDUFA4	NDUA4	MOUSE	8410.99	8042.69	12430.4	28797.5	25235.7	30119.2	20877.1	20000.4	21092.6	21513.2	20751.7	17457.1	18622.6	18513.2	20799.6	22227.6	20435.5	20366.5	15575.3	55325.4	16533.1	22309.7	18620
22590	25.4346	2	549.264	1096.51	-0.000463433	-0.422641	99.88	SATYVNTEGR	Q66HF1	Ndufs1	NDUS1	RAT	1024.61	597.755	1393.64	2719.17	2101.04	3271.71	2313.84	1952.64	2093.74	2128.47	1266.99	1951.58	2077.83	1876.79	3418.12	3309.72	288.004	4069.54	3853.93	2458.7	3094.05	2621.02	3466.23
25460	67.9916	2	804.898	1607.78	0.00171959	1.06954	99.94	FASEIAGVDDLGTTGR	Q66HF1	Ndufs1	NDUS1	RAT	217.645	241.693	373.24	1151.04	744.122	895.438	1529.52	601.077	838.289	523.807	824.408	817.055	568.079	900.091	605.835	1280.35	2110.2	1223.03	1462.12	938.292	1291.17	992.84	870.747
13716	21.417	2	531.259	1060.5	0.000651467	0.614299	99.78	LAAEDATNEK	P19527	Nefl	NFL	RAT	3439.47	2875.39	3498.57	10901.7	9919.83	10668.2	13631.9	4701.36	5619.09	3894.42	4303.24	5985.25	9427.9	6197.24	8920.87	10543	11567.2	9824.02	8829.31	1977.92	1906.79	1938.9	1963.3
14904	63.6824	2	874.429	1746.84	0.000582996	0.333743	99.96	SAYSSYSAPVSSSLSVR	P19527	Nefl	NFL	RAT	628.611	402.992	456.734	3544.8	3883.28	3844.72	4697.89	157.071	934.671	523.293	872.123	2136.02	1678.46	2247.2	2745.71	5323.07	4502.49	4396.86	4286.94	165.488	160.742	239.505	75.732
18812	43.7259	2	473.747	945.479	0.00254595	2.69277	96.55	EGLEETLR	P19527	Nefl	NFL	RAT	1128.46	577.112	1136.76	1436.6	1750.79	1455.68	1950.14	131.658	962.899	879.085	966.767	2336.48	1046.75	1227.8	1038.46	1641.17	2259.01	1778.39	2734.86	632.791	519.886	807.944	684.071
19432	88.4595	2	577.861	1153.71	-0.000211822	-0.183602	99.95	VLEAELLVLR	P19527	Nefl	NFL	RAT	493.344	283.142	313.191	1430.96	944.466	1555	1751.96	443.399	640.132	68.9461	451.054	933.136	496.047	1131.53	735.245	1784.52	2207.12	1840.27	1299.14	71.4888	65.2452	144.128	149.802
20554	69.2227	2	854.405	1706.8	0.00198368	1.16223	99.95	SAYSGLQSSSYLMSAR	P19527	Nefl	NFL	RAT	354.693	289.664	598.683	1566.44	1199.27	1788.86	2239.14	5434.56	1371.4	2262.26	546.544	422.162	931.486	1059.92	889.977	2131.3	2398.22	1597.73	1235.22	2433.27	3096.92	4753.19	709.811
24276	21.7924	2	501.272	1000.53	0.000100625	0.100572	97.78	KGADEAALAR	P19527	Nefl	NFL	RAT	613.222	670.513	963.196	1937.4	5228.63	5008.75	4798.99	21.7191	656.078	277.505	701.178	1605.17	343.538	2191.51	2953.05	1163.65	1738.88	1487.21	1007.56	365.636	255.529	413.441	288.56
25441	14.5845	2	562.788	1123.56	-0.000835813	-0.743895	99.93	VHELEQQNK	P19527	Nefl	NFL	RAT	337.407	684.014	543.686	11541.4	10549.2	8643.65	5806.25	1215.84	1859.49	2552.65	2671.74	2927.7	2651.27	5698.57	7807.42	12289.9	10332.9	12449.9	8938.68	940.632	818.49	1294.15	689.448
27091	50.1565	2	533.792	1065.57	-0.00109989	-1.0322	99.66	FTVLTESAAK	P19527	Nefl	NFL	RAT	564.239	355.222	373.21	958.954	1026.82	926.866	1759.41	0	342.233	175.003	344.781	949.59	64.9736	834.101	512.83	1134.48	1355.94	1222.62	1255.64	0	0	40.9154	30.5521
20359	27.5497	2	490.743	979.472	-0.000114917	-0.117325	98.46	VSGSPSSGFR	P12839	Nefm	NFM	RAT	975.427	378.561	996.487	3400.54	3341.07	3836.37	4584.37	751.853	975.711	1004.21	780.752	2057.23	2261.18	2304.86	2531.73	3585.79	3372.77	4536.92	2821.81	821.649	620.477	850.759	704.426
25233	29.1584	2	580.307	1158.6	0.000172591	0.148965	99.9	LRDDTEAAIR	P12839	Nefm	NFM	RAT	587.946	696.072	1392.53	4098.58	4234.39	3960.14	1755.12	524.876	970.603	1085.78	878.717	2393.21	1761.39	3416.52	3411.42	4767.73	2804.72	4299.4	3627.91	387.572	824.879	936.922	985.518
3903	57.5355	2	516.777	1031.54	-0.000278493	-0.269978	99.94	AGPNIYELR	O55125	NIPSNAP1	NIPS1	MOUSE	4421.51	2458.04	4592.2	4960.52	4916.9	5072.95	5686.59	9663.16	10301.9	7812.42	8969.36	9049.6	7329.36	8503.4	8239.67	6430.69	4598.57	6242.75	6518.53	8876.51	9410.58	11505.1	9956.85
8755	29.532	2	365.716	729.417	-0.000149073	-0.204373	96.64	SLFVHK	O55125	NIPSNAP1	NIPS1	MOUSE	1590.34	1384.45	2447.03	4047.49	4422.63	3956	2191.12	7881.35	7116.3	4758.31	6688.4	5060.83	6448.31	6567.6	7448.15	10244.2	6529.51	9315.15	9171.85	9681.07	13956.4	14569.2	14530.8
11795	25.8551	2	486.261	970.507	-0.00134712	-1.38805	99.79	DAHSTLLSK	O55125	NIPSNAP1	NIPS1	MOUSE	931.018	509.322	434.885	478.727	540.989	569.706	427.781	325.685	387.329	480.218	504.29	2396.36	703.351	1108.71	1995.78	3387.92	393.813	2328.23	2685.36	2720.01	2806.2	4214.4	3427.87
17151	88.6149	2	855.928	1709.84	-0.000141273	-0.0826237	99.91	GWDENVYYTVPLVR	O55125	NIPSNAP1	NIPS1	MOUSE	774.258	1292.02	641.052	2898.41	1231.26	2993.01	2255.62	4414.22	4575.14	3043.6	6497.8	2015.71	2306.69	2507.97	2472.91	2687.16	3733.7	2849.55	1976.88	2762.32	3500.74	3224.42	2927.37
11553	61.4849	3	699.31	2094.91	-0.000600237	-0.286522	97.8	AEDSGEYHCVYHFVSAPK	P97300	Nptn	NPTN	MOUSE	6336.94	6315.61	7652.67	2985.34	3285.46	3113.26	2605.4	6388.11	8505.07	6047.62	7599.93	7095.38	6497.72	8885.23	9792.61	6408.68	6809.76	6601.18	6484.58	5859.98	6343.82	6725.52	4404	C+57.02
32319	32.8199	2	480.759	959.503	-0.000194755	-0.202975	98.29	NGVELTATR	P97300	Nptn	NPTN	MOUSE	693.9	489.736	838.881	240.23	140.561	156.813	356.462	802.085	377.148	601.357	648.848	2120.64	538.261	945.274	781.105	454.613	512.563	459.69	301.44	393.928	524.721	461.307	395.556
34135	56.7163	2	579.84	1157.67	0.000268658	0.232069	99.61	IVTSEEVIIR	P97300	Nptn	NPTN	MOUSE	645.942	198.275	323.285	101.208	124.667	27.4813	573.548	606.217	1571.48	1258.73	1263.46	1941.64	648.717	1763.85	692.987	549.592	620.118	672.556	614.644	107.977	59.478	339.605	169.748
1756	63.3859	2	729.396	1456.78	0.000333701	0.229068	99.96	VLDDGELLVQQTK	P46460	NSF	NSF	MOUSE	16644.3	11886	18388.7	20507.9	20681	22013.6	26533.6	30510.6	39126.5	32493.7	37712.5	39695	30075.2	38394.9	39041	34378.1	33994.7	33838	34161.8	30013.7	28404.9	36345	29011.6
[truncated: 1,235 more rows]
[truncated: 1 more columns]
