# Supplementary material for: Quantitative Proteomics Reveals Protein–Protein Interactions with Fibroblast Growth Factor 12 as a Component of the Voltage-Gated Sodium Channel 1.2 (Nav1.2) Macromolecular Complex in Mammalian Brain
Source: Mol Cell Proteomics. 2015 Feb 27;14(5):1288–300. doi: 10.1074/mcp.M114.040055 (PMC4424400; doi:10.1074/mcp.M114.040055)
Supplement: Supplemental Data [file supp_M114.040055_mcp.M114.040055-7.xlsx]

## Sheet: Sheet1
Accession	Sequence Coverage(%)	Unique Peptides Detected
Q9DBR3	13	4
P54900	37	8
D4A631	8	10
P61329	27	5
Q8BSZ2	36	6
P04775	32	37
Q9WTP0	19	16
Q9JME5	30	28
Q5FVM7	30	15
Q9Z1T1	4	4
O54774	43	42
P62161	61	15
Q9D7M1	28	3
P06907	28	9
Q4V8F9	11	4
O08585	27	8
P11442	70	111
Q9DCR2	30	4
P12970	40	14
P53678	43	12
Q3TEA8	4	2
Q6ZQ08	1	2
Q6IRU5	38	10
G5E8K5	2	4
Q5U3K5	4	4
P53676	14	5
P97379	17	7
P35427	19	5
P02401	71	5
P62890	30	3
Q63425	1	2
P21533	28	8
P16125	12	3
Q05186	15	4
P19945	55	12
P62718	39	8
A2A5R2	2	2
P62907	44	9
O55142	25	3
P11598	7	3
P61358	29	3
P29341	13	7
Q63507	26	6
Q9D8B3	33	5
P61265	34	8
P35565	10	5
P62918	21	4
P41123	42	9
P63045	34	2
P13383	13	7
Q68A21	16	2
P84586	13	4
O09167	26	3
P12960	3	2
P86252	58	6
P39032	19	2
P84089	23	4
P17427	28	16
P35979	54	7
P17426	36	15
P60879	35	5
P17702	43	7
P16086	3	5
P29314	28	6
P11517	88	4
P08413	31	3
Q00728	27	3
P27274	14	2
P11881	9	17
Q6PDM2	19	4
P0C1X8	15	8
Q9DBG3	44	19
P68510	7	2
Q66HD0	3	2
Q64478	47	6
P27952	19	4
P05426	13	3
P62911	32	4
Q9D051	30	8
P62902	31	4
P10111	46	6
P02091	97	5
P11798	33	8
P61979	16	5
P43277	15	3
P61982	38	5
P35980	16	3
P34926	9	18
P97351	38	9
D3ZBN0	10	2
P62806	41	4
Q9WV55	10	2
P62855	21	2
P69897	75	3
P62278	51	9
P15146	6	7
Q05175	35	3
P29457	6	2
P60203	19	5
P63102	40	4
P11730	18	6
O55100	10	2
P15205	5	9
Q8K0T0	5	4
P05065	20	7
P06761	35	15
P55063	3	2
P24049	32	5
P61255	33	7
P83732	35	6
Q6AYH5	19	6
Q9D1R9	9	2
P62703	29	9
P17156	15	5
P62898	21	2
P68370	3	2
P25886	19	3
Q62703	11	2
P17879	10	4
P68368	58	5
P63018	50	21
P06687	42	17
P84091	41	15
Q6AYZ1	29	8
Q8R5C5	33	3
P01946	56	9
P10719	39	17
Q8VDN2	24	5
P62751	47	10
Q9CWF2	74	5
Q9ERD7	72	8
Q9CXW4	37	7
P62843	70	9
P13233	68	33
P62281	53	10
Q99N91	25	3
Q9QXX4	6	4
P04797	71	5
P38983	27	6
Q9CQE8	60	13
Q62634	6	3
Q4KM65	33	4
P97300	9	3
Q9CZX8	43	7
P62850	35	4
Q9CY27	11	3
P68136	18	6
P12839	4	2
P62275	46	4
P83882	38	5
Q61820	16	3
Q02563	8	4
P61751	29	3
P05712	19	3
Q8BFZ3	27	7
Q3ZB98	11	4
P21707	48	15
Q641Y8	10	6
P11980	30	4
Q9R1S9	44	5
Q4V7D2	16	5
Q9JHY2	39	7
P09606	45	17
P10860	53	24
P68040	36	12
O55131	11	4
P47198	47	4
Q9QUL6	67	51
Q62425	56	6
P51881	69	7
Q6NYB7	36	5
P31596	29	14
P10126	19	4
P48500	27	4
P60867	29	5
P61027	22	2
Q68FY0	12	4
P04644	74	14
Q6AYT3	28	9
Q05962	70	13
Q68FQ0	11	3
P63260	45	8
Q62191	5	2
P39053	34	14
Q66HF1	4	2
Q91V41	25	4
P62909	74	18
P62268	50	11
Q61990	16	2
P34884	23	3
Q7TQ16	62	5
B2RZ78	13	2
Q62277	21	6
P05708	13	10
P61206	62	4
P60335	20	3
Q9D6M3	12	4
P61515	75	9
Q64542	4	2
Q9D7G0	19	5
Q9D6R2	18	5
Q9ERH3	5	5
P02688	72	35
Q9CR67	9	2
P39052	6	4
Q99M87	7	2
P63168	18	2
P62264	38	7
P11505	9	6
Q8BVE3	14	5
Q9DBE8	17	6
P23785	9	4
P11983	6	2
P35435	29	9
P09951	27	12
Q91WA3	14	3
P62627	23	2
P62632	19	4
Q9QYJ0	19	7
Q9QXY2	3	2
Q63100	4	2
Q03265	50	27
P47860	41	23
P35486	41	13
O55125	13	4
Q06647	40	3
P62270	63	19
Q5M7A4	5	2
Q64332	30	11
Q68FX0	44	13
P47858	35	22
P12382	20	6
P63326	32	5
P63001	39	4
Q99JR1	30	4
P60766	26	2
P08461	20	9
Q9D0M3	41	9
P63329	22	10
P53534	19	11
Q8BPN8	18	35
Q8VEM8	34	14
O88712	4	2
Q8K2B3	6	4
P99028	51	4
Q6PDL0	6	2
P32551	35	14
P63090	23	4
Q6P502	15	6
Q7TNC4	23	10
O70351	29	4
P97461	36	3
Q925N0	21	5
Q4FZT9	4	2
B2RYW9	17	4
Q8C2Q3	13	6
Q6TUG0	50	12
Q9DCT5	31	6
P23927	23	4
P31720	43	8
Q63617	7	5
P10818	28	2
Q9ESP1	25	5
Q62448	3	2
P70404	14	4
P31721	31	4
Q06890	6	2
P31722	43	7
P04937	6	13
Q9Z2X5	59	18
Q9Z214	66	21
Q8QZT1	10	2
P85834	19	6
Q8BH59	42	18
P30275	5	2
Q5BJT0	8	3
P17078	55	12
Q8VHV7	7	2
P68255	24	2
Q9WUQ5	24	3
Q4KM74	11	2
Q9WUC3	9	2
P07340	24	6
P14231	17	4
Q5EB77	24	4
Q9Z1G4	11	8
P50516	31	14
P17077	29	4
Q7TSJ2	6	3
Q6P7R8	8	2
Q924N4	2	3
P56571	13	2
Q91V61	26	4
O08917	13	4
P62317	31	3
P14115	25	4
Q8K310	4	3
P24942	14	5
Q9D7S7	39	3
Q2VIS4	1	3
P62242	14	3
P62853	39	5
P10922	21	4
Q62159	15	2
P62260	26	4
Q9Z2I9	8	4
Q99KX1	9	2
Q9EQH3	9	6
P29101	32	7
Q561S0	43	11
P61314	8	2
P07936	19	3
P17809	3	2
Q3UEB3	12	3
P63012	40	5
P19511	14	4
Q3T1J1	23	2
Q5U2N3	3	3
P50518	15	2
P62246	29	4
Q9R0N5	5	2
Q5RJR8	22	5
P62983	52	4
P06686	33	12
P04636	17	4
P03995	11	3
Q9Z2S9	9	3
P19527	22	9
Q9JHU4	6	2
Q63345	15	3
P63038	8	3
Q99JY9	15	3
Q9DCH4	5	2
P28023	6	5
Q9CY58	13	5
Q9D6F9	72	5
Q9JJI8	33	3
P59215	29	2
P81795	12	3
Q71TY3	23	2
P07335	8	2
Q63564	6	2
Q63633	5	6
P38647	10	4
P82995	6	4
P04925	8	2
Q62167	7	4
P97427	7	3
P62082	53	11
P31399	30	3
O08599	21	10
P24368	23	5
P47942	31	9
P18596	3	3
P14152	11	3
P35213	32	3
P54311	47	6
P05202	8	3
P19332	2	2
Q9JI66	2	2
P62755	9	3
P08050	8	2
P14131	32	5
P97700	14	4
Q9ESX4	5	2
Q7TQD2	11	2
O55143	9	8
Q64541	8	6
