# Supplementary material for: Quantitative Proteomics Reveals Protein–Protein Interactions with Fibroblast Growth Factor 12 as a Component of the Voltage-Gated Sodium Channel 1.2 (Nav1.2) Macromolecular Complex in Mammalian Brain
Source: Mol Cell Proteomics. 2015 Feb 27;14(5):1288–300. doi: 10.1074/mcp.M114.040055 (PMC4424400; doi:10.1074/mcp.M114.040055)
Supplement: Supplemental Data [file supp_M114.040055_mcp.M114.040055-8.xlsx]

## Sheet: Quant
Accession	Gene_ID	Effect	NumDF	DenDF	FValue	p-value	index	q-value	Signif	control est. mean	control est. StdErr	Nav est. mean	Nav est. StdErr	log2 (con/nav)	fold (con to nav)	fold (nav to con)	log2 (nav/con)
Q9DBR3	ARMC8	Treatment	2	74	105.93	<.0001	61	0.00824324	Significant	-0.942352	0.103754	0.709849	0.0947817	-6.5151	0.0109337	91.4606	6.51508
P54900	SCN2B	Treatment	2	169	515.32	<.0001	9	0.00121622	Significant	-0.918648	0.106142	0.869888	0.105661	-5.7346	0.0187811	53.245	5.73457
D4A631	ARFGEF1	Treatment	2	139	115.54	<.0001	43	0.00581081	Significant	-0.945002	0.079278	0.591819	0.062738	-5.1843	0.0275018	36.3612	5.18433
P61329	FGF12	Treatment	2	24	350.87	<.0001	73	0.00986486	Significant	-0.910047	0.0501142	0.991469	0.052338	-5.1215	0.0287254	34.8124	5.12153
Q8BSZ2	AP3S2	Treatment	2	93	457.92	<.0001	24	0.00324324	Significant	-0.870731	0.123308	0.947625	0.123999	-4.6883	0.0387875	25.7815	4.68827
P04775	SCN2A	Treatment	2	1757	1436.18	<.0001	3	0.000405405	Significant	-0.839835	0.0438382	0.80531	0.0438948	-4.6394	0.0401239	24.9228	4.6394
Q9WTP0	Epb41l1	Treatment	2	268	487.85	<.0001	6	0.000810811	Significant	-0.847005	0.0386154	0.870697	0.0391518	-4.6133	0.0408557	24.4764	4.61332
Q9JME5	AP3B2	Treatment	2	328	401.51	<.0001	7	0.000945946	Significant	-0.848017	0.0419781	0.782956	0.0403763	-4.5329	0.0431963	23.1501	4.53295
Q5FVM7	Dnajc16	Treatment	2	203	399.01	<.0001	11	0.00148649	Significant	-0.921568	0.0497283	0.819073	0.0480791	-4.5314	0.0432414	23.126	4.53144
Q9Z1T1	AP3B1	Treatment	2	35	39.59	<.0001	127	0.0171622	Significant	-0.876273	0.131869	0.637031	0.113289	-4.5027	0.0441114	22.6699	4.5027
O54774	AP3D1	Treatment	2	961	1676.32	<.0001	1	0.000135135	Significant	-0.8599	0.0452432	0.852059	0.0452713	-4.4812	0.0447733	22.3348	4.48122
P62161	Calm1	Treatment	2	333	250.07	<.0001	14	0.00189189	Significant	-0.794546	0.0885798	0.829688	0.0893903	-4.4258	0.046528	21.4924	4.42576
Q9D7M1	GID8	Treatment	2	24	178.03	<.0001	83	0.0112162	Significant	-0.857364	0.183541	0.91264	0.184672	-4.2844	0.0513169	19.4868	4.28442
P06907	Mpz	Treatment	2	180	157.34	<.0001	31	0.00418919	Significant	-0.702053	0.395244	0.703072	0.395536	-4.0849	0.0589285	16.9697	4.08489
Q4V8F9	Hsdl2	Treatment	2	47	82.38	<.0001	77	0.0104054	Significant	-0.78379	0.118669	0.860715	0.121805	-3.731	0.0753107	13.2783	3.731
O08585	CLTA	Treatment	2	93	239.13	<.0001	36	0.00486486	Significant	-0.908958	0.118639	1.0117	0.120171	-3.5721	0.0840792	11.8936	3.57211
P11442	CLTC	Treatment	2	2724	1184.01	<.0001	2	0.00027027	Significant	-0.912644	0.0603349	0.939459	0.0608465	-3.4461	0.0917506	10.8991	3.44614
Q9DCR2	AP3S1	Treatment	2	63	196.23	<.0001	50	0.00675676	Significant	-0.89137	0.184518	0.818253	0.183884	-3.4381	0.0922647	10.8384	3.43808
P12970	RPL7A	Treatment	2	184	229.18	<.0001	22	0.00297297	Significant	-0.826035	0.14914	0.877299	0.150106	-3.3284	0.0995537	10.0448	3.32838
P53678	AP3M2	Treatment	2	139	569.73	<.0001	13	0.00175676	Significant	-0.846609	0.211546	0.911178	0.211851	-3.2867	0.102471	9.75884	3.28671
Q3TEA8	HP1BP3	Treatment	2	24	24.68	<.0001	171	0.0231081	Significant	-0.717378	0.152088	0.739489	0.15848	-3.1852	0.109938	9.09601	3.18523
Q6ZQ08	CNOT1	Treatment	2	14	16.61	0.0002	202	0.0272973	Significant	-0.837004	0.232118	0.532639	0.203295	-3.1433	0.113183	8.83529	3.14328
Q6IRU5	CLTB	Treatment	2	208	178.66	<.0001	27	0.00364865	Significant	-0.833813	0.0734189	0.912952	0.0761006	-3.1237	0.114728	8.7163	3.12372
G5E8K5	ANK3	Treatment	2	53	20.01	<.0001	158	0.0213514	Significant	-0.692617	0.182424	0.509179	0.167594	-3.0766	0.11854	8.436	3.07656
Q5U3K5	RABL6	Treatment	2	69	91.55	<.0001	65	0.00878378	Significant	-0.743648	0.266979	0.770784	0.26787	-3.0331	0.122167	8.18554	3.03308
P53676	Ap3m1	Treatment	2	82	128.48	<.0001	52	0.00702703	Significant	-0.812012	0.218005	0.741953	0.217263	-2.9341	0.13084	7.64291	2.93412
P97379	G3BP2	Treatment	2	138	158.71	<.0001	37	0.005	Significant	-0.746805	0.166484	0.81239	0.16743	-2.8594	0.137794	7.25719	2.85941
P35427	Rpl13a	Treatment	2	24	105.52	<.0001	95	0.0128378	Significant	-0.849043	0.101251	0.926968	0.104542	-2.8251	0.141114	7.08647	2.82507
P02401	Rplp2	Treatment	2	88	140.89	<.0001	48	0.00648649	Significant	-0.800236	0.119141	0.839601	0.120839	-2.7808	0.145512	6.87228	2.78079
P62890	Rpl30	Treatment	2	24	67.38	<.0001	117	0.0158108	Significant	-0.825917	0.153646	0.880592	0.156905	-2.7368	0.150016	6.66596	2.73681
Q63425	Prx	Treatment	2	14	6.6	0.0096	247	0.0333784	Significant	-0.574353	0.232618	0.445335	0.21985	-2.724	0.151354	6.60703	2.724
P21533	Rpl6	Treatment	2	185	291.65	<.0001	17	0.0022973	Significant	-0.911108	0.0893927	0.996288	0.0910313	-2.7159	0.15221	6.56986	2.71586
P16125	LDHB	Treatment	2	21	5.91	0.0092	245	0.0331081	Significant	-0.472467	0.193857	0.45143	0.189485	-2.6435	0.160041	6.24842	2.64349
Q05186	RCN1	Treatment	2	69	98.37	<.0001	64	0.00864865	Significant	-0.848631	0.162138	0.91554	0.1643	-2.5712	0.168268	5.9429	2.57117
P19945	RPLP0	Treatment	2	208	408.93	<.0001	8	0.00108108	Significant	-0.854021	0.123508	0.92187	0.124247	-2.564	0.169108	5.91336	2.56398
P62718	Rpl18a	Treatment	2	162	318.2	<.0001	18	0.00243243	Significant	-0.805967	0.167396	0.857285	0.168011	-2.5151	0.174937	5.71634	2.51509
A2A5R2	ARFGEF2	Treatment	2	12	7.28	0.0085	243	0.0328378	Significant	-0.453842	0.185387	0.648346	0.221579	-2.512	0.17531	5.70419	2.51202
P62907	RPL10A	Treatment	2	181	139.58	<.0001	35	0.00472973	Significant	-0.714807	0.174659	0.724791	0.175259	-2.5068	0.175945	5.68359	2.5068
O55142	RPL35A	Treatment	2	47	59.3	<.0001	90	0.0121622	Significant	-0.768268	0.237017	0.812509	0.239117	-2.428	0.18582	5.38156	2.42803
P11598	Pdia3	Treatment	2	25	6.13	0.0068	240	0.0324324	Significant	-0.475783	0.347987	0.376294	0.342633	-2.4193	0.186953	5.34893	2.41925
P61358	RPL27	Treatment	2	47	47.42	<.0001	103	0.0139189	Significant	-0.70619	0.171599	0.755106	0.174631	-2.3643	0.194213	5.14899	2.36429
P29341	PABPC1	Treatment	2	138	89.85	<.0001	54	0.0072973	Significant	-0.775205	0.136352	0.835538	0.138685	-2.3641	0.194233	5.14845	2.36414
Q63507	Rpl14	Treatment	2	24	154.98	<.0001	87	0.0117568	Significant	-0.937558	0.136715	1.00843	0.138818	-2.2051	0.216875	4.61096	2.20507
Q9D8B3	CHMP4B	Treatment	2	89	21.76	<.0001	145	0.0195946	Significant	-0.529242	0.38306	0.524195	0.384754	-2.1346	0.227728	4.39121	2.13462
P61265	Stx1b	Treatment	2	181	30.38	<.0001	100	0.0135135	Significant	-0.633388	0.306346	0.710307	0.308425	-2.0956	0.233974	4.27399	2.09558
P35565	CANX	Treatment	2	65	15.77	<.0001	176	0.0237838	Significant	-0.63132	0.325276	0.733147	0.329448	-2.072	0.237822	4.20483	2.07205
P62918	RPL8	Treatment	2	46	38.25	<.0001	118	0.0159459	Significant	-0.693299	0.15147	0.721117	0.154187	-2.0509	0.241337	4.14358	2.05088
P41123	RPL13	Treatment	2	202	127.18	<.0001	38	0.00513514	Significant	-0.710009	0.172788	0.748486	0.1738	-2.0042	0.249278	4.01158	2.00417
Accession	Gene_ID	Effect	NumDF	DenDF	FValue	p-value	index	q-value	Signif	control est. mean	control est. StdErr	Nav est. mean	Nav est. StdErr	log2 (con/nav)	fold (con to nav)	fold (nav to con)	log2 (nav/con)
P63045	Vamp2	Treatment	2	47	32.03	<.0001	131	0.0177027	Significant	-0.677833	0.441212	0.821147	0.4431	-2.0036	0.24937	4.01011	2.00364
P13383	Ncl	Treatment	2	139	101.05	<.0001	49	0.00662162	Significant	-0.6684	0.209776	0.740315	0.210882	-1.971	0.255077	3.92038	1.97099
Q68A21	Purb	Treatment	2	24	29.79	<.0001	157	0.0212162	Significant	-0.689636	0.301491	0.745288	0.304197	-1.9368	0.261188	3.82866	1.93684
P84586	Rbmxrtl	Treatment	2	46	32.9	<.0001	130	0.0175676	Significant	-0.655706	0.272378	0.671884	0.274096	-1.9331	0.261871	3.81867	1.93307
O09167	RPL21	Treatment	2	23	17.06	<.0001	186	0.0251351	Significant	-0.611119	0.310326	0.589968	0.312218	-1.8768	0.272292	3.67253	1.87678
P12960	CNTN1	Treatment	2	68	8.22	0.0006	218	0.0294595	Significant	-0.313461	0.284875	0.425788	0.289259	-1.8618	0.275142	3.63448	1.86175
P86252	PURA	Treatment	2	93	50.58	<.0001	80	0.0108108	Significant	-0.702603	0.147223	0.770871	0.150616	-1.8087	0.285445	3.5033	1.80871
P39032	Rpl36	Treatment	2	24	147.6	<.0001	88	0.0118919	Significant	-0.833425	0.219929	0.890502	0.221011	-1.8047	0.286242	3.49355	1.80469
P84089	ERH	Treatment	2	23	14.7	<.0001	196	0.0264865	Significant	-0.458718	0.493614	0.429177	0.4943	-1.7073	0.306242	3.26539	1.70725
P17427	AP2A2	Treatment	2	340	155.49	<.0001	25	0.00337838	Significant	-0.598022	0.344982	0.614872	0.345223	-1.6689	0.314498	3.17967	1.66888
P35979	RPL12	Treatment	2	208	140.4	<.0001	34	0.00459459	Significant	-0.661852	0.246228	0.685569	0.246851	-1.6591	0.316627	3.15829	1.65914
P17426	AP2A1	Treatment	2	414	176.09	<.0001	19	0.00256757	Significant	-0.704134	0.310322	0.734248	0.310767	-1.6509	0.318439	3.14032	1.65091
P60879	SNAP25	Treatment	2	93	18.6	<.0001	154	0.0208108	Significant	-0.606333	0.197675	0.698541	0.203082	-1.579	0.334709	2.98767	1.57902
P17702	RPL28	Treatment	2	162	102.43	<.0001	44	0.00594595	Significant	-0.658551	0.214917	0.689097	0.215893	-1.571	0.336585	2.97102	1.57096
P16086	Sptan1	Treatment	2	70	30.03	<.0001	121	0.0163514	Significant	-0.693201	0.223952	0.70616	0.227373	-1.5687	0.337108	2.96641	1.56872
P29314	Rps9	Treatment	2	132	69.11	<.0001	62	0.00837838	Significant	-0.634762	0.258403	0.608705	0.258491	-1.5098	0.351152	2.84777	1.50983
P11517	Hbb-b2	Treatment	2	69	20.38	<.0001	151	0.0204054	Significant	-0.504705	0.413381	0.582983	0.414806	-1.4579	0.364022	2.74708	1.4579
P08413	Camk2b	Treatment	2	47	33.49	<.0001	126	0.017027	Significant	-0.750659	0.218537	0.808747	0.222439	-1.4391	0.3688	2.7115	1.43909
Q00728	Hist1h2aa	Treatment	2	84	27.32	<.0001	123	0.0166216	Significant	-0.528455	0.339676	0.477541	0.340279	-1.4264	0.372059	2.68775	1.4264
P27274	Cd59	Treatment	2	24	13.68	0.0001	198	0.0267568	Significant	-0.591492	0.269728	0.623947	0.274407	-1.4231	0.372901	2.68168	1.42313
P11881	ITPR1	Treatment	2	282	28.51	<.0001	102	0.0137838	Significant	-0.492453	0.263871	0.502782	0.265474	-1.3738	0.385874	2.59152	1.3738
Q6PDM2	SRSF1	Treatment	2	47	10.53	0.0002	201	0.0271622	Significant	-0.369147	0.426676	0.390796	0.428199	-1.3555	0.390786	2.55895	1.35555
P0C1X8	AAK1	Treatment	2	231	31.78	<.0001	94	0.0127027	Significant	-0.478598	0.140429	0.538315	0.143132	-1.3241	0.399391	2.50381	1.32413
Q9DBG3	AP2B1	Treatment	2	736	200.78	<.0001	12	0.00162162	Significant	-0.567277	0.347646	0.587068	0.347876	-1.2339	0.425167	2.35201	1.2339
P68510	YWHAH	Treatment	2	24	18.78	<.0001	182	0.0245946	Significant	-0.699856	0.232369	0.792827	0.238316	-1.179	0.441661	2.26418	1.17899
Q66HD0	Hsp90b1	Treatment	2	23	3.47	0.0484	272	0.0367568	Significant	-0.355611	0.239739	0.355859	0.243355	-1.176	0.442587	2.25944	1.17597
Q64478	HIST1H2BH/HIST1H2BO	Treatment	2	93	33.09	<.0001	107	0.0144595	Significant	-0.463899	0.51003	0.443718	0.51061	-1.1762	0.44252	2.25979	1.17619
P27952	Rps2	Treatment	2	24	24.79	<.0001	170	0.022973	Significant	-0.681584	0.139967	0.743546	0.14619	-1.1756	0.442707	2.25883	1.17558
P05426	RPL7	Treatment	2	45	20.53	<.0001	160	0.0216216	Significant	-0.72055	0.201961	0.51584	0.191719	-1.1693	0.444647	2.24897	1.16927
P62911	RPL32	Treatment	2	22	11.88	0.0003	207	0.027973	Significant	-0.551161	0.349705	0.494404	0.353186	-1.1588	0.447877	2.23275	1.15882
Q9D051	PDHB	Treatment	2	208	145.14	<.0001	32	0.00432432	Significant	-0.636976	0.323414	0.640342	0.323827	-1.1468	0.451622	2.21424	1.14681
P62902	Rpl31	Treatment	2	70	82.17	<.0001	69	0.00932432	Significant	-0.713099	0.248059	0.749633	0.2493	-1.1241	0.458795	2.17962	1.12408
P10111	Ppia	Treatment	2	24	11.74	0.0003	205	0.0277027	Significant	-0.535357	0.368866	0.620353	0.372514	-1.0682	0.476929	2.09675	1.06815
P02091	Hbb	Treatment	2	469	35.39	<.0001	84	0.0113514	Significant	-0.488134	0.340685	0.521847	0.341668	-1.0654	0.477836	2.09277	1.06541
P11798	CAMK2A	Treatment	2	208	50.24	<.0001	72	0.00972973	Significant	-0.695892	0.118669	0.756898	0.122762	-1.0137	0.495259	2.01915	1.01375
P61979	HNRNPK	Treatment	2	90	34.33	<.0001	105	0.0141892	Significant	-0.797338	0.215489	0.818987	0.218933	-0.983	0.505912	1.97663	0.983041
P43277	HIST1H1D	Treatment	2	70	53.69	<.0001	85	0.0114865	Significant	-0.606265	0.423247	0.624074	0.424039	-0.9817	0.506397	1.97474	0.981659
P61982	YWHAG	Treatment	2	93	13.91	<.0001	179	0.0241892	Significant	-0.397233	0.192666	0.456584	0.195818	-0.9802	0.506893	1.9728	0.980246
P35980	RPL18	Treatment	2	47	4.48	0.0165	256	0.0345946	Significant	-0.312589	0.22019	0.346103	0.225217	-0.9719	0.50982	1.96148	0.971939
P34926	Map1a	Treatment	2	405	20.41	<.0001	133	0.017973	Significant	-0.356904	0.365085	0.342912	0.365781	-0.9688	0.510915	1.95727	0.968844
P97351	RPS3A	Treatment	2	139	32.88	<.0001	98	0.0132432	Significant	-0.476795	0.298435	0.477497	0.299533	-0.9269	0.525984	1.9012	0.92691
D3ZBN0	Hist1h1b	Treatment	2	24	40.99	<.0001	143	0.0193243	Significant	-0.530374	0.497909	0.553725	0.498594	-0.8922	0.538804	1.85596	0.892167
P62806	Hist1h4a	Treatment	2	70	19.77	<.0001	153	0.0206757	Significant	-0.368047	0.530779	0.339767	0.531347	-0.8718	0.546471	1.82992	0.871782
Q9WV55	VAPA	Treatment	2	24	11.12	0.0004	213	0.0287838	Significant	-0.498964	0.3254	0.561531	0.329047	-0.8569	0.55212	1.8112	0.856947
P62855	RPS26	Treatment	2	24	11.25	0.0004	210	0.0283784	Significant	-0.537121	0.202937	0.584271	0.209114	-0.8119	0.569618	1.75556	0.811934
P69897	Tubb5	Treatment	2	47	35.2	<.0001	122	0.0164865	Significant	-0.688913	0.207204	0.760794	0.210576	-0.8034	0.572983	1.74525	0.803437
P62278	Rps13	Treatment	2	162	55.23	<.0001	70	0.00945946	Significant	-0.54682	0.262166	0.563251	0.263174	-0.789	0.57876	1.72783	0.788964
Accession	Gene_ID	Effect	NumDF	DenDF	FValue	p-value	index	q-value	Signif	control est. mean	control est. StdErr	Nav est. mean	Nav est. StdErr	log2 (con/nav)	fold (con to nav)	fold (nav to con)	log2 (nav/con)
P15146	Map2	Treatment	2	134	16.67	<.0001	159	0.0214865	Significant	-0.549738	0.25194	0.553833	0.254869	-0.7653	0.588318	1.69976	0.765333
Q05175	BASP1	Treatment	2	85	19.64	<.0001	150	0.0202703	Significant	-0.512376	0.426154	0.512126	0.427225	-0.7407	0.598438	1.67102	0.740728
P29457	Serpinh1	Treatment	2	24	6.94	0.0042	237	0.032027	Significant	-0.462912	0.184374	0.515503	0.19253	-0.7308	0.602557	1.6596	0.730831
P60203	Plp1	Treatment	2	116	14.58	<.0001	174	0.0235135	Significant	-0.497276	0.32145	0.588841	0.324429	-0.7135	0.609843	1.63977	0.713491
P63102	Ywhaz	Treatment	2	70	8.05	0.0007	220	0.0297297	Significant	-0.317878	0.426591	0.398964	0.428366	-0.7103	0.611201	1.63612	0.710281
P11730	Camk2g	Treatment	2	116	11.49	<.0001	185	0.025	Significant	-0.386473	0.170084	0.412637	0.173864	-0.6703	0.628374	1.59141	0.670305
O55100	SYNGR1	Treatment	2	24	4.12	0.029	263	0.0355405	Significant	-0.314428	0.440084	0.427191	0.443678	-0.6514	0.636676	1.57066	0.651368
P15205	Map1b	Treatment	2	172	7.68	0.0006	219	0.0295946	Significant	-0.315881	0.350301	0.274859	0.351789	-0.6361	0.643461	1.5541	0.636075
Q8K0T0	RTN1	Treatment	2	70	7.55	0.0011	222	0.03	Significant	-0.389954	0.36707	0.466433	0.3702	-0.623	0.649331	1.54005	0.622974
P05065	Aldoa	Treatment	2	114	4.1	0.019	259	0.035	Significant	-0.270521	0.318811	0.32039	0.321864	-0.6144	0.653223	1.53087	0.614352
P06761	Hspa5	Treatment	2	254	33.37	<.0001	89	0.012027	Significant	-0.562765	0.334835	0.620858	0.336324	-0.5974	0.660945	1.51299	0.597398
P55063	Hspa1l	Treatment	2	24	5.72	0.0093	246	0.0332432	Significant	-0.430022	0.240908	0.482942	0.247816	-0.5915	0.663675	1.50676	0.59145
P24049	Rpl17	Treatment	2	93	6.83	0.0017	225	0.0304054	Significant	-0.353754	0.151922	0.408993	0.158271	-0.5771	0.670291	1.49189	0.577141
P61255	RPL26	Treatment	2	116	26.89	<.0001	120	0.0162162	Significant	-0.483684	0.245349	0.495804	0.247062	-0.574	0.671762	1.48862	0.573978
P83732	Rpl24	Treatment	2	93	13.98	<.0001	178	0.0240541	Significant	-0.460239	0.312094	0.437193	0.314277	-0.5729	0.672244	1.48755	0.572943
Q6AYH5	Dctn2	Treatment	2	115	15.39	<.0001	167	0.0225676	Significant	-0.396543	0.185415	0.425127	0.187757	-0.5686	0.674261	1.4831	0.56862
Q9D1R9	Rpl34 (includes others)	Treatment	2	24	8.94	0.0013	223	0.0301351	Significant	-0.526457	0.295941	0.524819	0.300854	-0.5548	0.680743	1.46898	0.554818
P62703	Rps4x	Treatment	2	116	18.81	<.0001	148	0.02	Significant	-0.415541	0.228425	0.454114	0.230491	-0.5049	0.70469	1.41906	0.50494
P17156	HSPA2	Treatment	2	139	20.34	<.0001	142	0.0191892	Significant	-0.430552	0.166703	0.489995	0.169607	-0.4723	0.720794	1.38736	0.472341
P62898	Cycs	Treatment	2	24	8.24	0.0019	227	0.0306757	Significant	-0.454254	0.362052	0.518363	0.365802	-0.4587	0.727639	1.37431	0.458706
P68370	Tuba1a	Treatment	2	24	7.73	0.0026	232	0.0313514	Significant	-0.443856	0.302142	0.482629	0.306418	-0.4285	0.743009	1.34588	0.428549
P25886	Rpl29	Treatment	2	24	6.07	0.0074	241	0.0325676	Significant	-0.411304	0.349373	0.396064	0.352976	-0.393	0.761529	1.31315	0.393029
Q62703	RCN2	Treatment	2	24	4.7	0.0189	258	0.0348649	Significant	-0.37002	0.399236	0.418541	0.403149	-0.3854	0.765558	1.30624	0.385417
P17879	HSPA1A/HSPA1B	Treatment	2	70	11.79	<.0001	189	0.0255405	Significant	-0.407974	0.198254	0.468208	0.20204	-0.385	0.765784	1.30585	0.384991
P68368	TUBA4A	Treatment	2	783	21.46	<.0001	125	0.0168919	Significant	-0.325505	0.175924	0.334982	0.177292	-0.271	0.828749	1.20664	0.270992
P63018	Hspa8	Treatment	2	415	14.01	<.0001	168	0.0227027	Significant	-0.3258	0.177424	0.350891	0.179595	-0.25	0.840882	1.18923	0.250024
P06687	Atp1a3	Treatment	2	229	7.65	0.0006	216	0.0291892	Significant	-0.295254	0.379059	0.3579	0.380805	-0.2456	0.843457	1.1856	0.245613
P84091	AP2M1	Treatment	2	321	3.85	0.0223	261	0.0352703	Significant	-0.199619	0.364489	0.191337	0.365756	-0.2368	0.848624	1.17838	0.236803
Q6AYZ1	Tuba1c	Treatment	2	162	8.39	0.0003	208	0.0281081	Significant	-0.357415	0.157344	0.380947	0.162116	-0.1923	0.875219	1.14257	0.192284
Q8R5C5	ACTR1B	Treatment	2	171	4.71	0.0102	251	0.0339189	Significant	-0.175615	0.488134	0.134976	0.48856	-0.08587	0.942218	1.06133	0.0858678
P01946	HBA1/HBA2	Treatment	2	228	11.27	<.0001	183	0.0247297	Significant	-0.287291	0.406626	0.323855	0.407587	0.005444	1.00378	0.996233	-0.00544431
P10719	Atp5b	Treatment	2	295	5.78	0.0034	234	0.0316216	Significant	-0.236341	0.21716	0.259304	0.21948	0.03603	1.02529	0.975336	-0.0360285
Q8VDN2	ATP1A1	Treatment	2	70	4.29	0.0175	257	0.0347297	Significant	-0.223268	0.429285	0.279509	0.430916	0.06069	1.04297	0.958804	-0.0606917
P62751	RPL23A	Treatment	2	253	4.72	0.0098	249	0.0336486	Significant	0.108689	0.410448	-0.187744	0.410948	0.134	1.09736	0.911282	-0.13403
Q9CWF2	TUBB2B	Treatment	2	392	6.13	0.0024	231	0.0312162	Significant	0.142366	0.276748	-0.180496	0.277476	0.1652	1.12132	0.891802	-0.165204
Q9ERD7	TUBB3	Treatment	2	1025	3.37	0.0349	266	0.0359459	Significant	0.0951839	0.185276	-0.108762	0.186028	0.2313	1.17388	0.851877	-0.231283
Q9CXW4	RPL11	Treatment	2	93	6.23	0.0029	233	0.0314865	Significant	0.342059	0.287712	-0.403707	0.291369	0.2708	1.20645	0.828879	-0.270766
P62843	RPS15	Treatment	2	405	8.56	0.0002	203	0.0274324	Significant	0.162318	0.220746	-0.205941	0.22161	0.2892	1.22192	0.818383	-0.289152
P13233	Cnp	Treatment	2	530	3.54	0.0298	264	0.0356757	Significant	0.136035	0.298593	-0.181563	0.299727	0.3445	1.2697	0.787589	-0.344486
P62281	RPS11	Treatment	2	139	4.88	0.009	244	0.032973	Significant	0.288929	0.204866	-0.336406	0.209449	0.3686	1.29111	0.77453	-0.368608
Q99N91	MRPL34	Treatment	2	47	17.58	<.0001	172	0.0232432	Significant	0.512953	0.252886	-0.592979	0.256095	0.3728	1.29483	0.772305	-0.372757
Q9QXX4	SLC25A13	Treatment	2	47	12.99	<.0001	187	0.0252703	Significant	0.393638	0.421983	-0.473935	0.42361	0.3737	1.29571	0.771775	-0.373748
P04797	GAPDH	Treatment	2	517	11.96	<.0001	180	0.0243243	Significant	0.260967	0.145023	-0.308177	0.147061	0.4003	1.3198	0.75769	-0.40032
P38983	Rpsa	Treatment	2	93	3.77	0.0266	262	0.0354054	Significant	0.199642	0.481941	-0.244537	0.48323	0.4164	1.3346	0.749288	-0.416409
Q9CQE8	C14orf166	Treatment	2	205	13.72	<.0001	175	0.0236486	Significant	0.281009	0.409556	-0.360213	0.41049	0.4174	1.33553	0.748768	-0.417409
Q62634	Slc17a7	Treatment	2	47	5.58	0.0067	239	0.0322973	Significant	0.384454	0.164054	-0.390868	0.171277	0.4225	1.34021	0.746149	-0.422464
Q4KM65	Nudt21	Treatment	2	69	4.47	0.015	254	0.0343243	Significant	0.246699	0.396918	-0.241226	0.398153	0.4359	1.35279	0.739215	-0.435934
P97300	Nptn	Treatment	2	47	4.86	0.0121	253	0.0341892	Significant	0.277877	0.488589	-0.225825	0.489857	0.4364	1.35321	0.738983	-0.436387
Accession	Gene_ID	Effect	NumDF	DenDF	FValue	p-value	index	q-value	Signif	control est. mean	control est. StdErr	Nav est. mean	Nav est. StdErr	log2 (con/nav)	fold (con to nav)	fold (nav to con)	log2 (nav/con)
Q9CZX8	RPS19	Treatment	2	116	23.61	<.0001	132	0.0178378	Significant	0.353406	0.442269	-0.425766	0.442959	0.4432	1.35964	0.735489	-0.443224
P62850	Rps24	Treatment	2	70	16.5	<.0001	169	0.0228378	Significant	0.379147	0.408391	-0.478605	0.409685	0.4469	1.36311	0.733614	-0.446906
Q9CY27	TECR	Treatment	2	24	4.91	0.0163	255	0.0344595	Significant	0.38002	0.245536	-0.437169	0.251828	0.4506	1.36663	0.731727	-0.450623
P68136	Acta1	Treatment	2	205	7.79	0.0005	215	0.0290541	Significant	0.222066	0.165136	-0.267967	0.167622	0.4553	1.37105	0.729367	-0.455283
P12839	Nefm	Treatment	2	24	3.82	0.0362	267	0.0360811	Significant	0.218311	0.580464	-0.21124	0.581453	0.4787	1.39351	0.717612	-0.478724
P62275	Rps29	Treatment	2	158	28.23	<.0001	111	0.015	Significant	0.497836	0.176938	-0.511625	0.17934	0.4961	1.4104	0.709019	-0.496105
P83882	RPL36A/RPL36A-HNRNPH2	Treatment	2	93	11.12	<.0001	193	0.0260811	Significant	0.377538	0.386035	-0.433678	0.387853	0.4964	1.41065	0.708892	-0.496362
Q61820	Rasl2-9	Treatment	2	70	11.75	<.0001	190	0.0256757	Significant	0.425504	0.129041	-0.465057	0.134637	0.4978	1.41211	0.708163	-0.497847
Q02563	Sv2a	Treatment	2	70	8.85	0.0004	212	0.0286486	Significant	0.406924	0.418274	-0.351618	0.420119	0.5018	1.41602	0.706204	-0.501844
P61751	Arf4	Treatment	2	47	7.15	0.0019	228	0.0308108	Significant	0.34498	0.378925	-0.426689	0.381524	0.5072	1.42133	0.703566	-0.507243
P05712	Rab2a	Treatment	2	47	3.68	0.0329	265	0.0358108	Significant	0.249799	0.418029	-0.318116	0.420516	0.5079	1.42196	0.703253	-0.507884
Q8BFZ3	ACTBL2	Treatment	2	208	20.28	<.0001	137	0.0185135	Significant	0.327082	0.248544	-0.397484	0.249775	0.5146	1.4286	0.699985	-0.514605
Q3ZB98	Bcas1	Treatment	2	59	6.79	0.0022	230	0.0310811	Significant	0.057048	0.604541	-0.290935	0.604858	0.5165	1.43045	0.699078	-0.516474
P21707	Syt1	Treatment	2	241	3.17	0.044	270	0.0364865	Significant	0.0392645	0.612813	-0.149885	0.613041	0.5228	1.43676	0.696011	-0.522818
Q641Y8	Ddx1	Treatment	2	70	6.71	0.0022	229	0.0309459	Significant	0.328401	0.20716	-0.357729	0.211062	0.5228	1.43675	0.696015	-0.522809
P11980	PKM	Treatment	2	207	14.94	<.0001	165	0.0222973	Significant	0.308022	0.135534	-0.355017	0.138319	0.5251	1.43907	0.694892	-0.525139
Q9R1S9	Mdk	Treatment	2	70	9.25	0.0003	204	0.0275676	Significant	0.386603	0.129992	-0.421748	0.135773	0.527	1.44098	0.693974	-0.527046
Q4V7D2	Rogdi	Treatment	2	113	3.21	0.0442	271	0.0366216	Significant	0.204039	0.234463	-0.195699	0.23735	0.5321	1.44602	0.691553	-0.532089
Q9JHY2	SFXN3	Treatment	2	24	13.8	0.0001	197	0.0266216	Significant	0.580204	0.16409	-0.634225	0.171082	0.535	1.44898	0.690139	-0.53504
P09606	GLUL	Treatment	2	277	15.23	<.0001	162	0.0218919	Significant	0.361453	0.245688	-0.39578	0.247502	0.549	1.46304	0.683507	-0.548973
P10860	Glud1	Treatment	2	460	9.9	<.0001	194	0.0262162	Significant	0.252984	0.267359	-0.306397	0.268752	0.5552	1.46938	0.68056	-0.555205
P68040	GNB2L1	Treatment	2	226	69.92	<.0001	56	0.00756757	Significant	0.491399	0.304255	-0.575583	0.305197	0.5673	1.48174	0.674881	-0.567295
O55131	Sept7	Treatment	2	24	5.46	0.0111	252	0.0340541	Significant	0.405753	0.28549	-0.469454	0.291231	0.5814	1.49634	0.668296	-0.58144
P47198	RPL22	Treatment	2	93	49.54	<.0001	82	0.0110811	Significant	0.26254	0.620998	-0.356372	0.621146	0.5879	1.50307	0.665307	-0.587907
Q9QUL6	NSF	Treatment	2	1113	32.7	<.0001	86	0.0116216	Significant	0.350005	0.203835	-0.362633	0.204739	0.5881	1.50331	0.665197	-0.588147
Q62425	NDUFA4	Treatment	2	116	21.03	<.0001	140	0.0189189	Significant	0.520793	0.218132	-0.600114	0.221354	0.5932	1.50863	0.662851	-0.593243
P51881	SLC25A5	Treatment	2	392	62.65	<.0001	57	0.0077027	Significant	0.423251	0.221413	-0.495679	0.222135	0.5952	1.51065	0.661969	-0.595165
Q6NYB7	Rab1A	Treatment	2	70	19.96	<.0001	152	0.0205405	Significant	0.424782	0.400292	-0.538855	0.40167	0.5952	1.51065	0.661965	-0.595173
P31596	Slc1a2	Treatment	2	407	14.62	<.0001	164	0.0221622	Significant	0.327897	0.273053	-0.339417	0.274476	0.601	1.51672	0.659316	-0.600957
P10126	Eef1a1	Treatment	2	139	28.71	<.0001	112	0.0151351	Significant	0.44651	0.252444	-0.505805	0.25392	0.6075	1.5236	0.65634	-0.607485
P48500	TPI1	Treatment	2	93	3.11	0.0492	273	0.0368919	Significant	0.272351	0.22498	-0.27123	0.22992	0.6083	1.52446	0.655971	-0.608296
P60867	Rps20	Treatment	2	70	5.75	0.0049	238	0.0321622	Significant	0.294089	0.258404	-0.330123	0.261466	0.6087	1.52492	0.655774	-0.60873
P61027	RAB10	Treatment	2	24	9.32	0.001	221	0.0298649	Significant	0.401752	0.420582	-0.502441	0.423042	0.6096	1.52585	0.65537	-0.609617
Q68FY0	Uqcrc1	Treatment	2	47	7.61	0.0014	224	0.0302703	Significant	0.313153	0.272432	-0.391063	0.27526	0.6182	1.53492	0.651499	-0.618165
P04644	Rps17	Treatment	2	413	49.89	<.0001	66	0.00891892	Significant	0.405005	0.151777	-0.460957	0.152843	0.6235	1.54065	0.649078	-0.623536
Q6AYT3	Rtcb	Treatment	2	182	29.69	<.0001	104	0.0140541	Significant	0.3803	0.368567	-0.479999	0.369604	0.6273	1.54472	0.647367	-0.627344
Q05962	Slc25a4	Treatment	2	138	81.08	<.0001	58	0.00783784	Significant	0.596392	0.289652	-0.698933	0.290639	0.6282	1.54564	0.646983	-0.628201
Q68FQ0	Cct5	Treatment	2	24	6.96	0.0041	236	0.0318919	Significant	0.43119	0.259282	-0.499933	0.26479	0.6287	1.54621	0.646743	-0.628735
P63260	ACTG1	Treatment	2	322	22.37	<.0001	124	0.0167568	Significant	0.309544	0.260364	-0.374475	0.261362	0.6534	1.57282	0.635801	-0.653353
Q62191	TRIM21	Treatment	2	24	28.42	<.0001	161	0.0217568	Significant	0.669979	0.26471	-0.733418	0.26779	0.6552	1.57485	0.634981	-0.655214
P39053	DNM1	Treatment	2	359	8.96	0.0002	200	0.027027	Significant	0.22602	0.336765	-0.313637	0.338038	0.6665	1.58719	0.630043	-0.666479
Q66HF1	Ndufs1	Treatment	2	24	6.05	0.0075	242	0.0327027	Significant	0.402459	0.277791	-0.469338	0.283007	0.6839	1.60653	0.62246	-0.683947
Q91V41	RAB14	Treatment	2	24	36.65	<.0001	147	0.0198649	Significant	0.690175	0.266464	-0.786152	0.269081	0.6843	1.60687	0.622327	-0.684256
P62909	Rps3	Treatment	2	392	78.26	<.0001	45	0.00608108	Significant	0.454832	0.358974	-0.503905	0.359364	0.69	1.61323	0.619873	-0.689956
P62268	Rps23	Treatment	2	185	32.9	<.0001	91	0.0122973	Significant	0.525115	0.123568	-0.587201	0.127076	0.7037	1.62867	0.613998	-0.703693
Q61990	PCBP2	Treatment	2	70	10.09	0.0001	199	0.0268919	Significant	0.411493	0.132407	-0.442342	0.138287	0.7069	1.63224	0.612654	-0.706856
P34884	MIF	Treatment	2	24	25.56	<.0001	166	0.0224324	Significant	0.686448	0.138832	-0.748852	0.145006	0.7227	1.65031	0.605946	-0.722739
Q7TQ16	Uqcrq	Treatment	2	93	16.94	<.0001	163	0.022027	Significant	0.479097	0.123001	-0.529155	0.128393	0.7234	1.65106	0.605673	-0.723389
Accession	Gene_ID	Effect	NumDF	DenDF	FValue	p-value	index	q-value	Signif	control est. mean	control est. StdErr	Nav est. mean	Nav est. StdErr	log2 (con/nav)	fold (con to nav)	fold (nav to con)	log2 (nav/con)
B2RZ78	VPS29	Treatment	2	24	7	0.004	235	0.0317568	Significant	0.375542	0.457663	-0.495847	0.460472	0.7243	1.6521	0.605289	-0.724304
Q62277	SYP	Treatment	2	116	21.57	<.0001	139	0.0187838	Significant	0.448903	0.352331	-0.485655	0.353694	0.7301	1.65878	0.602852	-0.730123
P05708	Hk1	Treatment	2	138	21.25	<.0001	138	0.0186486	Significant	0.32731	0.417991	-0.432878	0.418859	0.7399	1.67008	0.598775	-0.739915
P61206	Arf3	Treatment	2	93	29.87	<.0001	115	0.0155405	Significant	0.539462	0.150785	-0.603707	0.154108	0.743	1.67364	0.597501	-0.742988
P60335	PCBP1	Treatment	2	47	5.14	0.0096	248	0.0335135	Significant	0.392395	0.18472	-0.406815	0.192322	0.749	1.68064	0.595012	-0.74901
Q9D6M3	SLC25A22	Treatment	2	47	26.91	<.0001	141	0.0190541	Significant	0.557763	0.343657	-0.645969	0.34551	0.7619	1.69569	0.589731	-0.761871
P61515	Rpl37a-ps1	Treatment	2	162	28.91	<.0001	108	0.0145946	Significant	0.532884	0.198042	-0.600944	0.200682	0.7816	1.719	0.581732	-0.781573
Q64542	Atp2b4	Treatment	2	24	16.9	<.0001	184	0.0248649	Significant	0.626682	0.181381	-0.681092	0.187704	0.7888	1.72758	0.578844	-0.788753
Q9D7G0	PRPS1	Treatment	2	24	11.6	0.0003	206	0.0278378	Significant	0.550165	0.165176	-0.60018	0.172521	0.7925	1.73204	0.577353	-0.792475
Q9D6R2	IDH3A	Treatment	2	70	35.62	<.0001	110	0.0148649	Significant	0.612589	0.260249	-0.71384	0.26249	0.7976	1.73818	0.575316	-0.797574
Q9ERH3	Wdr7	Treatment	2	93	14.47	<.0001	177	0.0239189	Significant	0.443348	0.205635	-0.514327	0.209239	0.8062	1.74865	0.571869	-0.806243
P02688	MBP	Treatment	2	830	116.37	<.0001	29	0.00391892	Significant	0.493636	0.202798	-0.525329	0.203311	0.8321	1.78032	0.561697	-0.832135
Q9CR67	TMEM33	Treatment	2	24	55.12	<.0001	129	0.0174324	Significant	0.683734	0.36237	-0.718406	0.363536	0.8444	1.79547	0.556958	-0.844359
P39052	Dnm2	Treatment	2	70	8.94	0.0003	209	0.0282432	Significant	0.354957	0.370212	-0.432858	0.372436	0.8501	1.80267	0.554731	-0.850139
Q99M87	DNAJA3	Treatment	2	24	8.36	0.0018	226	0.0305405	Significant	0.486634	0.227174	-0.511779	0.233125	0.8604	1.81558	0.550787	-0.860433
P63168	DYNLL1	Treatment	2	24	11.06	0.0004	214	0.0289189	Significant	0.541561	0.166521	-0.590794	0.173926	0.8624	1.81811	0.550021	-0.862441
P62264	RPS14	Treatment	2	115	28.13	<.0001	116	0.0156757	Significant	0.504644	0.284605	-0.590461	0.286209	0.8637	1.81965	0.549557	-0.863658
P11505	Atp2b1	Treatment	2	93	13.07	<.0001	181	0.0244595	Significant	0.458671	0.199889	-0.469627	0.203736	0.8715	1.82955	0.546583	-0.871487
Q8BVE3	ATP6V1H	Treatment	2	70	11.95	<.0001	188	0.0254054	Significant	0.399485	0.294916	-0.440349	0.297271	0.8971	1.86227	0.53698	-0.897059
Q9DBE8	ALG2	Treatment	2	70	36.64	<.0001	106	0.0143243	Significant	0.619956	0.251737	-0.666612	0.253859	0.9065	1.8745	0.533477	-0.906503
P23785	GRN	Treatment	2	110	17.34	<.0001	156	0.0210811	Significant	0.512634	0.221852	-0.581766	0.226326	0.9397	1.9181	0.521348	-0.93968
P11983	TCP1	Treatment	2	24	10.19	0.0006	217	0.0293243	Significant	0.523817	0.294301	-0.626816	0.299477	0.9437	1.9234	0.519913	-0.943657
P35435	Atp5c1	Treatment	2	158	72.23	<.0001	59	0.00797297	Significant	0.546868	0.317291	-0.653272	0.318059	0.955	1.93855	0.51585	-0.954977
P09951	Syn1	Treatment	2	385	40.39	<.0001	76	0.0102703	Significant	0.459794	0.235032	-0.578547	0.236552	0.9633	1.94971	0.512896	-0.963261
Q91WA3	HDAC11	Treatment	2	23	3.75	0.039	268	0.0362162	Significant	0.36817	0.218326	-0.376711	0.22226	0.9748	1.96543	0.508796	-0.974842
P62627	DYNLRB1	Treatment	2	24	44.37	<.0001	135	0.0182432	Significant	0.701815	0.288704	-0.78835	0.290745	1.0325	2.04556	0.488863	-1.0325
P62632	Eef1a2	Treatment	2	47	28.79	<.0001	134	0.0181081	Significant	0.566156	0.324737	-0.64879	0.326602	1.0368	2.05168	0.487406	-1.03681
Q9QYJ0	DNAJA2	Treatment	2	116	45.97	<.0001	81	0.0109459	Significant	0.627378	0.0978387	-0.688687	0.10211	1.0409	2.05755	0.486016	-1.04093
Q9QXY2	Srcin1	Treatment	2	21	4.7	0.0205	260	0.0351351	Significant	0.380675	0.208611	-0.457112	0.229451	1.0478	2.06742	0.483695	-1.04783
Q63100	Dync1i1	Treatment	2	23	16.1	<.0001	192	0.0259459	Significant	0.591469	0.173777	-0.701434	0.183774	1.0838	2.1196	0.471788	-1.08379
Q03265	ATP5A1	Treatment	2	685	211.45	<.0001	10	0.00135135	Significant	0.653801	0.171821	-0.74622	0.172505	1.0972	2.13933	0.467437	-1.09716
P47860	PFKP	Treatment	2	434	82.03	<.0001	40	0.00540541	Significant	0.558719	0.130303	-0.635843	0.131963	1.0995	2.14275	0.46669	-1.09946
P35486	PDHA1	Treatment	2	208	98.06	<.0001	42	0.00567568	Significant	0.629196	0.308646	-0.730631	0.309371	1.1036	2.14886	0.465362	-1.10357
O55125	NIPSNAP1	Treatment	2	70	24.43	<.0001	136	0.0183784	Significant	0.547196	0.287701	-0.625292	0.290011	1.1085	2.15624	0.463769	-1.10852
Q06647	ATP5O	Treatment	2	161	52.29	<.0001	74	0.01	Significant	0.531597	0.208056	-0.624289	0.209711	1.1195	2.17269	0.46026	-1.11948
P62270	RPS18	Treatment	2	408	114.28	<.0001	33	0.00445946	Significant	0.67632	0.19671	-0.737705	0.197843	1.1472	2.21486	0.451497	-1.14721
Q5M7A4	Uba5	Treatment	2	24	11.19	0.0004	211	0.0285135	Significant	0.414318	0.441748	-0.54136	0.443936	1.1624	2.23833	0.446762	-1.16242
Q64332	SYN2	Treatment	2	300	69.39	<.0001	55	0.00743243	Significant	0.610656	0.227274	-0.69685	0.228559	1.1766	2.26048	0.442384	-1.17663
Q68FX0	Idh3B	Treatment	2	254	85.4	<.0001	47	0.00635135	Significant	0.61661	0.204687	-0.716373	0.20589	1.1862	2.27555	0.439455	-1.18621
P47858	PFKM	Treatment	2	572	158.32	<.0001	20	0.0027027	Significant	0.65745	0.216913	-0.763477	0.217623	1.2051	2.3055	0.433746	-1.20508
P12382	PFKL	Treatment	2	116	34.89	<.0001	96	0.012973	Significant	0.509887	0.257981	-0.606245	0.259615	1.241	2.36369	0.423068	-1.24104
P63326	Rps10	Treatment	2	70	84.54	<.0001	68	0.00918919	Significant	0.636029	0.371056	-0.732489	0.371764	1.245	2.37027	0.421894	-1.24505
P63001	RAC1	Treatment	2	69	31.44	<.0001	119	0.0160811	Significant	0.569521	0.310206	-0.691039	0.312534	1.2523	2.38219	0.419781	-1.25229
Q99JR1	SFXN1	Treatment	2	70	33.03	<.0001	114	0.0154054	Significant	0.609215	0.108388	-0.664598	0.113207	1.2584	2.39237	0.417996	-1.25844
P60766	CDC42	Treatment	2	24	31.47	<.0001	155	0.0209459	Significant	0.712263	0.153154	-0.784842	0.158319	1.2624	2.39896	0.416847	-1.26241
P08461	Dlat	Treatment	2	116	33.95	<.0001	99	0.0133784	Significant	0.584628	0.25051	-0.652399	0.252638	1.2628	2.39964	0.41673	-1.26282
Q9D0M3	CYC1	Treatment	2	185	103.42	<.0001	41	0.00554054	Significant	0.629529	0.249571	-0.730965	0.250421	1.2727	2.41622	0.41387	-1.27275
P63329	Ppp3ca	Treatment	2	160	55.4	<.0001	71	0.00959459	Significant	0.572055	0.0994155	-0.629988	0.103118	1.2895	2.44448	0.409086	-1.28953
Accession	Gene_ID	Effect	NumDF	DenDF	FValue	p-value	index	q-value	Signif	control est. mean	control est. StdErr	Nav est. mean	Nav est. StdErr	log2 (con/nav)	fold (con to nav)	fold (nav to con)	log2 (nav/con)
P53534	Pygb	Treatment	2	254	177.22	<.0001	23	0.00310811	Significant	0.774728	0.081814	-0.845635	0.0839182	1.3114	2.48178	0.402937	-1.31138
Q8BPN8	DMXL2	Treatment	2	676	54.18	<.0001	60	0.00810811	Significant	0.465424	0.209987	-0.503654	0.21096	1.3332	2.51965	0.396881	-1.33322
Q8VEM8	SLC25A3	Treatment	2	270	223.99	<.0001	16	0.00216216	Significant	0.668654	0.24515	-0.780373	0.245637	1.3376	2.52728	0.395683	-1.33758
O88712	CTBP1	Treatment	2	24	15.78	<.0001	191	0.0258108	Significant	0.600414	0.281853	-0.615861	0.285752	1.339	2.52979	0.39529	-1.33902
Q8K2B3	SDHA	Treatment	2	47	11.72	<.0001	195	0.0263514	Significant	0.499113	0.214698	-0.572156	0.220013	1.38	2.60274	0.38421	-1.38003
P99028	UQCRH	Treatment	2	47	26.6	<.0001	144	0.0194595	Significant	0.581431	0.255058	-0.666492	0.257746	1.386	2.61357	0.382618	-1.38602
Q6PDL0	DYNC1LI2	Treatment	2	24	23.77	<.0001	173	0.0233784	Significant	0.652996	0.209989	-0.734264	0.214413	1.3898	2.62042	0.381618	-1.3898
P32551	UQCRC2	Treatment	2	346	179.14	<.0001	21	0.00283784	Significant	0.670394	0.206763	-0.76835	0.207426	1.4243	2.68385	0.372598	-1.42431
P63090	Ptn	Treatment	2	47	26.01	<.0001	146	0.0197297	Significant	0.652889	0.382539	-0.757884	0.384909	1.4274	2.68966	0.371794	-1.42743
Q6P502	Cct3	Treatment	2	116	52.37	<.0001	75	0.0101351	Significant	0.631809	0.261371	-0.732751	0.262982	1.4438	2.72033	0.367602	-1.44378
Q7TNC4	LUC7L2	Treatment	2	185	82.42	<.0001	51	0.00689189	Significant	0.557812	0.323954	-0.591164	0.324541	1.4511	2.73418	0.36574	-1.45111
O70351	HSD17B10	Treatment	2	92	81.5	<.0001	63	0.00851351	Significant	0.696938	0.156286	-0.801376	0.158811	1.4594	2.74992	0.363647	-1.45939
P97461	RPS5	Treatment	2	183	42.76	<.0001	78	0.0105405	Significant	0.480668	0.233311	-0.543775	0.234865	1.5296	2.88716	0.346361	-1.52965
Q925N0	SFXN5	Treatment	2	116	99.56	<.0001	53	0.00716216	Significant	0.78765	0.169117	-0.882247	0.171069	1.5504	2.92893	0.341422	-1.55037
Q4FZT9	Psmd2	Treatment	2	47	51.35	<.0001	97	0.0131081	Significant	0.755265	0.123047	-0.814926	0.127474	1.7531	3.37089	0.296658	-1.75313
B2RYW9	Fahd2	Treatment	2	47	40.22	<.0001	113	0.0152703	Significant	0.688871	0.124856	-0.754495	0.12942	1.7568	3.37949	0.295903	-1.75681
Q8C2Q3	RBM14	Treatment	2	92	38.73	<.0001	92	0.0124324	Significant	0.53383	0.336369	-0.611206	0.337753	1.8231	3.53841	0.282613	-1.8231
Q6TUG0	Dnajb11	Treatment	2	297	151.26	<.0001	26	0.00351351	Significant	0.63608	0.136941	-0.712642	0.13821	1.9318	3.81542	0.262095	-1.93184
Q9DCT5	SDF2	Treatment	2	68	36.15	<.0001	109	0.0147297	Significant	0.720095	0.130061	-0.786324	0.135815	2.06	4.16975	0.239822	-2.05996
P23927	CRYAB	Treatment	2	47	79.32	<.0001	79	0.0106757	Significant	0.690032	0.333911	-0.805541	0.334912	2.1817	4.53699	0.220411	-2.18173
P31720	C1qa	Treatment	2	181	172.89	<.0001	30	0.00405405	Significant	0.831173	0.0985203	-0.909439	0.100801	2.2143	4.64048	0.215495	-2.21427
Q63617	Hyou1	Treatment	2	92	146.42	<.0001	46	0.00621622	Significant	0.729559	0.267408	-0.809629	0.268255	2.2478	4.74974	0.210538	-2.24785
P10818	Cox6a1	Treatment	2	24	94.2	<.0001	101	0.0136486	Significant	0.78512	0.263004	-0.896385	0.264352	2.3868	5.23009	0.191201	-2.38684
Q9ESP1	SDF2L1	Treatment	2	93	38.55	<.0001	93	0.0125676	Significant	0.586926	0.138593	-0.654362	0.141883	2.4093	5.31209	0.18825	-2.40928
Q62448	EIF4G2	Treatment	2	17	6.1	0.0101	250	0.0337838	Significant	0.356645	0.33783	-0.617056	0.353566	2.4672	5.52975	0.18084	-2.46721
P70404	IDH3G	Treatment	2	23	35.34	<.0001	149	0.0201351	Significant	0.677444	0.287257	-0.834401	0.291381	2.5484	5.84978	0.170947	-2.54838
P31721	C1QB	Treatment	2	138	120.67	<.0001	39	0.00527027	Significant	0.794779	0.0862412	-0.869403	0.0895809	2.5613	5.90249	0.16942	-2.56132
Q06890	Clu	Treatment	2	24	55.24	<.0001	128	0.0172973	Significant	0.856891	0.171414	-0.911777	0.175274	2.7352	6.6587	0.150179	-2.73524
P31722	C1QC	Treatment	2	144	229.09	<.0001	28	0.00378378	Significant	0.932023	0.0995198	-1.00015	0.101535	2.9664	7.81573	0.127947	-2.96638
P04937	Fn1	Treatment	2	201	358.68	<.0001	15	0.00202703	Significant	0.706372	0.0854164	-1.00564	0.0898592	4.4387	21.6865	0.0461116	-4.43873
Q9Z2X5	Homer3	Treatment	2	386	1532.19	<.0001	4	0.000540541	Significant	0.866198	0.0249003	-0.9738	0.0262006	5.0789	33.7983	0.0295873	-5.07888
Q9Z214	Homer1	Treatment	2	358	1093.69	<.0001	5	0.000675676	Significant	0.846601	0.0271242	-0.982354	0.0290426	5.8053	55.9197	0.0178828	-5.80528
Q8QZT1	ACAT1	Treatment	2	47	3.16	0.0515	274	0.037027	Not significant	0.26664	0.417113	-0.264647	0.419648	0.4765	1.39135	0.718725	-0.476487
P85834	Tufm	Treatment	2	93	3.03	0.053	275	0.0371622	Not significant	-0.214507	0.153289	0.223434	0.157919	-0.07801	0.947366	1.05556	0.0780059
Q8BH59	SLC25A12	Treatment	2	242	2.87	0.0584	276	0.0372973	Not significant	0.166772	0.309768	-0.217453	0.311887	0.2465	1.18629	0.842962	-0.246461
P30275	Ckmt1	Treatment	2	24	3.19	0.0589	277	0.0374324	Not significant	-0.289439	0.364938	0.398445	0.369735	-0.9758	0.508447	1.96677	0.975831
Q5BJT0	Arglu1	Treatment	2	41	3	0.061	278	0.0375676	Not significant	0.09877	0.595829	-0.199226	0.596051	0.7084	1.63396	0.612011	-0.70837
P17078	Rpl35	Treatment	2	153	2.83	0.0621	279	0.0377027	Not significant	0.211192	0.180388	-0.257802	0.186314	0.02265	1.01582	0.984425	-0.0226465
Q8VHV7	Hnrnph1	Treatment	2	20	3.16	0.0641	280	0.0378378	Not significant	0.232337	0.450704	-0.381723	0.455992	1.0753	2.10715	0.474574	-1.0753
P68255	Ywhaq	Treatment	2	47	2.88	0.0661	281	0.037973	Not significant	-0.272552	0.168484	0.303456	0.175939	-0.7856	0.580114	1.7238	0.785592
Q9WUQ5	CXCL14	Treatment	2	70	2.73	0.0723	282	0.0381081	Not significant	0.21067	0.193336	-0.250028	0.19793	0.3404	1.26614	0.789804	-0.340433
Q4KM74	Sec22b	Treatment	2	24	2.8	0.081	283	0.0382432	Not significant	-0.268764	0.338059	0.336074	0.342571	-0.8759	0.544898	1.8352	0.875941
Q9WUC3	LY6H	Treatment	2	16	2.9	0.084	284	0.0383784	Not significant	-0.293104	0.415864	0.332429	0.41194	-0.7159	0.608804	1.64256	0.71595
P07340	Atp1b1	Treatment	2	112	2.4	0.0954	285	0.0385135	Not significant	-0.199634	0.404155	0.237158	0.406636	-0.2472	0.842514	1.18692	0.247227
P14231	ATP1B2	Treatment	2	42	2.42	0.101	286	0.0386486	Not significant	0.267847	0.2589	-0.298271	0.263767	0.984	1.97801	0.50556	-0.984047
Q5EB77	Rab18	Treatment	2	47	2.3	0.1115	287	0.0387838	Not significant	0.229936	0.216508	-0.276032	0.222381	0.4536	1.36945	0.730218	-0.453601
Q9Z1G4	ATP6V0A1	Treatment	2	114	2.17	0.1184	288	0.0389189	Not significant	-0.159088	0.346911	0.165753	0.348121	-0.3063	0.808739	1.23649	0.306254
P50516	Atp6v1a	Treatment	2	289	1.97	0.1418	289	0.0390541	Not significant	-0.135997	0.382685	0.16664	0.384106	-0.02012	0.986148	1.01405	0.0201233
Accession	Gene_ID	Effect	NumDF	DenDF	FValue	p-value	index	q-value	Signif	control est. mean	control est. StdErr	Nav est. mean	Nav est. StdErr	log2 (con/nav)	fold (con to nav)	fold (nav to con)	log2 (nav/con)
P17077	Rpl9	Treatment	2	70	1.98	0.1454	290	0.0391892	Not significant	-0.13288	0.596859	0.0713783	0.597279	-0.2428	0.845106	1.18328	0.242797
Q7TSJ2	MAP6	Treatment	2	92	1.94	0.1497	291	0.0393243	Not significant	-0.177686	0.341094	0.157452	0.342782	-0.1888	0.877319	1.13984	0.188827
Q6P7R8	HSD17B12	Treatment	2	24	2.05	0.1504	292	0.0394595	Not significant	0.167923	0.518531	-0.226113	0.52026	0.1702	1.12524	0.888702	-0.170229
Q924N4	SLC12A6	Treatment	2	24	2.04	0.1518	293	0.0395946	Not significant	0.259035	0.363709	-0.244079	0.367702	0.6897	1.61294	0.619988	-0.689689
P56571	D10Jhu81e	Treatment	2	24	2.04	0.1524	294	0.0397297	Not significant	-0.273873	0.360896	0.269201	0.365603	-0.2725	0.827874	1.20791	0.272518
Q91V61	Sfxn3	Treatment	2	24	1.93	0.1675	295	0.0398649	Not significant	0.265693	0.195735	-0.289847	0.204438	-0.07275	0.950821	1.05172	0.0727541
O08917	FLOT1	Treatment	2	69	1.79	0.175	296	0.04	Not significant	0.144477	0.319457	-0.206915	0.322584	0.1903	1.14101	0.876419	-0.190308
P62317	SNRPD2	Treatment	2	23	1.86	0.1777	297	0.0401351	Not significant	-0.173626	0.579026	0.146248	0.579724	-0.488	0.712995	1.40254	0.488037
P14115	RPL27A	Treatment	2	93	1.74	0.1811	298	0.0402703	Not significant	-0.212663	0.161382	0.195324	0.16813	0.3013	1.23229	0.8115	-0.301337
Q8K310	MATR3	Treatment	2	24	1.8	0.1871	299	0.0404054	Not significant	0.238973	0.340372	-0.24763	0.344879	0.2387	1.17993	0.84751	-0.238697
P24942	Slc1a3	Treatment	2	116	1.67	0.1922	300	0.0405405	Not significant	0.179248	0.360695	-0.155956	0.362902	0.328	1.25527	0.796639	-0.328002
Q9D7S7	RPL22L1	Treatment	2	24	1.64	0.2142	301	0.0406757	Not significant	0.179878	0.441365	-0.241841	0.444257	0.3038	1.23436	0.810139	-0.303759
Q2VIS4	FLG2	Treatment	2	44	1.54	0.225	302	0.0408108	Not significant	-0.189732	0.481076	0.185239	0.482825	-0.5597	0.678459	1.47393	0.559667
P62242	RPS8	Treatment	2	24	1.59	0.2253	303	0.0409459	Not significant	-0.24138	0.256752	0.249936	0.263475	-0.8378	0.559482	1.78737	0.837836
P62853	Rps25	Treatment	2	93	1.42	0.246	304	0.0410811	Not significant	0.0950824	0.387869	-0.167355	0.389348	0.03181	1.02229	0.978191	-0.0318114
P10922	H1F0	Treatment	2	70	1.26	0.291	305	0.0412162	Not significant	-0.13376	0.491783	0.132099	0.493142	-0.1927	0.87494	1.14294	0.192744
Q62159	RHOC	Treatment	2	24	1.27	0.2985	306	0.0413514	Not significant	0.219378	0.242463	-0.227772	0.249746	0.3878	1.30843	0.764272	-0.387841
P62260	Ywhae	Treatment	2	47	1.21	0.3063	307	0.0414865	Not significant	-0.166487	0.359697	0.199247	0.363307	-0.4621	0.725904	1.37759	0.46215
Q9Z2I9	SUCLA2	Treatment	2	70	1.2	0.3065	308	0.0416216	Not significant	-0.205915	0.206988	0.182912	0.214029	-0.08808	0.940776	1.06295	0.0880761
Q99KX1	MLF2	Treatment	2	45	1.17	0.3209	309	0.0417568	Not significant	-0.159488	0.273791	0.184933	0.278456	-0.3425	0.788669	1.26796	0.342509
Q9EQH3	VPS35	Treatment	2	47	1.13	0.331	310	0.0418919	Not significant	0.154578	0.342821	-0.160471	0.345825	0.09746	1.06989	0.934674	-0.0974642
P29101	Syt2	Treatment	2	162	1.11	0.3315	311	0.042027	Not significant	0.0457016	0.620752	-0.0869458	0.621056	0.2751	1.21009	0.826388	-0.27511
Q561S0	Ndufa10	Treatment	2	185	1.11	0.3318	312	0.0421622	Not significant	0.0492346	0.52875	-0.149242	0.529551	0.1095	1.07887	0.926896	-0.109521
P61314	Rpl15	Treatment	2	24	1.15	0.334	313	0.0422973	Not significant	-0.210179	0.224879	0.220225	0.232809	-0.6525	0.636189	1.57186	0.652473
P07936	Gap43	Treatment	2	40	1.1	0.3416	314	0.0424324	Not significant	-0.184001	0.295748	0.185517	0.294365	-0.5413	0.687143	1.4553	0.541318
P17809	SLC2A1	Treatment	2	24	0.98	0.3898	315	0.0425676	Not significant	0.194095	0.295712	-0.223199	0.30272	0.2311	1.17374	0.851978	-0.231112
Q3UEB3	PUF60	Treatment	2	24	0.97	0.3948	316	0.0427027	Not significant	0.153029	0.442594	-0.165965	0.445399	0.3255	1.25313	0.798002	-0.325535
P63012	Rab3a	Treatment	2	24	0.94	0.4045	317	0.0428378	Not significant	0.163375	0.27262	-0.221097	0.279378	0.5334	1.44737	0.69091	-0.53343
P19511	Atp5f1	Treatment	2	47	0.9	0.4149	318	0.042973	Not significant	0.140347	0.225658	-0.167794	0.231017	0.1376	1.10008	0.909024	-0.137609
Q3T1J1	Eif5a	Treatment	2	24	0.88	0.4286	319	0.0431081	Not significant	0.143047	0.496567	-0.137969	0.498713	0.4276	1.34497	0.743511	-0.427573
Q5U2N3	Pitpnm1	Treatment	2	43	0.8	0.456	320	0.0432432	Not significant	-0.135401	0.625655	-0.00658305	0.625636	0.0742	1.05278	0.949868	-0.0742012
P50518	ATP6V1E1	Treatment	2	70	0.79	0.4577	321	0.0433784	Not significant	-0.100605	0.480335	0.127512	0.481964	0.2335	1.17571	0.850552	-0.233529
P62246	Rps15a	Treatment	2	39	0.74	0.4833	322	0.0435135	Not significant	-0.152972	0.416267	0.0994953	0.412213	0.1198	1.08659	0.92031	-0.119808
Q9R0N5	SYT5	Treatment	2	24	0.7	0.5054	323	0.0436486	Not significant	-0.127989	0.519017	0.10495	0.520781	-0.3548	0.781955	1.27885	0.354842
Q5RJR8	Lrrc59	Treatment	2	93	0.66	0.5201	324	0.0437838	Not significant	0.0676928	0.453886	-0.0918812	0.454898	0.353	1.27721	0.78296	-0.35299
P62983	Rps27a	Treatment	2	254	0.63	0.5335	325	0.0439189	Not significant	0.0633413	0.0816112	-0.0690996	0.0852401	0.158	1.1157	0.896294	-0.157956
P06686	Atp1a2	Treatment	2	300	0.61	0.5431	326	0.0440541	Not significant	-0.0579481	0.355281	0.107069	0.356773	0.2235	1.16757	0.856479	-0.22351
P04636	Mdh2	Treatment	2	52	0.6	0.5531	327	0.0441892	Not significant	-0.190833	0.4584	0.0438031	0.458576	0.005415	1.00376	0.996254	-0.00541488
P03995	GFAP	Treatment	2	67	0.57	0.5688	328	0.0443243	Not significant	0.0551689	0.466562	-0.10951	0.468142	0.5946	1.51	0.662251	-0.594551
Q9Z2S9	Flot2	Treatment	2	24	0.57	0.573	329	0.0444595	Not significant	0.0294257	0.608776	-0.138644	0.609749	0.09878	1.07087	0.933824	-0.098777
P19527	Nefl	Treatment	2	159	0.48	0.6178	330	0.0445946	Not significant	0.0384958	0.479924	-0.0784495	0.48056	0.1634	1.11995	0.892895	-0.163437
Q9JHU4	DYNC1H1	Treatment	2	299	0.48	0.6203	331	0.0447297	Not significant	0.0649002	0.128946	-0.0778668	0.132892	0.232	1.17447	0.85145	-0.232006
Q63345	Mog	Treatment	2	24	0.48	0.6268	332	0.0448649	Not significant	0.112707	0.42938	-0.124878	0.432632	0.3015	1.23242	0.811413	-0.301491
P63038	HSPD1	Treatment	2	47	0.44	0.6477	333	0.045	Not significant	-0.103286	0.235469	0.15969	0.24335	0.1771	1.13063	0.884461	-0.177129
Q99JY9	ACTR3	Treatment	2	23	0.42	0.6628	334	0.0451351	Not significant	0.0787626	0.396175	-0.160292	0.401106	0.2744	1.20951	0.826778	-0.274428
Q9DCH4	EIF3F	Treatment	2	22	0.41	0.6712	335	0.0452703	Not significant	-0.137364	0.348876	0.114558	0.358667	-0.5411	0.687235	1.45511	0.541125
P28023	Dctn1	Treatment	2	70	0.4	0.6749	336	0.0454054	Not significant	0.0922606	0.239056	-0.0828087	0.242824	0.0513	1.0362	0.965067	-0.051299
Q9CY58	SERBP1	Treatment	2	47	0.39	0.6804	337	0.0455405	Not significant	0.0537515	0.527859	-0.108805	0.529394	0.3441	1.26935	0.787803	-0.344093
Accession	Gene_ID	Effect	NumDF	DenDF	FValue	p-value	index	q-value	Signif	control est. mean	control est. StdErr	Nav est. mean	Nav est. StdErr	log2 (con/nav)	fold (con to nav)	fold (nav to con)	log2 (nav/con)
Q9D6F9	TUBB4A	Treatment	2	527	0.36	0.7002	338	0.0456757	Not significant	-0.0564304	0.190279	0.0351882	0.191803	-0.1191	0.920749	1.08607	0.119121
Q9JJI8	RPL38	Treatment	2	70	0.31	0.7333	339	0.0458108	Not significant	0.0726383	0.381725	-0.0790984	0.384014	0.1923	1.14262	0.875179	-0.19235
P59215	Gnao1	Treatment	2	116	0.29	0.7464	340	0.0459459	Not significant	0.0680126	0.165603	-0.0581789	0.16937	0.08295	1.05918	0.944124	-0.082952
P81795	Eif2s3	Treatment	2	39	0.29	0.7487	341	0.0460811	Not significant	-0.168881	0.580775	-0.0559064	0.581352	-0.1175	0.921758	1.08488	0.11754
Q71TY3	Rps27	Treatment	2	24	0.24	0.7894	342	0.0462162	Not significant	-0.0552234	0.487699	0.108056	0.49042	-0.1229	0.918358	1.0889	0.122872
P07335	CKB	Treatment	2	24	0.22	0.8031	343	0.0463514	Not significant	-0.0711876	0.434578	0.105131	0.438407	-0.1813	0.881921	1.13389	0.181279
Q63564	Sv2b	Treatment	2	22	0.2	0.8164	344	0.0464865	Not significant	-0.0959398	0.370911	0.0919855	0.376412	-0.257	0.836836	1.19498	0.256984
Q63633	Slc12a5	Treatment	2	47	0.2	0.8167	345	0.0466216	Not significant	0.0854071	0.343842	-0.0633814	0.347585	0.3584	1.28196	0.780054	-0.358354
P38647	HSPA9	Treatment	2	116	0.2	0.819	346	0.0467568	Not significant	0.0371157	0.263992	-0.0622364	0.266198	0.2787	1.2131	0.824338	-0.278693
P82995	Hsp90aa1	Treatment	2	69	0.2	0.8196	347	0.0468919	Not significant	-0.0233507	0.391936	0.0949436	0.394613	-0.158	0.896285	1.11572	0.157971
P04925	PRNP	Treatment	2	24	0.19	0.8282	348	0.047027	Not significant	0.0590903	0.407003	-0.0950272	0.410625	1.041	2.0576	0.486002	-1.04096
Q62167	DDX3X	Treatment	2	70	0.17	0.8421	349	0.0471622	Not significant	0.0366223	0.344053	-0.0952369	0.347579	0.08399	1.05994	0.943447	-0.0839868
P97427	CRMP1	Treatment	2	47	0.17	0.8427	350	0.0472973	Not significant	0.0657445	0.31856	-0.0776957	0.322995	0.5454	1.45942	0.685203	-0.545396
P62082	RPS7	Treatment	2	162	0.17	0.8455	351	0.0474324	Not significant	-0.0597086	0.450105	0.0219779	0.45116	0.05253	1.03708	0.964245	-0.0525278
P31399	Atp5h	Treatment	2	47	0.14	0.8669	352	0.0475676	Not significant	0.0150639	0.417412	-0.106554	0.420459	0.2466	1.18638	0.842897	-0.246571
O08599	STXBP1	Treatment	2	208	0.13	0.8791	353	0.0477027	Not significant	0.0515219	0.278356	-0.039793	0.281113	0.5661	1.48052	0.67544	-0.566101
P24368	Ppib	Treatment	2	65	0.1	0.9041	354	0.0478378	Not significant	-0.0334525	0.574185	-0.084533	0.574018	0.1396	1.10159	0.907783	-0.139581
P47942	Dpysl2	Treatment	2	162	0.1	0.9086	355	0.047973	Not significant	0.0488199	0.326618	-0.0269125	0.328808	0.3752	1.297	0.771012	-0.375175
P18596	Atp2a3	Treatment	2	47	0.09	0.9113	356	0.0481081	Not significant	-0.0394346	0.300699	0.056003	0.304503	0.2029	1.15099	0.868814	-0.20288
P14152	MDH1	Treatment	2	31	0.08	0.9237	357	0.0482432	Not significant	-0.142661	0.423442	-0.0594833	0.424015	0.4868	1.40133	0.713608	-0.486797
P35213	YWHAB	Treatment	2	68	0.06	0.9426	358	0.0483784	Not significant	-0.0258074	0.204454	0.0513174	0.212465	-0.00948	0.99345	1.00659	0.00948104
P54311	Gnb1	Treatment	2	162	0.06	0.9456	359	0.0485135	Not significant	-0.00600576	0.24843	0.0499065	0.251275	-0.04532	0.969078	1.03191	0.0453151
P05202	GOT2	Treatment	2	47	0.04	0.9651	360	0.0486486	Not significant	0.00744134	0.408548	-0.0459413	0.410944	0.569	1.48346	0.674102	-0.568962
P19332	Mapt	Treatment	2	23	0.03	0.9658	361	0.0487838	Not significant	0.0217086	0.256028	-0.0581144	0.262742	0.09398	1.06731	0.936932	-0.0939832
Q9JI66	SLC4A4	Treatment	2	24	0.02	0.9778	362	0.0489189	Not significant	-0.0461808	0.498048	0.00117259	0.50055	0.1524	1.11139	0.899776	-0.152362
P62755	Rps6	Treatment	2	82	0.02	0.9785	363	0.0490541	Not significant	-0.0411089	0.24664	-0.00836912	0.248217	0.4405	1.35711	0.736861	-0.440536
P08050	Gja1	Treatment	2	23	0.02	0.9796	364	0.0491892	Not significant	-0.0369561	0.286605	0.0251166	0.297133	-0.08873	0.94035	1.06343	0.0887309
P14131	RPS16	Treatment	2	93	0.02	0.9799	365	0.0493243	Not significant	-0.0177459	0.417554	0.0123162	0.418822	0.002306	1.0016	0.998403	-0.0023065
P97700	Slc25a11	Treatment	2	70	0.01	0.9912	366	0.0494595	Not significant	-0.0173721	0.270576	-0.0356079	0.274931	0.1223	1.08849	0.918701	-0.122333
Q9ESX4	ZCCHC17	Treatment	2	24	0.01	0.9916	367	0.0495946	Not significant	0.0183563	0.204085	-0.0200251	0.21316	0.121	1.08748	0.919553	-0.120995
Q7TQD2	TPPP	Treatment	2	24	0.01	0.995	368	0.0497297	Not significant	0.0227666	0.288876	0.0273598	0.29596	0.1081	1.07781	0.927808	-0.108103
O55143	ATP2A2	Treatment	2	93	0	0.9965	369	0.0498649	Not significant	-0.0126181	0.216841	0.0035325	0.221257	0.1028	1.07386	0.931219	-0.102808
Q64541	Atp1a4	Treatment	2	138	0	0.9978	370	0.05	Not significant	0.0192581	0.31329	0.0109526	0.316209	0.3403	1.26604	0.789866	-0.340321

## Sheet: Key
Column Name	Description
Accession	UniProtKB identifier
Effect	The only fixed effect in this study was treatment
NumDF	Numerator degrees of freedom for the F test
DenDF	Denominator degrees of freedom for the F test
Fvalue	Calculated F statistic for the test
p-value	p-value for the F test above, but does not consider the issue of multiple testing
index	The rank of the protein from 1="lowest p value", on up
q-value	The Benjamini-Hochberg (1995) critical value for an FDR of 0.05
Signif	Based on the q-value
Control est. mean	Estimate of the mean of the Standardized intensity values for control
Control est. Stderr	Estimates of the Standard Error
Nav est. mean	Estimates of the Standard Error
Nav est. Stderr	Estimate of the mean of the Standardized intensity values for nav
Log2 (con/nav)	Magnitude of difference in the two estimates in the log2 scale
fold (con/nav)	Estimate converted to a fold change of con over nav
fold (nav/con)	Estimate converted to a fold change of nav over con
Log2 (nav/con)	Magnitude of difference in the two estimates in the log2 scale
Blue font indicates Nav1.2 Interactors
Black font indictes non-specific binding proteins
Red font indicates false positives
Green highlight indicates non-significant
