# Supplementary material for: Quantitative Proteomics Reveals Protein–Protein Interactions with Fibroblast Growth Factor 12 as a Component of the Voltage-Gated Sodium Channel 1.2 (Nav1.2) Macromolecular Complex in Mammalian Brain
Source: Mol Cell Proteomics. 2015 Feb 27;14(5):1288–300. doi: 10.1074/mcp.M114.040055 (PMC4424400; doi:10.1074/mcp.M114.040055)
Supplement: Supplemental Data [file supp_M114.040055_mcp.M114.040055-10.xls]

## Sheet: Biological Function
		ARMC8	SCN2B	BIG1	FGF12	AP3S2	SCN2A	E41L1	AP3B2	DJC16	AP3B1	AP3D1	CALM	GID8	MYP0	HSDL2	CLCA	CLH1	AP3S1	RL7A	AP3M2	HP1B3	CNOT1	CLCB	ANK3	RABL6	AP3M1	G3BP2	RL13A	RLA2	RL30	PRAX	RL6	LDHB	RCN1	RLA0	RL18A	BIG2	RL10A	RL35A	PDIA3	RL27	PABP1	RL14	CHM4B	STX1B	CALX	RL8	RL13
GO	Count	Q9DBR3	P54900	D4A631	P61329	Q8BSZ2	P04775	Q9WTP0	Q9JME5	Q5FVM7	Q9Z1T1	O54774	P62161	Q9D7M1	P06907	Q4V8F9	O08585	P11442	Q9DCR2	P12970	P53678	Q3TEA8	Q6ZQ08	Q6IRU5	G5E8K5	Q5U3K5	P53676	P97379	P35427	P02401	P62890	Q63425	P21533	P16125	Q05186	P19945	P62718	A2A5R2	P62907	O55142	P11598	P61358	P29341	Q63507	Q9D8B3	P61265	P35565	P62918	P41123
cell-cell junction maintenance	1														1
activation of adenylate cyclase activity	1												1
receptor binding	1							1
Golgi vesicle transport	1								1
detection of stimulus	1												1
cellular component morphogenesis	1																								1
endosome organization	1																																					1
glycerol ether metabolic process	1																																								1
cell adhesion	1
regulation of protein stability	1
Golgi organization	2			1														1
redox homeostasis	2									1																															1
gene silencing	2																						1																				1
macromolecular complex assembly	2
calcium signaling	2												1
metabolic process	2															1
proteolysis	2
cellular component organization	2																								1
protein polymerization	2
secretory pathway	3			1					1																													1
glycosylation	3			1																																					1						1
unknown	3	1												1
actin binding	3							1
carbohydrate metabolic process	3																																	1
response to stress	3
macromolecule localization	4					1					1	1															1
ribosome biogenesis	4																			1																1				1
protein folding	4																																								1						1
neurotransmitter secretion	4																				1																									1
synaptic transmission	4		1												1																															1
cell cycle	4
secretion	5			1					1																													1									1
exocytosis	5			1																																		1								1
regulation of channel activity	5		1		1								1
cellular protein modification process	5
RNA processing	6																																							1			1
transmission of nerve impulse	6		1				1																		1																					1
nucleosome assenbly	6																					1
cytoskeleton organization	5							1
axon cargo transport	7					1			1		1	1							1		1						1
endocytosis	7																1	1																													1
cellular localization	7			1		1					1	1													1													1
RNA metabolic process	8																						1																				1
protein localization	8					1					1																1														1
developmental process	7																						1												1
multicellular organismal process	7																						1												1
establishment of localization	9		1	1		1	1		1		1																1											1			1
ion transport	10		1				1						1
response to stimulus	10												1
cell signaling	10		1										1												1							1														1
signal transduction	10				1								1												1	1		1										1
nervous system development	12		1				1																									1
intracellular transport	18					1			1		1	1					1	1	1		1			1			1														1					1	1
protein transport	19			1		1			1		1	1							1		1				1		1											1							1	1
vesicle-mediated transport	20			1		1			1		1	1					1	1	1		1			1			1											1								1	1
translation	23																												1	1	1		1				1		1	1		1		1				1	1
transport	22		1	1		1	1		1		1	1	1						1		1				1		1	1										1							1	1
		1	8	10	2	9	5	3	9	1	9	7	9	1	1	1	3	4	5	1	6	1	4	2	8	1	8	2	1	1	1	2	1	1	2	1	1	10	1	3	7	1	3	1	2	9	6	1	1
[truncated: 57 more columns]

## Sheet: Cellular Component
Accession	Protein	Protein Name	Membrane	Cytosol	Ribosome	Nucleus	ER/Golgi	Vesicle	Mitochondria	Unknown
Q9DBR3	ARMC8	Armadillo repeat-containing protein 8								1
P54900	SCN2B	Sodium channel subunit beta-2	1
D4A631	BIG1	BIG1	1	1		1	1
P61329	FGF12	Fibroblast growth factor 12		1		1
Q8BSZ2	AP3S2	AP-3 complex subunit sigma-2	1				1	1
P04775	SCN2A	Sodium channel protein type 2 subunit alpha	1
Q9WTP0	E41L1	Band 4.1-like protein 1	1	1
Q9JME5	AP3B2	AP-3 complex subunit beta-2	1				1	1
Q5FVM7	DJC16	DnaJ homolog subfamily C member 16	1
Q9Z1T1	AP3B1	AP-3 complex subunit beta-1	1				1	1
O54774	AP3D1	AP-3 complex subunit delta-1	1				1	1
P62161	CALM	Calmodulin	1	1		1
Q9D7M1	GID8	Glucose-induced degradation protein 8 homolog				1
P06907	MYP0	Myelin protein P0	1
Q4V8F9	HSDL2	Hydroxysteroid dehydrogenase-like protein 2		1
O08585	CLCA	Clathrin light chain A	1					1
P11442	CLH1	Clathrin heavy chain 1	1					1
Q9DCR2	AP3S1	AP-3 complex subunit sigma-1	1				1	1
P12970	RL7A	60S ribosomal protein L7a	1		1
P53678	AP3M2	AP-3 complex subunit mu-2	1				1	1
Q3TEA8	HP1B3	Heterochromatin protein 1-binding protein 3				1
Q6ZQ08	CNOT1	CCR4-NOT transcription complex subunit 1		1		1
Q6IRU5	CLCB	Clathrin light chain B	1				1	1
G5E8K5	ANK3	Ankyrin-3	1
Q5U3K5	RABL6	Rab-like protein 6		1		1
P53676	AP3M1	AP-3 complex subunit mu-1	1				1	1
P97379	G3BP2	Ras GTPase-activating protein-binding protein 2		1
P35427	RL13A	60S ribosomal protein L13a			1
P02401	RLA2	60S acidic ribosomal protein P2			1
P62890	RL30	60S ribosomal protein L30			1
Q63425	PRAX	Periaxin	1	1		1
P21533	RL6	60S ribosomal protein L6			1
P16125	LDHB	L-lactate dehydrogenase B chain							1
Q05186	RCN1	Reticulocalbin-1					1
P19945	RLA0	60S acidic ribosomal protein P0			1	1
P62718	RL18A	60S ribosomal protein L18a			1
A2A5R2	BIG2	BIG2	1	1			1
P62907	RL10A	60S ribosomal protein L10a			1
O55142	RL35A	60S ribosomal protein L35a		1	1
P11598	PDIA3	Protein disulfide-isomerase A3	1				1
P61358	RL27	60S ribosomal protein L27			1
P29341	PABP1	Polyadenylate-binding protein 1		1		1
Q63507	RL14	60S ribosomal protein L14			1
Q9D8B3	CHM4B	Charged multivesicular body protein 4b	1
P61265	STX1B	Syntaxin-1B	1
P35565	CALX	Calnexin	1	1			1
P62918	RL8	60S ribosomal protein L8			1
P41123	RL13	60S ribosomal protein L13			1
P63045	VAMP2	Vesicle-associated membrane protein 2	1					1
P13383	NUCL	Nucleolin		1		1
Q68A21	PURB	Transcriptional activator protein Pur-beta				1
P84586	RMXRL	RNA-binding motif protein, X chromosome retrogene-like				1
O09167	RL21	60S ribosomal protein L21			1
P12960	CNTN1	Contactin-1	1
P86252	PURA	Transcriptional activator protein Pur-alpha				1
P39032	RL36	60S ribosomal protein L36			1
P84089	ERH	Enhancer of rudimentary homolog								1
P17427	AP2A2	AP-2 complex subunit alpha-2	1					1
P35979	RL12	60S ribosomal protein L12			1
P17426	AP2A1	AP-2 complex subunit alpha-1	1					1
P60879	SNP25	Synaptosomal-associated protein 25	1	1			1
P17702	RL28	60S ribosomal protein L28			1
P16086	SPTN1	Spectrin alpha chain, non-erythrocytic 1	1	1
P29314	RS9	40S ribosomal protein S9			1
P08413	KCC2B	Calcium/calmodulin-dependent protein kinase type II subunit beta	1	1
Q00728	H2A4	Histone H2A type 4				1
P27274	CD59	CD59 glycoprotein	1
P11881	ITPR1	Inositol 1,4,5-trisphosphate receptor type 1	1				1
Q6PDM2	SRSF1	Serine/arginine-rich splicing factor 1		1		1
P0C1X8	AAK1	AP2-associated protein kinase 1	1
Q9DBG3	AP2B1	AP-2 complex subunit beta	1
P68510	1433F	14-3-3 protein eta	1	1				1
Q66HD0	ENPL	Endoplasmin					1
Q64478	H2B1H	Histone H2B type 1-H				1
P27952	RS2	40S ribosomal protein S2			1
P05426	RL7	60S ribosomal protein L7			1
P62911	RL32	60S ribosomal protein L32			1
Q9D051	ODPB	Pyruvate dehydrogenase E1 component subunit beta, mitochondrial							1
P62902	RL31	60S ribosomal protein L31			1
P10111	PPIA	Peptidyl-prolyl cis-trans isomerase A		1		1
P11798	KCC2A	Calcium/calmodulin-dependent protein kinase type II subunit alpha	1	1
P61979	HNRPK	Heterogeneous nuclear ribonucleoprotein K				1
P43277	H13	Histone H1.3				1
P61982	1433G	14-3-3 protein gamma		1				1
P35980	RL18	60S ribosomal protein L18			1
P34926	MAP1A	Microtubule-associated protein 1A		1
P97351	RS3A	40S ribosomal protein S3a			1	1
D3ZBN0	H15	Histone H1.5				1
P62806	H4	Histone H4				1
Q9WV55	VAPA	Vesicle-associated membrane protein-associated protein A	1				1
P62855	RS26	40S ribosomal protein S26			1
P69897	TBB5	Tubulin beta-5 chain		1
P62278	RS13	40S ribosomal protein S13			1
P15146	MAP2	Microtubule-associated protein 2		1			1
Q05175	BASP1	Brain acid soluble protein 1	1	1
P29457	SERPH	Serpin H1		1			1
P60203	MYPR	Myelin proteolipid protein	1
P63102	1433Z	14-3-3 protein zeta/delta	1	1					1
P11730	KCC2G	Calcium/calmodulin-dependent protein kinase type II subunit gamma	1
O55100	SNG1	Synaptogyrin-1	1					1
P15205	MAP1B	Microtubule-associated protein 1B	1	1
Q8K0T0	RTN1	Reticulon-1	1				1
P05065	ALDOA	Fructose-bisphosphate aldolase A	1						1
P06761	GRP78	78 kDa glucose-regulated protein	1	1			1		1
P55063	HS71L	Heat shock 70 kDa protein 1-like							1
		Count	49	31	26	23	21	17	6	2
		Percent	0.462264	0.292453	0.245283	0.216981	0.198113	0.160377	0.0566038	0.0188679
